# Supplementary material for: Heterobimetallic Cu–Ln complexes with sulfonyl­amido­phosphate and Schiff base ligands: synthesis and structure
Source: Acta Crystallogr E Crystallogr Commun. 2026 Apr 14;82(Pt 5):467–72. doi: 10.1107/S2056989026003002 (PMC13148216; doi:10.1107/S2056989026003002)
Supplement: Supplementary file 1 [file e-82-00467-sup1.cif]

##############################################################################
#                                                                            #
# This CIF contains the data in a paper accepted for publication in          #
# Acta Crystallographica Section E. It conforms to the requirements of       #
# Notes for Authors for Acta Crystallographica Section E, and has been       #
# peer reviewed under the auspices of the IUCr Commission on Journals.       #
#                                                                            #
# Full details of the Crystallographic Information File format               #
# are given in the paper "The Crystallographic Information File (CIF):       #
# a New Standard Archive File for Crystallography" by S. R. Hall, F. H.      #
# Allen and I. D. Brown [Acta Cryst. (1991), A47, 655-685].                  #
#                                                                            #
# The current version of the core CIF dictionary is obtainable from          #
# ftp://ftp.iucr.org/pub/cif_core.dic.                                       #
#                                                                            #
# Software is freely available for graphical display of the structure(s)     #
# in this CIF. For information consult the CIF software page                 #
# http://www.iucr.org/resources/cif/software.                                #
#                                                                            #
# This file may be used for bona fide research purposes within the           #
# scientific community so long as proper attribution is given to the journal # 
# article from which it was obtained.                                        #
#                                                                            #
##############################################################################
data_1
_audit_creation_method
;
Olex2 1.5
(compiled 2025.07.13 svn.rb7424aed for OlexSys, GUI svn.r7314)
;
_journal_data_validation_number     ?
_journal_date_recd_electronic     2026-03-02
_journal_date_accepted     2026-03-21
_journal_name_full     'Acta Crystallographica, Section E'
_journal_year     2026
_journal_volume     82
_journal_issue      1
_journal_page_first     0
_journal_page_last     0
_journal_paper_category     GM
_journal_paper_doi     10.1107/S2056989026003002
_journal_coeditor_code     EE2028
_publ_contact_author_name     'Struhatska, Mariia B.'
_publ_contact_author_address
;
Department of Chemistry, Taras Shevchenko
 National University of Kyiv, 12, Hetman Pavlo Skoropadsky Str., Kyiv
 01033, Ukraine
;
_publ_contact_author_email     mariia.struhatska@knu.ua
_publ_contact_author_fax     ?
_publ_contact_author_phone      380683600426
_publ_section_title
;
Heterobimetallic Cu--<i>Ln</i> complexes with sulfonylamidophosphate and Schiff
base ligands: synthesis and structure
;
_publ_section_title_footnote     .
loop_
    _publ_author_name
    _publ_author_footnote
    _publ_author_address
    'Struhatska, Mariia B.' .
;
Department of Chemistry, Taras Shevchenko National University of Kyiv, 12,
Hetman Pavlo Skoropadsky Str., Kyiv 01033,
Ukraine
;
    'Trush, Viktor O.' .
;
Department of Chemistry, Taras Shevchenko National University of Kyiv, 12,
Hetman Pavlo Skoropadsky Str., Kyiv 01033,
Ukraine
;
    'Moroz, Olesia V.' .
;
Department of Chemistry, Taras Shevchenko National University of Kyiv, 12,
Hetman Pavlo Skoropadsky Str., Kyiv 01033,
Ukraine
;
    'Konovalova, Irina S.' .
;
Institut f\"ur Anorgainsche Chemie und Strukturchemie Heinrich-Heine-University
D\"usseldorf, Universit\"atsstr. 1. 40224 D\"usseldorf,
Germany
;
    'Shishkina, Svitlana V.' .
;
Institute of Organic Chemistry of the National Academy of Sciences of Ukraine,
Akademika Kukharya Str. 5, Kyiv 02660,
Ukraine
;
    'Amirkhanov, Volodymyr M.' .
;
Department of Chemistry, Taras Shevchenko National University of Kyiv, 12,
Hetman Pavlo Skoropadsky Str., Kyiv 01033,
Ukraine
;
_publ_section_synopsis
;
A strategy of combining a Cu^2+^--Schiff base unit with a
sulfonylamidophosphate co-ligand and lanthanide(III) nitrate enabled the
formation of two new heterobimetallic 3<i>d</i>--4<i>f</i> complexes.
Structural analysis of the Cu^2+^--Ce^3+^ and Cu^2+^--Gd^3+^ compounds reveals
distinct coordination modes of the sulfonylamidophosphate and NO~3~^-^ ligands
and a geometry-dependent rearrangement of the bridging fragments. These
findings suggest that steric effects, together with subtle differences in
metal--ligand interactions, govern the assembly of Cu^2+^--<i>Ln</i>^3+^ units
and influence structural parameters relevant to 3<i>d</i>--4<i>f</i> exchange
pathways.
;
_chemical_name_systematic
;\
Bis[dimethyl (phenylsulfonyl)amidophosphato]-\m-nitrato-(\m-6,6'-\
{(1<i>E</i>,1'<i>E</i>)-[propane-1,3-diylbis(azanylylidene)]\
bis(methanylylidene)}bis(2-methoxyphenolato))cerium(III)copper(II)
;
_chemical_name_common     ?
_chemical_formula_moiety     'C35 H42 Ce Cu N5 O17 P2 S2'
_chemical_formula_sum     'C35 H42 Ce Cu N5 O17 P2 S2'
_chemical_formula_iupac     '[Ce Cu (C19 H20 N2 O4) (C8 H11 N O5 P S)2 (N O3)]'
_chemical_formula_weight     1134.45
_chemical_melting_point     ?
_space_group_crystal_system     monoclinic
_space_group_name_H-M_alt     'P 1 21/n 1'
_space_group_name_Hall     '-P 2yn'
loop_
    _space_group_symop_operation_xyz
    'x, y, z'
    '-x+1/2, y+1/2, -z+1/2'
    '-x, -y, -z'
    'x-1/2, -y-1/2, z-1/2'
_cell_length_a     10.0242(3)
_cell_length_b     11.5239(3)
_cell_length_c     36.6090(9)
_cell_angle_alpha     90
_cell_angle_beta     93.432(2)
_cell_angle_gamma     90
_cell_volume     4221.39(18)
_cell_formula_units_Z     4
_cell_measurement_reflns_used     7551
_cell_measurement_theta_min     3.0330
_cell_measurement_theta_max     29.0140
_cell_measurement_temperature     293.15
_exptl_crystal_description     block
_exptl_crystal_colour     colourless
_exptl_crystal_size_max     0.4
_exptl_crystal_size_mid     0.2
_exptl_crystal_size_min     0.1
_exptl_crystal_density_diffrn     1.785
_exptl_crystal_density_meas     ?
_exptl_crystal_density_method     ?
_exptl_crystal_F_000     2288
_exptl_absorpt_coefficient_mu     1.823
_exptl_absorpt_correction_type     multi-scan
_exptl_absorpt_process_details
;
(CrysAlisPro; Rigaku OD, 2024)
;
_exptl_absorpt_correction_T_min     0.73991
_exptl_absorpt_correction_T_max     1.00000
_diffrn_ambient_temperature     293.15
_diffrn_source     ?
_diffrn_radiation_type     MoK\a
_diffrn_radiation_wavelength     0.71073
_diffrn_measurement_device_type     'Xcalibur, Sapphire3'
_diffrn_measurement_device     'four-circle diffractometer'
_diffrn_measurement_method     '\w scans'
_diffrn_detector_area_resol_mean     16.1827
_diffrn_reflns_number     23364
_diffrn_reflns_av_R_equivalents     0.0449
_diffrn_reflns_av_unetI/netI     0.0540
_diffrn_reflns_theta_min     2.964
_diffrn_reflns_theta_max     25.999
_diffrn_reflns_theta_full     25.242
_diffrn_measured_fraction_theta_max     0.998
_diffrn_measured_fraction_theta_full     0.998
_diffrn_reflns_limit_h_min     -12
_diffrn_reflns_limit_h_max     11
_diffrn_reflns_limit_k_min     -13
_diffrn_reflns_limit_k_max     14
_diffrn_reflns_limit_l_min     -45
_diffrn_reflns_limit_l_max     44
_refine_special_details     ?
_reflns_number_total     8286
_reflns_number_gt     6601
_reflns_threshold_expression     'I > 2\s(I)'
_refine_ls_structure_factor_coef     Fsqd
_refine_ls_matrix_type     full
_refine_ls_R_factor_all     0.0595
_refine_ls_R_factor_gt     0.0428
_refine_ls_wR_factor_gt     0.0852
_refine_ls_wR_factor_ref     0.0931
_refine_ls_goodness_of_fit_ref     1.069
_refine_ls_restrained_S_all     1.069
_refine_ls_number_reflns     8286
_refine_ls_number_parameters     574
_refine_ls_number_restraints     0
_refine_ls_hydrogen_treatment     constr
_refine_ls_weighting_scheme     calc
_refine_ls_weighting_details
              'w=1/[\s^2^(Fo^2^)+(0.0326P)^2^+3.3878P] where P=(Fo^2^+2Fc^2^)/3'
_atom_sites_solution_hydrogens     geom
_atom_sites_solution_primary     dual
_atom_sites_solution_secondary     ?
_refine_ls_shift/su_max     0.001
_refine_ls_shift/su_mean     0.000
_refine_diff_density_max     0.923
_refine_diff_density_min     -0.482
_refine_ls_extinction_method     none
_refine_ls_extinction_coef     .
loop_
    _atom_type_symbol
    _atom_type_description
    _atom_type_scat_dispersion_real
    _atom_type_scat_dispersion_imag
    _atom_type_scat_source
    'C' 'C' 0.0033 0.0016
                         'International Tables Vol C Tables 4.2.6.8 and 6.1.1.4'
    'H' 'H' 0.0000 0.0000
                         'International Tables Vol C Tables 4.2.6.8 and 6.1.1.4'
    'N' 'N' 0.0061 0.0033
                         'International Tables Vol C Tables 4.2.6.8 and 6.1.1.4'
    'O' 'O' 0.0106 0.0060
                         'International Tables Vol C Tables 4.2.6.8 and 6.1.1.4'
    'P' 'P' 0.1023 0.0942
                         'International Tables Vol C Tables 4.2.6.8 and 6.1.1.4'
    'S' 'S' 0.1246 0.1234
                         'International Tables Vol C Tables 4.2.6.8 and 6.1.1.4'
    'Cu' 'Cu' 0.3201 1.2651
                         'International Tables Vol C Tables 4.2.6.8 and 6.1.1.4'
    'Ce' 'Ce' -0.2486 2.6331
                         'International Tables Vol C Tables 4.2.6.8 and 6.1.1.4'
_computing_data_collection
;CrysAlis system (CCD Version 1.171.32.24
(release 21-04-2008 CrysAlis171 .NET))
;
_computing_cell_refinement
;
CrysAlisPro 1.171.44.85 (Rigaku OD, 2024)
;
_computing_data_reduction
;
CrysAlisPro 1.171.44.85 (Rigaku OD, 2024)
;
_computing_structure_solution
;
<i>SHELXT</i>  (Sheldrick, 2015a)
;
_computing_structure_refinement
;
<i>SHELXL2016/6</i> (Sheldrick, 2015b)
;
_computing_molecular_graphics
;
Olex2 1.5 (Dolomanov <i>et al.</i>,  2009)
;
_computing_publication_material
;
Olex2 1.5 (Dolomanov <i>et al.</i>,  2009)
;
loop_
    _atom_site_type_symbol
    _atom_site_label
    _atom_site_fract_x
    _atom_site_fract_y
    _atom_site_fract_z
    _atom_site_U_iso_or_equiv
    _atom_site_adp_type
    _atom_site_calc_flag
    _atom_site_occupancy
    _atom_site_disorder_assembly
    _atom_site_disorder_group
    Ce Ce1 0.87864(2) 0.14469(2) 0.13348(2) 0.02835(8) Uani d 1 . .
    Cu Cu1 0.88630(5) -0.10430(4) 0.18988(2) 0.03142(13) Uani d 1 . .
    S S1 0.77738(13) 0.24400(11) 0.03617(3) 0.0414(3) Uani d 1 . .
    S S2 0.86894(12) 0.45122(10) 0.16643(3) 0.0377(3) Uani d 1 . .
    P P1 0.74181(13) 0.00392(11) 0.04742(3) 0.0388(3) Uani d 1 . .
    P P2 1.10226(12) 0.40074(11) 0.13109(4) 0.0403(3) Uani d 1 . .
    O O1 0.6093(3) 0.1664(3) 0.13539(8) 0.0381(7) Uani d 1 . .
    O O2 0.7546(3) 0.0124(2) 0.17226(8) 0.0320(7) Uani d 1 . .
    O O3 0.9884(3) -0.0393(2) 0.15003(8) 0.0319(7) Uani d 1 . .
    O O4 1.0603(3) 0.0607(3) 0.09040(8) 0.0380(7) Uani d 1 . .
    O O5 0.8334(3) 0.2493(3) 0.07402(8) 0.0414(8) Uani d 1 . .
    O O6 0.8630(4) 0.2958(3) 0.01058(9) 0.0572(10) Uani d 1 . .
    O O7 0.7713(3) 0.0123(3) 0.08758(8) 0.0370(7) Uani d 1 . .
    O O8 0.6100(3) -0.0667(3) 0.03831(10) 0.0562(10) Uani d 1 . .
    O O9 0.8448(3) -0.0735(3) 0.02785(9) 0.0519(9) Uani d 1 . .
    O O10 0.8084(3) 0.3390(2) 0.15549(9) 0.0396(8) Uani d 1 . .
    O O11 0.8954(4) 0.4605(3) 0.20525(10) 0.0595(10) Uani d 1 . .
    O O12 1.0677(3) 0.2759(3) 0.12934(9) 0.0403(8) Uani d 1 . .
    O O13 1.1491(4) 0.4491(3) 0.09399(10) 0.0558(10) Uani d 1 . .
    O O14 1.2362(3) 0.4227(3) 0.15447(11) 0.0565(10) Uani d 1 . .
    O O15 0.9969(4) 0.0173(3) 0.23257(10) 0.0619(11) Uani d 1 . .
    O O16 0.9904(4) 0.1689(3) 0.19815(9) 0.0507(9) Uani d 1 . .
    O O17 1.1122(4) 0.1663(3) 0.24829(10) 0.0621(10) Uani d 1 . .
    N N1 0.7598(4) -0.1740(3) 0.22246(10) 0.0423(10) Uani d 1 . .
    N N2 1.0255(4) -0.2250(3) 0.19887(10) 0.0362(9) Uani d 1 . .
    N N3 0.7331(5) 0.1203(4) 0.02425(11) 0.0518(11) Uani d 1 . .
    N N4 0.9881(4) 0.4840(3) 0.14418(13) 0.0504(11) Uani d 1 . .
    N N5 1.0345(4) 0.1175(3) 0.22652(11) 0.0384(9) Uani d 1 . .
    C C1 0.6235(4) 0.0086(4) 0.17587(11) 0.0300(9) Uani d 1 . .
    C C2 0.5401(4) 0.0878(4) 0.15569(12) 0.0338(10) Uani d 1 . .
    C C3 0.4043(5) 0.0865(4) 0.15759(13) 0.0417(12) Uani d 1 . .
    H H3 0.351391 0.136925 0.143154 0.050 Uiso calc 1 . .
    C C4 0.3451(5) 0.0093(5) 0.18123(15) 0.0490(13) Uani d 1 . .
    H H4 0.252788 0.008630 0.182743 0.059 Uiso calc 1 . .
    C C5 0.4228(5) -0.0645(4) 0.20191(15) 0.0481(13) Uani d 1 . .
    H H5 0.383106 -0.114540 0.217984 0.058 Uiso calc 1 . .
    C C6 0.5620(5) -0.0671(4) 0.19960(13) 0.0380(11) Uani d 1 . .
    C C7 0.6372(5) -0.1494(4) 0.22253(13) 0.0440(12) Uani d 1 . .
    H H7 0.588985 -0.189321 0.239454 0.053 Uiso calc 1 . .
    C C8 0.8071(6) -0.2645(5) 0.24916(16) 0.0667(17) Uani d 1 . .
    H H8A 0.751992 -0.262908 0.270060 0.080 Uiso calc 1 . .
    H H8B 0.797437 -0.340350 0.237811 0.080 Uiso calc 1 . .
    C C9 0.9480(6) -0.2463(5) 0.26175(14) 0.0613(16) Uani d 1 . .
    H H9A 0.966196 -0.288970 0.284348 0.074 Uiso calc 1 . .
    H H9B 0.961704 -0.164595 0.267074 0.074 Uiso calc 1 . .
    C C10 1.0458(5) -0.2837(5) 0.23466(13) 0.0500(13) Uani d 1 . .
    H H10A 1.135707 -0.267786 0.244685 0.060 Uiso calc 1 . .
    H H10B 1.037988 -0.366871 0.230999 0.060 Uiso calc 1 . .
    C C11 1.1014(4) -0.2601(4) 0.17435(13) 0.0384(11) Uani d 1 . .
    H H11 1.154275 -0.324455 0.180303 0.046 Uiso calc 1 . .
    C C12 1.1146(4) -0.2112(4) 0.13847(13) 0.0353(10) Uani d 1 . .
    C C13 1.1920(5) -0.2713(4) 0.11378(15) 0.0459(13) Uani d 1 . .
    H H13 1.226289 -0.343965 0.120222 0.055 Uiso calc 1 . .
    C C14 1.2175(5) -0.2255(4) 0.08079(15) 0.0505(14) Uani d 1 . .
    H H14 1.264410 -0.268459 0.064299 0.061 Uiso calc 1 . .
    C C15 1.1735(5) -0.1147(4) 0.07171(14) 0.0428(12) Uani d 1 . .
    H H15 1.192221 -0.082655 0.049279 0.051 Uiso calc 1 . .
    C C16 1.1023(4) -0.0523(4) 0.09586(12) 0.0309(10) Uani d 1 . .
    C C17 1.0648(4) -0.1016(3) 0.12891(11) 0.0279(9) Uani d 1 . .
    C C18 0.5341(5) 0.2661(4) 0.12241(14) 0.0521(14) Uani d 1 . .
    H H18A 0.470885 0.243101 0.103030 0.078 Uiso calc 1 . .
    H H18B 0.593940 0.323008 0.113402 0.078 Uiso calc 1 . .
    H H18C 0.487447 0.298711 0.142120 0.078 Uiso calc 1 . .
    C C19 1.1168(6) 0.1222(5) 0.06072(14) 0.0572(15) Uani d 1 . .
    H H19A 1.212426 0.115393 0.062895 0.086 Uiso calc 1 . .
    H H19B 1.092207 0.202593 0.061674 0.086 Uiso calc 1 . .
    H H19C 1.083546 0.089532 0.037836 0.086 Uiso calc 1 . .
    C C20 0.6317(5) 0.3310(4) 0.03635(13) 0.0443(12) Uani d 1 . .
    C C21 0.6465(6) 0.4406(5) 0.05165(15) 0.0562(14) Uani d 1 . .
    H H21 0.730532 0.467383 0.059877 0.067 Uiso calc 1 . .
    C C22 0.5355(7) 0.5094(5) 0.05453(18) 0.0715(18) Uani d 1 . .
    H H22 0.544674 0.583416 0.064475 0.086 Uiso calc 1 . .
    C C23 0.4137(7) 0.4700(6) 0.04302(19) 0.0779(19) Uani d 1 . .
    H H23 0.339329 0.516863 0.045674 0.093 Uiso calc 1 . .
    C C24 0.3969(6) 0.3628(6) 0.02754(19) 0.0770(19) Uani d 1 . .
    H H24 0.312088 0.337796 0.019329 0.092 Uiso calc 1 . .
    C C25 0.5075(6) 0.2907(5) 0.02409(16) 0.0635(16) Uani d 1 . .
    H H25 0.497552 0.217238 0.013761 0.076 Uiso calc 1 . .
    C C26 0.4914(5) -0.0386(6) 0.05638(18) 0.0728(18) Uani d 1 . .
    H H26A 0.416782 -0.079799 0.044971 0.109 Uiso calc 1 . .
    H H26B 0.475149 0.043410 0.054590 0.109 Uiso calc 1 . .
    H H26C 0.502600 -0.060395 0.081680 0.109 Uiso calc 1 . .
    C C27 0.8640(6) -0.1937(5) 0.03859(16) 0.0603(15) Uani d 1 . .
    H H27A 0.931400 -0.227936 0.024455 0.090 Uiso calc 1 . .
    H H27B 0.781577 -0.235220 0.034309 0.090 Uiso calc 1 . .
    H H27C 0.891842 -0.197410 0.064112 0.090 Uiso calc 1 . .
    C C28 0.7465(5) 0.5583(4) 0.15445(13) 0.0376(11) Uani d 1 . .
    C C29 0.7738(5) 0.6511(4) 0.13249(13) 0.0437(12) Uani d 1 . .
    H H29 0.856676 0.658182 0.122579 0.052 Uiso calc 1 . .
    C C30 0.6749(6) 0.7342(4) 0.12539(15) 0.0522(13) Uani d 1 . .
    H H30 0.692349 0.798217 0.110964 0.063 Uiso calc 1 . .
    C C31 0.5525(5) 0.7226(5) 0.13940(15) 0.0530(14) Uani d 1 . .
    H H31 0.486150 0.777273 0.133909 0.064 Uiso calc 1 . .
    C C32 0.5274(6) 0.6301(5) 0.16161(17) 0.0612(16) Uani d 1 . .
    H H32 0.444413 0.622678 0.171469 0.073 Uiso calc 1 . .
    C C33 0.6246(5) 0.5488(4) 0.16920(16) 0.0554(14) Uani d 1 . .
    H H33 0.607816 0.486618 0.184468 0.066 Uiso calc 1 . .
    C C34 1.0554(6) 0.4820(5) 0.06485(16) 0.0701(18) Uani d 1 . .
    H H34A 1.100035 0.526865 0.047172 0.105 Uiso calc 1 . .
    H H34B 0.985372 0.527534 0.074472 0.105 Uiso calc 1 . .
    H H34C 1.017749 0.413595 0.053345 0.105 Uiso calc 1 . .
    C C35 1.2416(6) 0.3927(5) 0.19294(17) 0.0698(17) Uani d 1 . .
    H H35A 1.242568 0.309754 0.195533 0.105 Uiso calc 1 . .
    H H35B 1.164547 0.423679 0.203893 0.105 Uiso calc 1 . .
    H H35C 1.321110 0.424628 0.204902 0.105 Uiso calc 1 . .
loop_
    _atom_site_aniso_label
    _atom_site_aniso_U_11
    _atom_site_aniso_U_22
    _atom_site_aniso_U_33
    _atom_site_aniso_U_12
    _atom_site_aniso_U_13
    _atom_site_aniso_U_23
    Ce1 0.03128(14) 0.02753(14) 0.02663(13) 0.00147(10) 0.00507(9) 0.00139(11)
    Cu1 0.0362(3) 0.0314(3) 0.0272(3) 0.0018(2) 0.0056(2) 0.0041(2)
    S1 0.0492(7) 0.0449(7) 0.0300(6) 0.0039(5) 0.0022(5) 0.0052(5)
    S2 0.0411(7) 0.0298(6) 0.0424(7) 0.0025(5) 0.0050(5) -0.0004(5)
    P1 0.0413(7) 0.0423(7) 0.0329(7) 0.0000(5) 0.0032(5) -0.0065(6)
    P2 0.0341(7) 0.0351(7) 0.0525(8) -0.0028(5) 0.0078(6) 0.0042(6)
    O1 0.0355(17) 0.0414(18) 0.0379(18) 0.0081(13) 0.0054(14) 0.0062(15)
    O2 0.0309(16) 0.0364(17) 0.0291(16) 0.0029(12) 0.0062(13) 0.0036(14)
    O3 0.0368(17) 0.0317(16) 0.0280(16) 0.0065(13) 0.0090(13) 0.0032(13)
    O4 0.0442(19) 0.0368(18) 0.0348(17) 0.0051(14) 0.0176(14) 0.0074(14)
    O5 0.050(2) 0.0417(19) 0.0317(17) 0.0006(15) -0.0052(15) 0.0048(15)
    O6 0.064(2) 0.066(2) 0.043(2) 0.0009(19) 0.0177(18) 0.0112(19)
    O7 0.0437(19) 0.0395(18) 0.0277(16) -0.0048(14) 0.0007(14) -0.0017(14)
    O8 0.045(2) 0.068(2) 0.055(2) -0.0077(17) 0.0016(17) -0.013(2)
    O9 0.059(2) 0.050(2) 0.048(2) 0.0051(17) 0.0154(17) -0.0062(18)
    O10 0.0384(18) 0.0270(16) 0.055(2) 0.0002(13) 0.0155(15) -0.0018(15)
    O11 0.078(3) 0.053(2) 0.046(2) 0.0126(19) -0.0091(19) -0.0017(19)
    O12 0.0383(18) 0.0340(17) 0.050(2) -0.0014(13) 0.0096(15) 0.0002(15)
    O13 0.052(2) 0.056(2) 0.062(2) -0.0043(17) 0.0182(19) 0.016(2)
    O14 0.037(2) 0.055(2) 0.078(3) -0.0083(16) 0.0018(18) 0.000(2)
    O15 0.097(3) 0.039(2) 0.047(2) -0.0231(19) -0.013(2) 0.0057(18)
    O16 0.069(2) 0.042(2) 0.039(2) -0.0023(17) -0.0099(17) 0.0049(17)
    O17 0.063(3) 0.063(2) 0.058(2) -0.0130(19) -0.018(2) -0.008(2)
    N1 0.048(3) 0.045(2) 0.035(2) -0.0005(18) 0.0092(18) 0.0089(19)
    N2 0.039(2) 0.031(2) 0.038(2) 0.0020(16) -0.0024(18) 0.0052(18)
    N3 0.079(3) 0.044(3) 0.030(2) 0.000(2) -0.006(2) 0.0013(19)
    N4 0.041(2) 0.034(2) 0.079(3) -0.0056(17) 0.019(2) 0.004(2)
    N5 0.041(2) 0.039(2) 0.035(2) 0.0035(18) 0.0012(18) -0.0074(19)
    C1 0.034(2) 0.034(2) 0.023(2) -0.0025(18) 0.0061(18) -0.0072(19)
    C2 0.035(2) 0.039(3) 0.029(2) -0.0006(19) 0.0065(19) -0.012(2)
    C3 0.034(3) 0.051(3) 0.040(3) 0.002(2) -0.002(2) -0.012(2)
    C4 0.029(3) 0.061(3) 0.057(3) -0.010(2) 0.008(2) -0.018(3)
    C5 0.043(3) 0.049(3) 0.053(3) -0.013(2) 0.017(2) -0.005(3)
    C6 0.037(3) 0.039(3) 0.039(3) -0.008(2) 0.009(2) -0.008(2)
    C7 0.054(3) 0.042(3) 0.038(3) -0.008(2) 0.017(2) 0.002(2)
    C8 0.073(4) 0.072(4) 0.056(4) -0.005(3) 0.015(3) 0.038(3)
    C9 0.088(5) 0.061(4) 0.034(3) -0.007(3) -0.002(3) 0.017(3)
    C10 0.055(3) 0.053(3) 0.041(3) 0.008(2) -0.006(2) 0.017(3)
    C11 0.036(3) 0.024(2) 0.055(3) 0.0027(19) 0.000(2) 0.004(2)
    C12 0.031(2) 0.029(2) 0.045(3) -0.0019(18) 0.003(2) -0.004(2)
    C13 0.039(3) 0.031(3) 0.070(4) 0.001(2) 0.016(3) -0.004(3)
    C14 0.051(3) 0.043(3) 0.060(4) 0.001(2) 0.025(3) -0.018(3)
    C15 0.043(3) 0.043(3) 0.044(3) 0.000(2) 0.017(2) -0.006(2)
    C16 0.028(2) 0.030(2) 0.035(2) 0.0020(17) 0.0055(19) -0.004(2)
    C17 0.025(2) 0.028(2) 0.030(2) -0.0030(17) 0.0001(17) -0.0046(19)
    C18 0.046(3) 0.061(3) 0.050(3) 0.015(2) 0.004(2) 0.017(3)
    C19 0.067(4) 0.055(3) 0.053(3) 0.013(3) 0.031(3) 0.021(3)
    C20 0.050(3) 0.048(3) 0.035(3) 0.006(2) 0.002(2) 0.008(2)
    C21 0.062(4) 0.050(3) 0.056(4) 0.001(3) -0.002(3) -0.002(3)
    C22 0.070(4) 0.058(4) 0.086(5) 0.016(3) 0.010(4) 0.000(4)
    C23 0.068(5) 0.081(5) 0.085(5) 0.023(4) 0.011(4) -0.002(4)
    C24 0.051(4) 0.094(5) 0.084(5) 0.004(3) -0.008(3) 0.006(4)
    C25 0.065(4) 0.065(4) 0.059(4) 0.001(3) -0.007(3) 0.001(3)
    C26 0.038(3) 0.097(5) 0.084(5) -0.011(3) 0.010(3) 0.002(4)
    C27 0.058(4) 0.053(3) 0.071(4) 0.005(3) 0.007(3) -0.009(3)
    C28 0.040(3) 0.030(2) 0.043(3) 0.0017(19) 0.005(2) -0.005(2)
    C29 0.043(3) 0.042(3) 0.047(3) 0.000(2) 0.006(2) 0.004(2)
    C30 0.061(4) 0.044(3) 0.052(3) 0.004(3) 0.000(3) 0.007(3)
    C31 0.051(3) 0.049(3) 0.058(3) 0.012(2) -0.002(3) -0.005(3)
    C32 0.047(3) 0.055(4) 0.083(4) 0.006(3) 0.022(3) -0.003(3)
    C33 0.051(3) 0.041(3) 0.076(4) 0.001(2) 0.022(3) 0.007(3)
    C34 0.078(4) 0.081(4) 0.051(4) -0.026(3) 0.002(3) 0.005(3)
    C35 0.056(4) 0.075(4) 0.077(4) -0.005(3) -0.015(3) 0.013(4)
_geom_special_details
;
 All esds (except the esd in the dihedral angle between two l.s. planes)
 are estimated using the full covariance matrix.  The cell esds are taken
 into account individually in the estimation of esds in distances, angles
 and torsion angles; correlations between esds in cell parameters are only
 used when they are defined by crystal symmetry.  An approximate (isotropic)
 treatment of cell esds is used for estimating esds involving l.s. planes.
;
loop_
    _geom_bond_atom_site_label_1
    _geom_bond_atom_site_label_2
    _geom_bond_site_symmetry_2
    _geom_bond_distance
    _geom_bond_publ_flag
    Ce1 Cu1 . 3.5334(6) no
    Ce1 O1 . 2.716(3) yes
    Ce1 O2 . 2.469(3) yes
    Ce1 O3 . 2.448(3) yes
    Ce1 O4 . 2.661(3) yes
    Ce1 O5 . 2.506(3) yes
    Ce1 O7 . 2.468(3) yes
    Ce1 O10 . 2.496(3) yes
    Ce1 O12 . 2.437(3) yes
    Ce1 O16 . 2.573(3) yes
    Cu1 O2 . 1.966(3) yes
    Cu1 O3 . 1.979(3) yes
    Cu1 O15 . 2.329(3) yes
    Cu1 N1 . 1.964(4) yes
    Cu1 N2 . 1.983(4) yes
    S1 O5 . 1.465(3) yes
    S1 O6 . 1.438(3) yes
    S1 N3 . 1.548(4) yes
    S1 C20 . 1.771(5) ?
    S2 O10 . 1.474(3) yes
    S2 O11 . 1.434(4) yes
    S2 N4 . 1.533(4) yes
    S2 C28 . 1.777(5) ?
    P1 O7 . 1.486(3) yes
    P1 O8 . 1.571(4) ?
    P1 O9 . 1.570(3) ?
    P1 N3 . 1.586(4) yes
    P2 O12 . 1.480(3) yes
    P2 O13 . 1.566(4) ?
    P2 O14 . 1.569(4) ?
    P2 N4 . 1.589(4) yes
    O1 C2 . 1.384(5) ?
    O1 C18 . 1.439(5) ?
    O2 C1 . 1.330(5) ?
    O3 C17 . 1.331(5) ?
    O4 C16 . 1.380(5) ?
    O4 C19 . 1.441(5) ?
    O8 C26 . 1.432(6) ?
    O9 C27 . 1.449(6) ?
    O13 C34 . 1.430(6) ?
    O14 C35 . 1.448(7) ?
    O15 N5 . 1.239(5) yes
    O16 N5 . 1.253(5) yes
    O17 N5 . 1.218(5) yes
    N1 C7 . 1.260(6) ?
    N1 C8 . 1.488(6) ?
    N2 C10 . 1.478(6) ?
    N2 C11 . 1.278(6) ?
    C1 C2 . 1.416(6) ?
    C1 C6 . 1.400(6) ?
    C2 C3 . 1.366(6) ?
    C3 H3 . 0.9300 ?
    C3 C4 . 1.398(7) ?
    C4 H4 . 0.9300 ?
    C4 C5 . 1.354(7) ?
    C5 H5 . 0.9300 ?
    C5 C6 . 1.404(6) ?
    C6 C7 . 1.449(7) ?
    C7 H7 . 0.9300 ?
    C8 H8A . 0.9700 ?
    C8 H8B . 0.9700 ?
    C8 C9 . 1.475(8) ?
    C9 H9A . 0.9700 ?
    C9 H9B . 0.9700 ?
    C9 C10 . 1.499(7) ?
    C10 H10A . 0.9700 ?
    C10 H10B . 0.9700 ?
    C11 H11 . 0.9300 ?
    C11 C12 . 1.442(6) ?
    C12 C13 . 1.408(6) ?
    C12 C17 . 1.396(6) ?
    C13 H13 . 0.9300 ?
    C13 C14 . 1.356(7) ?
    C14 H14 . 0.9300 ?
    C14 C15 . 1.385(7) ?
    C15 H15 . 0.9300 ?
    C15 C16 . 1.373(6) ?
    C16 C17 . 1.408(6) ?
    C18 H18A . 0.9600 ?
    C18 H18B . 0.9600 ?
    C18 H18C . 0.9600 ?
    C19 H19A . 0.9600 ?
    C19 H19B . 0.9600 ?
    C19 H19C . 0.9600 ?
    C20 C21 . 1.387(7) ?
    C20 C25 . 1.379(7) ?
    C21 H21 . 0.9300 ?
    C21 C22 . 1.375(8) ?
    C22 H22 . 0.9300 ?
    C22 C23 . 1.347(8) ?
    C23 H23 . 0.9300 ?
    C23 C24 . 1.366(9) ?
    C24 H24 . 0.9300 ?
    C24 C25 . 1.397(8) ?
    C25 H25 . 0.9300 ?
    C26 H26A . 0.9600 ?
    C26 H26B . 0.9600 ?
    C26 H26C . 0.9600 ?
    C27 H27A . 0.9600 ?
    C27 H27B . 0.9600 ?
    C27 H27C . 0.9600 ?
    C28 C29 . 1.375(6) ?
    C28 C33 . 1.370(6) ?
    C29 H29 . 0.9300 ?
    C29 C30 . 1.392(7) ?
    C30 H30 . 0.9300 ?
    C30 C31 . 1.364(7) ?
    C31 H31 . 0.9300 ?
    C31 C32 . 1.373(7) ?
    C32 H32 . 0.9300 ?
    C32 C33 . 1.368(7) ?
    C33 H33 . 0.9300 ?
    C34 H34A . 0.9600 ?
    C34 H34B . 0.9600 ?
    C34 H34C . 0.9600 ?
    C35 H35A . 0.9600 ?
    C35 H35B . 0.9600 ?
    C35 H35C . 0.9600 ?
loop_
    _geom_angle_atom_site_label_1
    _geom_angle_atom_site_label_2
    _geom_angle_atom_site_label_3
    _geom_angle_site_symmetry_1
    _geom_angle_site_symmetry_3
    _geom_angle
    _geom_angle_publ_flag
    O1 Ce1 Cu1 . . 92.67(6) ?
    O2 Ce1 Cu1 . . 32.50(6) ?
    O2 Ce1 O1 . . 60.44(9) yes
    O2 Ce1 O4 . . 120.15(9) ?
    O2 Ce1 O5 . . 136.52(10) ?
    O2 Ce1 O10 . . 101.94(9) ?
    O2 Ce1 O16 . . 75.19(10) yes
    O3 Ce1 Cu1 . . 32.68(6) ?
    O3 Ce1 O1 . . 120.41(9) ?
    O3 Ce1 O2 . . 63.72(9) yes
    O3 Ce1 O4 . . 61.22(9) yes
    O3 Ce1 O5 . . 133.40(10) ?
    O3 Ce1 O7 . . 78.73(10) ?
    O3 Ce1 O10 . . 145.94(10) ?
    O3 Ce1 O16 . . 72.65(10) ?
    O4 Ce1 Cu1 . . 93.41(6) ?
    O4 Ce1 O1 . . 139.91(10) yes
    O5 Ce1 Cu1 . . 153.50(7) ?
    O5 Ce1 O1 . . 81.36(10) ?
    O5 Ce1 O4 . . 75.80(10) ?
    O5 Ce1 O16 . . 142.48(10) yes
    O7 Ce1 Cu1 . . 83.65(7) ?
    O7 Ce1 O1 . . 71.39(10) ?
    O7 Ce1 O2 . . 78.22(9) ?
    O7 Ce1 O4 . . 69.99(10) ?
    O7 Ce1 O5 . . 69.96(10) yes
    O7 Ce1 O10 . . 130.88(10) ?
    O7 Ce1 O16 . . 147.31(10) ?
    O10 Ce1 Cu1 . . 122.46(7) ?
    O10 Ce1 O1 . . 66.98(9) ?
    O10 Ce1 O4 . . 137.21(9) ?
    O10 Ce1 O5 . . 78.98(10) ?
    O10 Ce1 O16 . . 73.80(11) ?
    O12 Ce1 Cu1 . . 123.41(7) ?
    O12 Ce1 O1 . . 136.25(9) ?
    O12 Ce1 O2 . . 147.06(10) ?
    O12 Ce1 O3 . . 102.31(10) ?
    O12 Ce1 O4 . . 68.07(10) ?
    O12 Ce1 O5 . . 75.41(10) ?
    O12 Ce1 O7 . . 130.58(10) ?
    O12 Ce1 O10 . . 72.46(10) yes
    O12 Ce1 O16 . . 72.08(11) ?
    O16 Ce1 Cu1 . . 63.73(7) ?
    O16 Ce1 O1 . . 110.17(10) ?
    O16 Ce1 O4 . . 108.01(11) yes
    O2 Cu1 Ce1 . . 42.43(8) ?
    O2 Cu1 O3 . . 82.27(11) yes
    O2 Cu1 O15 . . 95.26(13) yes
    O2 Cu1 N2 . . 170.36(14) yes
    O3 Cu1 Ce1 . . 41.90(8) ?
    O3 Cu1 O15 . . 91.17(13) yes
    O3 Cu1 N2 . . 89.90(14) yes
    O15 Cu1 Ce1 . . 84.05(9) ?
    N1 Cu1 Ce1 . . 133.99(12) ?
    N1 Cu1 O2 . . 91.93(14) yes
    N1 Cu1 O3 . . 169.67(15) yes
    N1 Cu1 O15 . . 97.89(15) yes
    N1 Cu1 N2 . . 94.94(16) yes
    N2 Cu1 Ce1 . . 131.06(11) ?
    N2 Cu1 O15 . . 90.50(15) yes
    O5 S1 N3 . . 113.1(2) ?
    O5 S1 C20 . . 104.0(2) ?
    O6 S1 O5 . . 112.9(2) ?
    O6 S1 N3 . . 111.8(2) ?
    O6 S1 C20 . . 107.0(2) ?
    N3 S1 C20 . . 107.4(2) ?
    O10 S2 N4 . . 113.1(2) ?
    O10 S2 C28 . . 106.0(2) ?
    O11 S2 O10 . . 112.6(2) ?
    O11 S2 N4 . . 113.9(2) ?
    O11 S2 C28 . . 106.1(2) ?
    N4 S2 C28 . . 104.3(2) ?
    O7 P1 O8 . . 111.03(19) ?
    O7 P1 O9 . . 113.06(19) ?
    O7 P1 N3 . . 118.4(2) ?
    O8 P1 N3 . . 107.8(2) ?
    O9 P1 O8 . . 100.2(2) ?
    O9 P1 N3 . . 104.7(2) ?
    O12 P2 O13 . . 113.0(2) ?
    O12 P2 O14 . . 111.74(19) ?
    O12 P2 N4 . . 115.41(19) ?
    O13 P2 O14 . . 97.1(2) ?
    O13 P2 N4 . . 107.8(2) ?
    O14 P2 N4 . . 110.3(2) ?
    C2 O1 Ce1 . . 119.0(2) ?
    C2 O1 C18 . . 115.5(4) ?
    C18 O1 Ce1 . . 124.5(3) ?
    Cu1 O2 Ce1 . . 105.07(12) ?
    C1 O2 Ce1 . . 127.8(2) ?
    C1 O2 Cu1 . . 126.4(3) ?
    Cu1 O3 Ce1 . . 105.42(11) ?
    C17 O3 Ce1 . . 126.1(2) ?
    C17 O3 Cu1 . . 124.4(2) ?
    C16 O4 Ce1 . . 118.1(2) ?
    C16 O4 C19 . . 116.3(3) ?
    C19 O4 Ce1 . . 125.6(3) ?
    S1 O5 Ce1 . . 147.19(19) ?
    P1 O7 Ce1 . . 140.08(18) ?
    C26 O8 P1 . . 119.7(3) ?
    C27 O9 P1 . . 120.0(3) ?
    S2 O10 Ce1 . . 139.09(18) ?
    P2 O12 Ce1 . . 141.39(18) ?
    C34 O13 P2 . . 121.5(3) ?
    C35 O14 P2 . . 118.2(3) ?
    N5 O15 Cu1 . . 125.4(3) ?
    N5 O16 Ce1 . . 145.5(3) ?
    C7 N1 Cu1 . . 125.1(3) ?
    C7 N1 C8 . . 115.3(4) ?
    C8 N1 Cu1 . . 119.6(3) ?
    C10 N2 Cu1 . . 121.8(3) ?
    C11 N2 Cu1 . . 123.3(3) ?
    C11 N2 C10 . . 114.9(4) ?
    S1 N3 P1 . . 128.5(3) ?
    S2 N4 P2 . . 127.6(3) ?
    O15 N5 O16 . . 119.5(4) yes
    O17 N5 O15 . . 120.2(4) ?
    O17 N5 O16 . . 120.3(4) ?
    O2 C1 C2 . . 118.9(4) ?
    O2 C1 C6 . . 123.9(4) ?
    C6 C1 C2 . . 117.2(4) ?
    O1 C2 C1 . . 113.7(4) ?
    C3 C2 O1 . . 124.6(4) ?
    C3 C2 C1 . . 121.7(4) ?
    C2 C3 H3 . . 120.0 ?
    C2 C3 C4 . . 120.0(5) ?
    C4 C3 H3 . . 120.0 ?
    C3 C4 H4 . . 120.2 ?
    C5 C4 C3 . . 119.6(5) ?
    C5 C4 H4 . . 120.2 ?
    C4 C5 H5 . . 119.3 ?
    C4 C5 C6 . . 121.4(5) ?
    C6 C5 H5 . . 119.3 ?
    C1 C6 C5 . . 120.1(5) ?
    C1 C6 C7 . . 122.3(4) ?
    C5 C6 C7 . . 117.6(4) ?
    N1 C7 C6 . . 128.2(4) ?
    N1 C7 H7 . . 115.9 ?
    C6 C7 H7 . . 115.9 ?
    N1 C8 H8A . . 109.3 ?
    N1 C8 H8B . . 109.3 ?
    H8A C8 H8B . . 108.0 ?
    C9 C8 N1 . . 111.5(4) ?
    C9 C8 H8A . . 109.3 ?
    C9 C8 H8B . . 109.3 ?
    C8 C9 H9A . . 108.8 ?
    C8 C9 H9B . . 108.8 ?
    C8 C9 C10 . . 113.9(5) ?
    H9A C9 H9B . . 107.7 ?
    C10 C9 H9A . . 108.8 ?
    C10 C9 H9B . . 108.8 ?
    N2 C10 C9 . . 113.2(4) ?
    N2 C10 H10A . . 108.9 ?
    N2 C10 H10B . . 108.9 ?
    C9 C10 H10A . . 108.9 ?
    C9 C10 H10B . . 108.9 ?
    H10A C10 H10B . . 107.8 ?
    N2 C11 H11 . . 116.3 ?
    N2 C11 C12 . . 127.4(4) ?
    C12 C11 H11 . . 116.3 ?
    C13 C12 C11 . . 118.5(4) ?
    C17 C12 C11 . . 122.1(4) ?
    C17 C12 C13 . . 119.1(4) ?
    C12 C13 H13 . . 119.3 ?
    C14 C13 C12 . . 121.4(5) ?
    C14 C13 H13 . . 119.3 ?
    C13 C14 H14 . . 120.1 ?
    C13 C14 C15 . . 119.9(5) ?
    C15 C14 H14 . . 120.1 ?
    C14 C15 H15 . . 120.0 ?
    C16 C15 C14 . . 119.9(5) ?
    C16 C15 H15 . . 120.0 ?
    O4 C16 C17 . . 114.2(4) ?
    C15 C16 O4 . . 124.6(4) ?
    C15 C16 C17 . . 121.2(4) ?
    O3 C17 C12 . . 123.6(4) ?
    O3 C17 C16 . . 118.3(4) ?
    C12 C17 C16 . . 118.1(4) ?
    O1 C18 H18A . . 109.5 ?
    O1 C18 H18B . . 109.5 ?
    O1 C18 H18C . . 109.5 ?
    H18A C18 H18B . . 109.5 ?
    H18A C18 H18C . . 109.5 ?
    H18B C18 H18C . . 109.5 ?
    O4 C19 H19A . . 109.5 ?
    O4 C19 H19B . . 109.5 ?
    O4 C19 H19C . . 109.5 ?
    H19A C19 H19B . . 109.5 ?
    H19A C19 H19C . . 109.5 ?
    H19B C19 H19C . . 109.5 ?
    C21 C20 S1 . . 116.7(4) ?
    C25 C20 S1 . . 122.5(4) ?
    C25 C20 C21 . . 120.7(5) ?
    C20 C21 H21 . . 120.4 ?
    C22 C21 C20 . . 119.3(5) ?
    C22 C21 H21 . . 120.4 ?
    C21 C22 H22 . . 119.8 ?
    C23 C22 C21 . . 120.3(6) ?
    C23 C22 H22 . . 119.8 ?
    C22 C23 H23 . . 119.3 ?
    C22 C23 C24 . . 121.4(6) ?
    C24 C23 H23 . . 119.3 ?
    C23 C24 H24 . . 120.1 ?
    C23 C24 C25 . . 119.8(6) ?
    C25 C24 H24 . . 120.1 ?
    C20 C25 C24 . . 118.5(6) ?
    C20 C25 H25 . . 120.8 ?
    C24 C25 H25 . . 120.8 ?
    O8 C26 H26A . . 109.5 ?
    O8 C26 H26B . . 109.5 ?
    O8 C26 H26C . . 109.5 ?
    H26A C26 H26B . . 109.5 ?
    H26A C26 H26C . . 109.5 ?
    H26B C26 H26C . . 109.5 ?
    O9 C27 H27A . . 109.5 ?
    O9 C27 H27B . . 109.5 ?
    O9 C27 H27C . . 109.5 ?
    H27A C27 H27B . . 109.5 ?
    H27A C27 H27C . . 109.5 ?
    H27B C27 H27C . . 109.5 ?
    C29 C28 S2 . . 121.7(4) ?
    C33 C28 S2 . . 117.8(4) ?
    C33 C28 C29 . . 120.4(4) ?
    C28 C29 H29 . . 120.7 ?
    C28 C29 C30 . . 118.7(5) ?
    C30 C29 H29 . . 120.7 ?
    C29 C30 H30 . . 119.7 ?
    C31 C30 C29 . . 120.6(5) ?
    C31 C30 H30 . . 119.7 ?
    C30 C31 H31 . . 120.0 ?
    C30 C31 C32 . . 120.0(5) ?
    C32 C31 H31 . . 120.0 ?
    C31 C32 H32 . . 120.1 ?
    C33 C32 C31 . . 119.9(5) ?
    C33 C32 H32 . . 120.1 ?
    C28 C33 H33 . . 119.8 ?
    C32 C33 C28 . . 120.4(5) ?
    C32 C33 H33 . . 119.8 ?
    O13 C34 H34A . . 109.5 ?
    O13 C34 H34B . . 109.5 ?
    O13 C34 H34C . . 109.5 ?
    H34A C34 H34B . . 109.5 ?
    H34A C34 H34C . . 109.5 ?
    H34B C34 H34C . . 109.5 ?
    O14 C35 H35A . . 109.5 ?
    O14 C35 H35B . . 109.5 ?
    O14 C35 H35C . . 109.5 ?
    H35A C35 H35B . . 109.5 ?
    H35A C35 H35C . . 109.5 ?
    H35B C35 H35C . . 109.5 ?
loop_
    _geom_torsion_atom_site_label_1
    _geom_torsion_atom_site_label_2
    _geom_torsion_atom_site_label_3
    _geom_torsion_atom_site_label_4
    _geom_torsion_site_symmetry_1
    _geom_torsion_site_symmetry_2
    _geom_torsion_site_symmetry_3
    _geom_torsion_site_symmetry_4
    _geom_torsion
    _geom_torsion_publ_flag
    Ce1 O1 C2 C1 . . . . 4.8(4) ?
    Ce1 O1 C2 C3 . . . . -177.1(3) ?
    Ce1 O2 C1 C2 . . . . 0.0(5) ?
    Ce1 O2 C1 C6 . . . . -177.7(3) ?
    Ce1 O3 C17 C12 . . . . -173.8(3) ?
    Ce1 O3 C17 C16 . . . . 9.1(5) ?
    Ce1 O4 C16 C15 . . . . 166.3(4) ?
    Ce1 O4 C16 C17 . . . . -13.2(5) ?
    Ce1 O16 N5 O15 . . . . -20.1(8) ?
    Ce1 O16 N5 O17 . . . . 161.0(4) ?
    Cu1 O2 C1 C2 . . . . -168.1(3) ?
    Cu1 O2 C1 C6 . . . . 14.2(6) ?
    Cu1 O3 C17 C12 . . . . -19.8(5) ?
    Cu1 O3 C17 C16 . . . . 163.0(3) ?
    Cu1 O15 N5 O16 . . . . 14.6(6) ?
    Cu1 O15 N5 O17 . . . . -166.5(3) ?
    Cu1 N1 C7 C6 . . . . -0.1(7) ?
    Cu1 N1 C8 C9 . . . . 31.3(6) ?
    Cu1 N2 C10 C9 . . . . 2.5(6) ?
    Cu1 N2 C11 C12 . . . . 9.0(7) ?
    S1 C20 C21 C22 . . . . -176.2(5) ?
    S1 C20 C25 C24 . . . . 175.7(5) ?
    S2 C28 C29 C30 . . . . -177.5(4) ?
    S2 C28 C33 C32 . . . . 178.6(5) ?
    O1 C2 C3 C4 . . . . -174.8(4) ?
    O2 C1 C2 O1 . . . . -3.3(5) ?
    O2 C1 C2 C3 . . . . 178.5(4) ?
    O2 C1 C6 C5 . . . . 179.4(4) ?
    O2 C1 C6 C7 . . . . -0.3(7) ?
    O4 C16 C17 O3 . . . . 3.8(5) ?
    O4 C16 C17 C12 . . . . -173.5(4) ?
    O5 S1 N3 P1 . . . . -0.2(5) ?
    O5 S1 C20 C21 . . . . 50.2(4) ?
    O5 S1 C20 C25 . . . . -125.9(5) ?
    O6 S1 O5 Ce1 . . . . -135.3(3) ?
    O6 S1 N3 P1 . . . . 128.5(4) ?
    O6 S1 C20 C21 . . . . -69.5(4) ?
    O6 S1 C20 C25 . . . . 114.4(5) ?
    O7 P1 O8 C26 . . . . 49.3(5) ?
    O7 P1 O9 C27 . . . . 58.4(4) ?
    O7 P1 N3 S1 . . . . 12.9(5) ?
    O8 P1 O7 Ce1 . . . . -149.6(3) ?
    O8 P1 O9 C27 . . . . -59.8(4) ?
    O8 P1 N3 S1 . . . . 139.9(3) ?
    O9 P1 O7 Ce1 . . . . 98.7(3) ?
    O9 P1 O8 C26 . . . . 169.0(4) ?
    O9 P1 N3 S1 . . . . -114.1(4) ?
    O10 S2 N4 P2 . . . . -39.9(4) ?
    O10 S2 C28 C29 . . . . -125.2(4) ?
    O10 S2 C28 C33 . . . . 57.7(4) ?
    O11 S2 O10 Ce1 . . . . -95.5(3) ?
    O11 S2 N4 P2 . . . . 90.3(4) ?
    O11 S2 C28 C29 . . . . 114.9(4) ?
    O11 S2 C28 C33 . . . . -62.1(4) ?
    O12 P2 O13 C34 . . . . 81.2(4) ?
    O12 P2 O14 C35 . . . . -63.1(4) ?
    O12 P2 N4 S2 . . . . 21.6(5) ?
    O13 P2 O12 Ce1 . . . . -115.2(3) ?
    O13 P2 O14 C35 . . . . 178.7(4) ?
    O13 P2 N4 S2 . . . . 148.9(3) ?
    O14 P2 O12 Ce1 . . . . 136.4(3) ?
    O14 P2 O13 C34 . . . . -161.5(4) ?
    O14 P2 N4 S2 . . . . -106.2(4) ?
    N1 C8 C9 C10 . . . . -77.3(6) ?
    N2 C11 C12 C13 . . . . -172.3(5) ?
    N2 C11 C12 C17 . . . . 14.3(7) ?
    N3 S1 O5 Ce1 . . . . -7.2(4) ?
    N3 S1 C20 C21 . . . . 170.4(4) ?
    N3 S1 C20 C25 . . . . -5.7(5) ?
    N3 P1 O7 Ce1 . . . . -24.2(4) ?
    N3 P1 O8 C26 . . . . -81.9(4) ?
    N3 P1 O9 C27 . . . . -171.4(4) ?
    N4 S2 O10 Ce1 . . . . 35.3(4) ?
    N4 S2 C28 C29 . . . . -5.6(5) ?
    N4 S2 C28 C33 . . . . 177.4(4) ?
    N4 P2 O12 Ce1 . . . . 9.4(4) ?
    N4 P2 O13 C34 . . . . -47.5(5) ?
    N4 P2 O14 C35 . . . . 66.7(4) ?
    C1 C2 C3 C4 . . . . 3.2(7) ?
    C1 C6 C7 N1 . . . . -7.5(8) ?
    C2 C1 C6 C5 . . . . 1.7(6) ?
    C2 C1 C6 C7 . . . . -178.0(4) ?
    C2 C3 C4 C5 . . . . -0.6(7) ?
    C3 C4 C5 C6 . . . . -1.4(8) ?
    C4 C5 C6 C1 . . . . 0.8(7) ?
    C4 C5 C6 C7 . . . . -179.5(5) ?
    C5 C6 C7 N1 . . . . 172.8(5) ?
    C6 C1 C2 O1 . . . . 174.5(4) ?
    C6 C1 C2 C3 . . . . -3.7(6) ?
    C7 N1 C8 C9 . . . . -149.7(5) ?
    C8 N1 C7 C6 . . . . -179.0(5) ?
    C8 C9 C10 N2 . . . . 57.6(6) ?
    C10 N2 C11 C12 . . . . -172.8(4) ?
    C11 N2 C10 C9 . . . . -175.7(4) ?
    C11 C12 C13 C14 . . . . -174.5(5) ?
    C11 C12 C17 O3 . . . . -8.2(6) ?
    C11 C12 C17 C16 . . . . 169.0(4) ?
    C12 C13 C14 C15 . . . . 3.7(8) ?
    C13 C12 C17 O3 . . . . 178.4(4) ?
    C13 C12 C17 C16 . . . . -4.4(6) ?
    C13 C14 C15 C16 . . . . -1.1(8) ?
    C14 C15 C16 O4 . . . . 176.3(4) ?
    C14 C15 C16 C17 . . . . -4.3(7) ?
    C15 C16 C17 O3 . . . . -175.7(4) ?
    C15 C16 C17 C12 . . . . 7.0(6) ?
    C17 C12 C13 C14 . . . . -0.9(7) ?
    C18 O1 C2 C1 . . . . -164.2(4) ?
    C18 O1 C2 C3 . . . . 13.9(6) ?
    C19 O4 C16 C15 . . . . -12.0(6) ?
    C19 O4 C16 C17 . . . . 168.6(4) ?
    C20 S1 O5 Ce1 . . . . 109.1(4) ?
    C20 S1 N3 P1 . . . . -114.5(4) ?
    C20 C21 C22 C23 . . . . 0.8(10) ?
    C21 C20 C25 C24 . . . . -0.2(8) ?
    C21 C22 C23 C24 . . . . -1.5(11) ?
    C22 C23 C24 C25 . . . . 1.3(11) ?
    C23 C24 C25 C20 . . . . -0.4(10) ?
    C25 C20 C21 C22 . . . . 0.0(8) ?
    C28 S2 O10 Ce1 . . . . 149.0(3) ?
    C28 S2 N4 P2 . . . . -154.6(3) ?
    C28 C29 C30 C31 . . . . -1.2(8) ?
    C29 C28 C33 C32 . . . . 1.5(8) ?
    C29 C30 C31 C32 . . . . 1.9(8) ?
    C30 C31 C32 C33 . . . . -1.0(9) ?
    C31 C32 C33 C28 . . . . -0.7(9) ?
    C33 C28 C29 C30 . . . . -0.5(7) ?
_shelx_space_group_comment
;
The symmetry employed for this shelxl refinement is uniquely defined
by the following loop, which should always be used as a source of
symmetry information in preference to the above space-group names.
They are only intended as comments.
;
_shelx_estimated_absorpt_T_min     0.529
_shelx_estimated_absorpt_T_max     0.839
_shelx_hkl_file
;
   0   0  -6 3065.14 264.209   7
   0   0  -6 257022. 2785.48   5
   0   0  -7 656.091 156.729   7
   0   0  -7 176.012 180.317   5
   0   0  -8 1299.15 189.852   7
   0   0  -8 1202.06 253.407   5
   0   0  -9 857.164 254.633   7
   0   0  -9 811.508 338.866   5
   0   0  10 448545. 3433.65   2
   0   0 -10 448821. 3444.23   7
   0   0 -10 433938. 4671.46   5
   0   0 -11 3058.72 471.789   7
   0   0 -11 3151.40 587.658   5
   0   0 -12 253733. 2819.97   7
   0   0 -12 259129. 3960.87   5
   0   0 -13 1611.05 374.062   7
   0   0 -13 1771.78 501.521   5
   0   0 -14 6119.26 487.422   7
   0   0 -14 6711.94 747.770   5
   0   0 -15 448.425 201.535   7
   0   0 -15 618.791 363.653   5
   0   0 -16 44590.1 1332.67   7
   0   0 -16 46603.1 1940.50   5
   0   0 -17 5757.48 622.663   7
   0   0 -17 5463.91 855.597   5
   0   0 -18 310326. 3692.76   7
   0   0 -18 322119. 5372.33   5
   0   0 -19 4582.28 579.706   7
   0   0 -19 5491.92 893.852   5
   0   0 -20 16713.4 902.762   7
   0   0 -20 18145.5 1383.36   5
   0   0 -21 3202.57 497.479   7
   0   0 -21 3496.17 779.840   5
   0   0 -22 132399. 2601.16   7
   0   0 -22 144067. 3977.21   5
   0   0 -23 3533.77 498.662   7
   0   0 -23 4720.02 930.795   5
   0   0 -24 17276.5 968.251   7
   0   0 -24 18105.2 1521.08   5
   0   0 -25 795.601 278.441   7
   0   0 -25 2039.99 680.240   5
   0   0 -26 13015.9 861.958   7
   0   0 -26 15553.7 1427.09   5
   0   0 -27 863.449 295.518   7
   0   0 -27 471.944 473.166   5
   0   0 -28 22508.1 1162.04   7
   0   0 -28 24159.7 1882.71   5
   0   0 -29 3391.76 518.385   7
   0   0 -29 2681.40 837.135   5
   0   0 -30 92418.3 3752.53   5
   0   0 -31 2205.50 675.293   5
   0   0 -32 3254.75 762.888   5
   0   0 -33 3329.89 991.941   5
   0   0 -34 66825.6 3441.75   5
   0   0 -35 3040.59 909.538   5
   0   0  36 6068.40 871.821   4
   0   0 -36 3843.76 996.937   5
   0   0  37 428.657 277.854   4
   0   0 -37 557.514 349.040   5
   0   0 -38 11378.1 1542.04   5
   0   0 -39 356.273 497.444   5
   0   0 -40 5796.46 1184.70   5
   0   0 -41 597.701 515.978   5
   0   0 -42 7790.27 1374.85   5
   0   0 -43-205.955 440.145   5
   0   0 -44 6072.24 1303.51   5
   0   0 -45 96.4504 636.986   5
   0   0 -46 5551.41 1254.81   5
   0   0 -47 1581.26 907.832   5
   0   0 -48 3206.64 995.081   5
   0   0 -49 697.348 667.401   5
   0   0 -50 7721.63 1573.48   5
   0   0 -51 550.780 739.963   5
   0   0 -52 7085.59 1573.07   5
   0   0 -53 253.384 768.072   5
   0   0 -54 897.985 766.978   5
   0   0 -55 1473.53 812.017   5
   0   0 -56 4344.83 1272.76   5
   0   1  -4 14473.9 626.158   7
   0   1   5 16913.0 700.740   2
   0   1  -5 18234.8 591.041   5
   0  -1  -5 17682.3 717.213   5
   0   1   6 79311.6 1576.51   2
   0   1  -6 83968.8 1629.22   7
   0  -1  -6 84227.5 1690.96   5
   0   1  -6 83846.7 1431.53   5
   0   1   7 54948.1 1372.00   2
   0   1  -7 51239.1 1337.76   7
   0  -1  -7 52265.8 1435.58   5
   0   1  -7 52560.6 1252.80   5
   0   1   8 170806. 2477.09   2
   0   1  -8 168922. 2500.74   7
   0  -1  -8 167569. 2725.96   5
   0   1  -8 166388. 2401.72   5
   0   1   9 13348.8 772.029   2
   0   1  -9 13154.7 747.486   7
   0   1  -9 13775.5 771.249   5
   0  -1  -9 11726.7 797.027   5
   0   1  10 188393. 2794.95   2
   0   1 -10 180258. 2780.92   7
   0   1 -10 172282. 2771.25   5
   0  -1 -10 174366. 3112.47   5
   0   1  11 8690.49 674.550   2
   0   1 -11 7516.29 617.560   7
   0   1 -11 7744.64 669.561   5
   0  -1 -11 8471.02 746.336   5
   0   1  12 47250.4 1502.57   2
   0   1 -12 46005.0 1492.54   7
   0  -1 -12 44488.0 1717.46   5
   0   1 -12 45004.9 1576.68   5
   0   1 -13 42873.3 1481.12   7
   0  -1 -13 39678.2 1676.43   5
   0   1 -13 40160.7 1563.36   5
   0   1 -14 1414.26 371.647   7
   0   1 -14 1867.53 452.365   5
   0  -1 -14 734.773 353.456   5
   0   1 -15 20344.4 1071.48   7
   0   1 -15 21253.5 1247.09   5
   0  -1 -15 20808.9 1312.41   5
   0   1 -16 58055.7 1831.86   7
   0   1 -16 56252.3 2054.28   5
   0  -1 -16 54419.9 2162.92   5
   0   1 -17 2191.49 446.782   7
   0   1 -17 3505.95 630.779   5
   0  -1 -17 3306.35 619.997   5
   0   1 -18 7248.65 718.629   7
   0   1 -18 7770.09 899.268   5
   0  -1 -18 6764.67 897.460   5
   0   1 -19 136435. 2957.35   7
   0   1 -19 137732. 3501.04   5
   0  -1 -19 141764. 3775.17   5
   0   1 -20 23209.9 1277.85   7
   0   1 -20 23619.7 1547.32   5
   0  -1 -20 24845.6 1683.86   5
   0   1 -21 77384.3 2298.42   7
   0   1 -21 75425.0 2726.32   5
   0  -1 -21 78346.5 2956.25   5
   0   1 -22 29364.8 1446.07   7
   0   1 -22 28723.9 1735.59   5
   0  -1 -22 28292.8 1865.11   5
   0   1 -23 13011.8 984.341   7
   0  -1 -23 13055.9 1294.23   5
   0   1 -23 12153.5 1158.84   5
   0   1 -24 20337.6 1222.07   7
   0  -1 -24 23437.3 1729.07   5
   0   1 -24 21751.1 1586.42   5
   0   1 -25 9884.79 884.490   7
   0  -1 -25 10827.6 1263.83   5
   0   1 -25 9705.77 1103.51   5
   0   1 -26 9870.30 877.621   7
   0   1 -26 10300.2 1176.41   5
   0  -1 -26 10378.2 1277.51   5
   0   1 -27 1475.72 458.722   7
   0   1 -27 1024.47 576.958   5
   0   1  28 60148.5 2218.45   4
   0   1 -28 56896.4 2117.32   7
   0  -1 -28 61033.7 3032.65   5
   0   1 -28 59119.8 2832.62   5
   0   1  29 3053.77 581.611   4
   0   1 -29 2956.03 547.301   7
   0   1 -29 2984.97 701.042   5
   0   1  30 2213.98 498.102   4
   0   1 -30 1735.07 423.271   7
   0  -1 -30 1761.41 664.629   5
   0   1 -30 1485.62 549.167   5
   0   1  31 7157.24 850.574   4
   0   1 -31 6464.57 744.572   7
   0  -1 -31 6011.40 1187.08   5
   0   1 -31 6765.29 1068.75   5
   0   1  32 26140.7 1555.97   4
   0   1 -32 22968.0 1917.01   5
   0  -1 -32 25966.5 2090.09   5
   0   1  33 6281.57 807.638   4
   0   1 -33 6163.63 1100.56   5
   0  -1 -33 5235.85 1015.73   5
   0   1  34 1041.86 353.989   4
   0   1 -34-5.40402 469.980   5
   0  -1 -34 1033.78 615.993   5
   0   1 -35 1550.51 635.293   5
   0  -1 -35 1433.47 576.108   5
   0  -1 -36 5276.52 1020.25   5
   0   1 -36 6636.11 1162.20   5
   0  -1 -37 6298.92 1095.64   5
   0   1 -37 7725.74 1206.30   5
   0  -1 -38-417.743 558.619   5
   0   1 -38 310.017 327.147   5
   0   1 -39 726.877 514.681   5
   0  -1 -39 208.016 507.988   5
   0  -1 -40 16274.7 1883.10   5
   0   1 -40 18491.2 1961.39   5
   0   1 -41 2388.37 832.249   5
   0  -1 -41 1798.79 726.003   5
   0   1 -42 2777.56 881.432   5
   0  -1 -42 2794.96 785.980   5
   0  -1 -43 121.593 414.510   5
   0   1 -43 60.4705 414.826   5
   0   1 -44 8922.33 1462.13   5
   0  -1 -44 6507.52 1336.02   5
   0  -1 -45 5943.55 1315.20   5
   0   1 -45 6604.97 1322.37   5
   0   1 -46 4209.74 1077.17   5
   0  -1 -46 3333.09 1127.73   5
   0   1 -47 1353.32 800.784   5
   0  -1 -47-281.806 462.644   5
   0   1 -48-352.838 541.495   5
   0  -1 -48 158.789 543.682   5
   0  -1 -49 6269.39 1426.24   5
   0   1 -49 7463.54 1435.41   5
   0   1 -50 5632.84 1280.03   5
   0  -1 -50 6227.85 1421.59   5
   0  -1 -51 363.482 579.091   5
   0   1 -51 411.631 558.144   5
   0   1 -52 563.927 577.287   5
   0  -1 -52 1293.54 821.244   5
   0  -1 -53 455.653 512.754   5
   0   1 -53 1306.67 853.916   5
   0   1 -54 1389.55 753.373   5
   0  -1 -54-67.7102 542.168   5
   0  -1 -55 2296.20 1024.92   5
   0   1 -55 3101.53 1174.99   5
   0   1 -56 259.506 614.309   5
   0  -2   0 14319.8 395.733   1
   0   2   0 32237.8 711.425   6
   0   2  -1 2554.66 226.201   6
   0   2   1 2970.15 195.317   6
   0   2   2 374.225 185.034   2
   0   2  -2 315.223 113.250   6
   0   2   3 11397.0 674.441   2
   0   2  -3 13797.4 733.729   7
   0   2  -3 11787.6 566.969   6
   0   2   4 14083.4 767.026   2
   0   2  -4 13853.1 774.535   7
   0   2  -4 14039.5 686.409   6
   0   2  -5 120139. 2085.41   6
   0   2  -5 123180. 2367.43   7
   0   2   6 31506.6 1234.89   2
   0   2  -6 31526.9 1238.95   7
   0   2  -6 30491.2 1124.14   6
   0   2  -6 30938.3 781.589   5
   0   2   7 283087. 3753.55   2
   0   2  -7 299346. 3703.02   6
   0   2  -7 304621. 3935.55   7
   0   2  -7 304018. 2707.60   5
   0  -2  -7 298013. 3593.06   5
   0   2   8 523979. 5226.97   2
   0   2  -8 534666. 5346.46   7
   0  -2  -8 548645. 5117.38   5
   0   2  -8 537171. 3945.54   5
   0   2   9 246551. 3682.37   2
   0   2  -9 250465. 3726.64   7
   0   2  -9 246416. 2895.46   5
   0  -2  -9 241765. 3613.48   5
   0   2  10 1408.68 455.762   2
   0   2 -10 874.173 363.463   7
   0  -2 -10 751.269 320.505   5
   0   2 -10 437.017 188.932   5
   0   2  10 474.773 95.3597   4
   0   2 -11 62050.9 1956.62   7
   0   2 -11 57926.5 1596.23   5
   0  -2 -11 58539.3 1946.05   5
   0   2  11 61383.2 978.027   4
   0   2 -12 63075.0 2014.18   7
   0   2 -12 63981.6 1765.66   5
   0  -2 -12 64924.3 2131.39   5
   0   2  12 64788.4 1086.78   4
   0   2 -13 50611.3 1843.59   7
   0   2  13 53165.6 1061.23   4
   0  -2 -13 50726.1 1956.90   5
   0   2 -13 49686.1 1649.47   5
   0   2 -14 14578.2 1022.85   7
   0  -2 -14 14578.0 1095.59   5
   0   2 -14 13555.0 902.917   5
   0   2  14 14196.2 591.358   4
   0   2 -15 3220.38 513.323   7
   0   2  15 3209.47 312.909   4
   0   2 -15 3696.61 530.341   5
   0  -2 -15 3743.16 620.002   5
   0   2 -16 50826.0 1950.55   7
   0   2 -16 45982.8 1778.32   5
   0  -2 -16 50131.0 2135.21   5
   0   2  16 48025.4 1218.09   4
   0   2 -17 30166.4 1530.42   7
   0  -2 -17 28415.6 1684.82   5
   0   2 -17 25154.2 1378.65   5
   0   2  17 23771.9 915.708   4
   0   2 -18 60893.1 2202.64   7
   0   2 -18 57143.1 2115.62   5
   0  -2 -18 59283.8 2464.26   5
   0   2  18 54332.0 1426.61   4
   0   2 -19 2920.67 555.223   7
   0   2 -19 3245.03 600.619   5
   0   2  19 2862.23 392.681   4
   0   2 -20 49749.6 2040.86   7
   0   2 -20 42985.6 1947.44   5
   0  -2 -20 46883.6 2313.79   5
   0   2  20 41857.9 1354.40   4
   0   2 -21 33369.0 1700.81   7
   0   2  21 28570.3 1157.24   4
   0   2 -21 30903.9 1725.92   5
   0  -2 -21 33471.0 2018.91   5
   0   2  22 1220.85 302.801   4
   0   2 -22 1889.89 448.029   7
   0   2 -22 2026.38 609.747   5
   0  -2 -22 1939.76 621.051   5
   0   2  23 1969.90 333.736   4
   0   2 -23 2541.08 516.678   7
   0   2 -23 2285.01 528.267   5
   0   2  24 2304.79 472.817   4
   0   2 -24 1215.41 415.831   7
   0   2 -24 937.171 448.787   5
   0  -2 -24 2412.62 815.301   5
   0   2 -25 77131.2 2689.55   7
   0  -2 -25 77980.7 3290.16   5
   0   2 -25 71052.7 2840.94   5
   0   2  25 73072.5 2066.56   4
   0   2  26 2263.53 467.635   4
   0   2 -26 1315.40 553.304   7
   0   2 -26 1753.36 683.983   5
   0  -2 -26 2491.63 856.216   5
   0   2 -27 42363.4 2043.57   7
   0  -2 -27 40992.7 2499.21   5
   0   2  27 38179.1 1568.38   4
   0   2 -27 40137.4 2266.28   5
   0   2 -28 17717.5 1349.54   7
   0   2 -28 18247.6 1579.48   5
   0   2  28 19080.3 1144.90   4
   0  -2 -28 21739.8 1894.74   5
   0   2 -29 12955.5 1172.93   7
   0   2 -29 15176.4 1498.12   5
   0  -2 -29 14308.4 1630.22   5
   0   2  29 13049.8 966.059   4
   0   2 -30 9964.55 1045.34   7
   0   2  30 12043.0 955.132   4
   0   2 -30 11059.5 1284.66   5
   0  -2 -30 14087.7 1600.23   5
   0   2 -31 22113.6 1519.15   7
   0  -2 -31 23933.1 2054.70   5
   0   2 -31 22180.8 1821.89   5
   0   2 -32 504.023 312.788   7
   0  -2 -32 1298.42 778.571   5
   0   2 -32 182.489 444.869   5
   0   2 -33 580.436 342.007   7
   0  -2 -33 1507.29 660.026   5
   0   2 -33 1054.89 575.879   5
   0   2 -34 3323.05 605.346   7
   0   2 -34 3531.79 792.384   5
   0  -2 -34 3335.40 874.030   5
   0  -2 -35 6020.53 1175.88   5
   0   2 -35 4890.17 982.503   5
   0  -2 -36 40.1950 542.322   5
   0   2 -36 1094.44 619.012   5
   0   2 -37 2975.87 838.974   5
   0  -2 -37 1863.67 636.673   5
   0   2 -38 398.197 499.998   5
   0  -2 -38 107.796 435.366   5
   0  -2 -39 7080.68 1305.69   5
   0   2 -39 7961.72 1289.47   5
   0   2 -40 3015.69 866.744   5
   0  -2 -40 2351.43 839.578   5
   0  -2 -41 1535.55 787.968   5
   0   2 -41 2239.73 802.244   5
   0   2 -42 9088.56 1453.36   5
   0  -2 -42 6004.36 1378.46   5
   0   2 -43 29824.5 2588.68   5
   0  -2 -43 29058.0 2678.66   5
   0  -2 -44 818.288 648.664   5
   0   2 -44 2048.24 801.651   5
   0   2 -45 650.239 567.717   5
   0  -2 -45-286.018 611.269   5
   0   2 -46 175.772 585.519   5
   0  -2 -46 1731.46 825.652   5
   0  -2 -47 11218.1 1741.60   5
   0   2 -47 12608.5 1819.33   5
   0   2 -48 3101.94 961.433   5
   0  -2 -48 1406.36 819.147   5
   0   2 -49 2204.59 875.092   5
   0  -2 -49 1290.94 784.839   5
   0  -2 -50 2412.40 998.647   5
   0   2 -50 1905.31 890.028   5
   0  -2 -51 2496.68 966.693   5
   0   2 -51 767.052 604.997   5
   0  -2 -52 1064.07 656.523   5
   0   2 -52 1101.55 718.892   5
   0  -2 -53 2729.01 1041.03   5
   0   2 -53 1670.09 937.898   5
   0  -2 -54 282.824 490.431   5
   0   2 -54 1365.60 778.529   5
   0   2 -55 1062.46 731.743   5
   0  -2 -55 1376.56 864.748   5
   0   2 -56 256.377 485.681   5
   0  -3   0 97.1558 97.2398   1
   0   3   0 471.837 150.922   6
   0  -3   1 21372.3 552.576   1
   0  -3  -1 21140.3 618.675   1
   0   3  -1 22231.1 786.496   6
   0   3   1 22640.2 691.179   6
   0  -3   2 88552.1 1081.40   1
   0   3  -2 84507.2 1646.16   6
   0   3   2 84832.0 1220.62   6
   0   3  -2 87497.6 2146.60   7
   0   3  -3 132927. 2181.30   6
   0   3  -3 127359. 2669.91   7
   0   3   3 127472. 1384.39   6
   0   3  -4 11253.9 827.936   7
   0   3   4 10010.0 364.564   6
   0   3  -4 11154.4 680.511   6
   0   3  -5 5740.05 639.180   7
   0   3  -5 6124.34 548.646   6
   0   3  -6 192403. 3501.34   7
   0   3  -6 192695. 3065.74   6
   0   3  -7 6675.84 699.923   7
   0   3  -7 6718.48 634.683   6
   0   3  -8 612.294 271.056   6
   0   3  -8 1501.56 361.162   7
   0  -3  -8 797.084 240.938   5
   0   3  -9 10280.5 870.545   7
   0   3  -9 11013.3 576.908   5
   0  -3  -9 10405.4 793.925   5
   0   3 -10 8161.65 817.951   7
   0   3 -10 6785.31 493.975   5
   0  -3 -10 6866.25 682.503   5
   0   3 -11 114963. 2982.08   7
   0  -3 -11 116185. 2824.51   5
   0   3 -11 115776. 2128.26   5
   0   3 -12 98543.9 2802.75   7
   0  -3 -12 93865.5 2643.59   5
   0   3 -12 95138.2 2045.13   5
   0   3 -13 1223.94 413.434   7
   0  -3 -13 1394.10 383.096   5
   0   3 -13 1485.28 309.525   5
   0   3 -14 8237.82 867.633   7
   0  -3 -14 7896.65 894.347   5
   0   3 -14 6322.88 605.082   5
   0   3 -15 220190. 4380.14   7
   0  -3 -15 207166. 4352.13   5
   0   3 -15 215165. 3547.30   5
   0   3  15 225641. 1991.74   4
   0   3 -16 315.930 410.095   7
   0   3 -16 494.577 337.441   5
   0   3  16 229.144 81.6482   4
   0  -3 -16 900.536 448.873   5
   0   3 -17 8049.51 877.270   7
   0   3  17 8314.74 437.621   4
   0  -3 -17 10469.9 1038.67   5
   0   3 -17 8226.43 763.486   5
   0   3 -18 279.604 321.127   7
   0   3  18 96.0791 77.1515   4
   0  -3 -18 157.768 380.273   5
   0   3 -18 13.3314 274.564   5
   0   3 -19 43617.5 2085.48   7
   0   3 -19 36537.9 1708.15   5
   0  -3 -19 41379.3 2171.89   5
   0   3  19 40656.1 1070.00   4
   0   3 -20 2390.32 513.867   7
   0   3  20 2589.10 297.032   4
   0   3 -20 2289.15 492.777   5
   0  -3 -20 2105.90 631.544   5
   0   3 -21 993.828 383.557   7
   0   3  21 1424.45 230.066   4
   0   3 -21 1844.31 499.347   5
   0  -3 -21 2150.78 629.805   5
   0   3 -22 9589.43 1037.16   7
   0  -3 -22 9083.46 1128.64   5
   0   3 -22 9985.41 994.207   5
   0   3  22 9609.06 597.010   4
   0   3 -23 9099.99 1034.89   7
   0   3  23 8589.72 591.840   4
   0   3 -23 9652.03 1031.62   5
   0  -3 -23 10737.3 1323.53   5
   0   3 -24 53860.7 2444.86   7
   0   3  24 47672.6 1413.73   4
   0   3 -24 47615.7 2234.80   5
   0   3 -25 25694.3 1707.58   7
   0  -3 -25 24667.8 1946.07   5
   0   3 -25 20748.0 1547.17   5
   0   3  25 20112.5 966.960   4
   0   3 -26 17178.1 1413.62   7
   0   3  26 15168.6 855.444   4
   0   3 -26 15179.0 1363.01   5
   0  -3 -26 17859.6 1708.64   5
   0   3 -27 10789.1 1151.35   7
   0   3 -27 8639.21 1077.55   5
   0   3 -28 39228.4 2167.00   7
   0   3 -28 37134.1 2162.25   5
   0  -3 -28 44122.1 2692.93   5
   0   3 -29 16793.0 1434.85   7
   0  -3 -29 19651.9 1855.13   5
   0   3 -29 18262.4 1590.07   5
   0   3 -30 845.620 450.339   7
   0   3 -30 306.416 494.542   5
   0  -3 -30 1630.64 881.634   5
   0   3 -31 39266.0 2204.32   7
   0  -3 -31 42687.4 2767.97   5
   0   3 -31 38989.0 2351.95   5
   0   3 -32 416.810 429.816   7
   0   3 -32 1361.62 671.634   5
   0   3 -33 25875.5 1821.62   7
   0   3 -33 22766.6 1895.57   5
   0  -3 -33 27538.8 2324.94   5
   0   3 -34 10276.6 1182.07   7
   0   3 -34 10248.6 1343.31   5
   0  -3 -34 13723.4 1763.77   5
   0   3 -35 2336.43 625.079   7
   0   3 -35 2992.57 797.798   5
   0  -3 -35 2621.61 918.903   5
   0   3 -36 1191.57 511.952   7
   0  -3 -36 1838.68 774.628   5
   0   3 -36 809.105 561.971   5
   0   3 -37 30639.0 2340.79   5
   0  -3 -37 30630.1 2555.33   5
   0   3 -38 1404.89 679.455   5
   0  -3 -38 985.892 677.450   5
   0  -3 -39-180.155 473.586   5
   0   3 -39-319.399 359.238   5
   0  -3 -40 1839.71 657.591   5
   0   3 -40 3737.65 951.362   5
   0  -3 -41 10404.7 1541.64   5
   0   3 -41 12221.7 1596.92   5
   0  -3 -42 1457.32 722.283   5
   0   3 -42 2902.49 942.300   5
   0   3 -43 1901.05 773.943   5
   0  -3 -43 1725.39 821.546   5
   0  -3 -44 4173.37 1098.06   5
   0   3 -44 3063.74 924.872   5
   0   3 -45 5414.45 1145.15   5
   0  -3 -45 2669.69 894.899   5
   0   3 -46 8620.39 1452.31   5
   0  -3 -46 3516.81 1173.35   5
   0  -3 -47-231.797 530.869   5
   0   3 -47 295.457 562.727   5
   0   3 -48 364.507 571.935   5
   0  -3 -48 943.003 565.455   5
   0  -3 -49 1700.51 769.830   5
   0   3 -49 963.071 761.737   5
   0  -3 -50 548.924 531.031   5
   0   3 -50 1471.29 773.986   5
   0  -3 -51-667.128 713.710   5
   0   3 -51 1085.01 703.011   5
   0  -3 -52 227.449 720.719   5
   0   3 -52 606.904 631.355   5
   0   3 -53 3963.23 1191.31   5
   0  -3 -53 5047.17 1401.93   5
   0  -3 -54 456.362 742.864   5
   0   3 -54 1587.01 752.677   5
   0   3 -55 2070.96 945.842   5
   0  -4   0 2292.85 256.817   1
   0   4   0 1792.26 410.573   7
   0   4   0 1609.36 262.990   6
   0  -4  -1 197822. 2156.78   1
   0   4   1 188298. 3393.78   7
   0   4  -1 199298. 2700.98   6
   0   4   1 192642. 2406.38   6
   0   4  -1 189629. 3556.46   7
   0  -4   2 69719.3 1131.97   1
   0  -4  -2 67096.6 1304.15   1
   0   4  -2 66691.3 2162.60   7
   0   4   2 66686.7 1329.22   6
   0   4  -2 67760.0 1664.41   6
   0   4   2 62711.2 1941.18   7
   0   4  -3 10686.4 707.781   6
   0   4  -3 10590.7 882.787   7
   0   4   3 10427.5 498.553   6
   0   4  -4 75401.2 2391.54   7
   0   4  -4 74519.1 1915.31   6
   0   4   4 75846.5 1243.74   6
   0   4  -5 49279.4 1962.05   7
   0   4   5 46134.3 916.143   6
   0   4  -5 47199.6 1580.11   6
   0   4  -6 78529.8 2141.70   6
   0   4   6 77267.8 1136.28   6
   0   4  -6 81526.2 2561.09   7
   0   4  -7 1236.57 434.026   7
   0   4  -7 1009.33 305.607   6
   0   4  -8 93691.3 2848.34   7
   0   4   8 88501.2 1921.98   7
   0   4  -8 90514.9 2465.24   6
   0   4  -9 8158.21 778.800   6
   0   4  -9 7787.55 848.676   7
   0   4   9 8212.76 582.477   7
   0  -4  -9 7506.50 706.179   5
   0   4 -10 1948.18 461.005   7
   0   4  10 1352.65 239.052   7
   0  -4 -10 1607.89 366.940   5
   0   4  11 10305.1 589.337   7
   0   4 -11 11040.8 1032.73   7
   0  -4 -11 11190.6 915.741   5
   0   4 -12 86711.8 2906.61   7
   0   4  12 85798.7 1593.05   7
   0  -4 -12 89531.9 2678.49   5
   0   4 -13 57133.7 2379.26   7
   0   4  13 54417.4 1188.03   7
   0  -4 -13 55106.9 2179.62   5
   0   4 -14 81419.3 2892.99   7
   0   4  14 70612.9 1238.14   7
   0   4 -14 79240.5 1969.66   5
   0  -4 -14 74608.8 2619.76   5
   0   4  15 27080.7 674.207   7
   0   4 -15 31203.3 1828.79   7
   0   4 -15 30951.2 1291.10   5
   0  -4 -15 28076.6 1673.45   5
   0   4 -16 64363.0 2630.34   7
   0   4 -16 62295.9 1915.49   5
   0  -4 -16 58602.2 2463.60   5
   0   4 -17 71060.5 2807.64   7
   0  -4 -17 71919.4 2815.92   5
   0   4 -17 70740.6 2135.40   5
   0   4 -18 97931.3 3341.53   7
   0  -4 -18 98911.6 3360.90   5
   0   4 -18 95910.4 2574.92   5
   0   4 -19 36586.9 2071.48   7
   0   4 -19 36439.4 1646.17   5
   0  -4 -19 35937.4 2093.58   5
   0   4 -20 13887.6 1310.63   7
   0   4 -20 13435.7 1060.25   5
   0  -4 -20 14176.7 1370.15   5
   0   4 -21 2877.88 639.102   7
   0   4 -21 2889.42 560.312   5
   0  -4 -21 2449.02 663.665   5
   0   4 -22 18133.3 1530.51   7
   0  -4 -22 17711.9 1574.36   5
   0   4 -22 18900.4 1333.10   5
   0   4 -23 1298.66 554.932   7
   0  -4 -23 2377.77 739.925   5
   0   4 -23 886.362 396.311   5
   0   4 -24 19862.3 1603.04   7
   0   4 -24 16401.1 1289.65   5
   0  -4 -24 19442.0 1741.12   5
   0   4 -25 7574.24 1037.16   7
   0  -4 -25 8016.66 1160.67   5
   0   4 -25 7611.61 947.249   5
   0   4 -26 14875.8 1450.91   7
   0  -4 -26 17170.2 1676.46   5
   0   4 -26 11891.3 1206.80   5
   0   4 -27 7872.88 1051.81   7
   0   4 -27 7367.59 961.775   5
   0  -4 -27 9067.36 1310.59   5
   0   4 -28 7713.14 1075.69   7
   0   4 -28 6968.63 954.973   5
   0  -4 -28 9827.22 1430.38   5
   0   4 -29 18132.7 1613.43   7
   0   4 -29 15887.1 1452.29   5
   0   4 -30 21537.2 1764.26   7
   0   4 -30 20798.6 1685.75   5
   0   4 -31 8524.61 1154.06   7
   0   4 -31 7583.77 1109.41   5
   0  -4 -31 9640.53 1443.58   5
   0   4 -32 17434.1 1612.76   7
   0   4 -32 17914.8 1632.49   5
   0  -4 -32 19817.8 2011.02   5
   0   4 -33 5480.09 962.149   7
   0   4 -33 6418.78 1143.83   5
   0   4 -34 63159.6 3072.83   7
   0   4 -34 57917.7 2994.43   5
   0  -4 -34 61181.9 3516.87   5
   0   4 -35 12193.7 1402.22   7
   0   4 -35 13802.7 1567.41   5
   0  -4 -35 13551.7 1830.01   5
   0   4 -36 9837.02 1251.80   7
   0  -4 -36 10450.1 1598.03   5
   0   4 -36 8141.37 1261.05   5
   0   4 -37-80.7542 256.712   7
   0  -4 -37 612.952 630.948   5
   0   4 -38 23568.4 1896.94   7
   0  -4 -38 26357.3 2462.88   5
   0   4 -38 22392.4 2008.39   5
   0  -4 -39 4598.17 1139.28   5
   0   4 -39 4137.75 957.483   5
   0  -4 -40 4220.04 1134.16   5
   0   4 -40 5757.65 1134.55   5
   0   4 -41 454.220 584.526   5
   0  -4 -41-18.2566 448.849   5
   0   4 -42 3818.37 943.856   5
   0  -4 -42 3840.63 1068.60   5
   0   4 -43 703.999 560.685   5
   0  -4 -43 315.248 435.034   5
   0   4 -44 4516.34 1076.87   5
   0  -4 -44 4239.74 1142.28   5
   0   4 -45 328.371 475.003   5
   0  -4 -45-91.2667 475.166   5
   0   4 -46 2132.28 744.174   5
   0  -4 -46 2470.82 1176.91   5
   0  -4 -47 658.656 620.165   5
   0   4 -47 278.953 390.483   5
   0  -4 -48-71.5769 530.258   5
   0   4 -48 1416.22 742.653   5
   0  -4 -49 1035.82 838.013   5
   0   4 -49 320.228 443.434   5
   0  -4 -50 3349.30 1216.89   5
   0   4 -50 2056.38 873.638   5
   0  -4 -51 3760.50 1262.36   5
   0  -4 -52 5718.93 1436.49   5
   0  -4 -53-334.171 618.223   5
   0  -4 -54-1391.52 956.980   5
   0  -5   0 65.7541 82.6869   1
   0   5   0-10.8046 146.264   7
   0   5   0 49.4247 150.267   6
   0  -5  -1 17809.5 723.933   1
   0  -5   1 17958.1 665.145   1
   0   5  -1 17076.1 1211.57   7
   0   5   1 16571.3 1137.39   7
   0   5  -1 17677.1 916.650   6
   0   5   1 17103.7 825.332   6
   0  -5   2 60184.0 1185.62   1
   0  -5  -2 58362.3 1353.90   1
   0   5   2 54716.0 2028.42   7
   0   5   2 58093.6 1427.92   6
   0   5  -2 57911.0 2241.59   7
   0   5  -2 59927.3 1734.36   6
   0  -5  -3 1593.27 235.649   1
   0   5  -3 2267.18 508.482   7
   0   5   3 1762.09 243.931   6
   0   5  -3 1577.73 312.216   6
   0   5   3 1666.34 374.849   7
   0  -5  -4 10554.3 622.397   1
   0   5   4 11307.1 882.722   7
   0   5  -4 11450.3 825.387   6
   0   5   4 12575.7 598.237   6
   0   5  -4 12913.9 1094.67   7
   0   5  -5 10119.4 806.140   6
   0   5   5 10177.9 838.655   7
   0   5  -5 9937.17 992.851   7
   0   5   5 9651.17 504.200   6
   0   5  -6 110145. 3269.30   7
   0   5  -6 111443. 2730.94   6
   0   5   6 103982. 2568.13   7
   0   5   6 112328. 1622.66   6
   0   5   7 2259.88 224.197   6
   0   5  -7 2755.03 609.690   7
   0   5   7 2310.94 427.394   7
   0   5  -7 2097.58 405.990   6
   0   5  -8 40783.1 1775.15   6
   0   5   8 39251.0 1517.54   7
   0   5   8 41804.9 909.913   6
   0   5  -8 41792.3 2091.96   7
   0   5   9 4915.06 537.755   7
   0   5  -9 4689.45 741.785   7
   0   5  -9 5493.95 695.480   6
   0  -5  -9 4169.66 546.860   5
   0   5 -10 106320. 3406.52   7
   0   5  10 99368.1 2289.41   7
   0  -5 -10 108875. 2851.97   5
   0   5  11 1259.31 292.342   7
   0   5 -11 1715.05 489.487   7
   0  -5 -11 1626.11 419.514   5
   0   5  12 13205.6 782.706   7
   0   5 -12 15160.3 1332.33   7
   0  -5 -12 14138.8 1099.52   5
   0   5  13 7064.61 556.674   7
   0   5 -13 8662.19 1028.32   7
   0  -5 -13 8772.01 934.851   5
   0   5 -14 89237.7 3262.78   7
   0   5  14 80412.4 1732.36   7
   0  -5 -14 87851.7 2922.73   5
   0   5 -15 13989.0 1332.64   7
   0   5  15 13561.0 675.959   7
   0  -5 -15 15549.5 1282.68   5
   0   5  16 95659.3 1646.72   7
   0   5 -16 101595. 3556.37   7
   0  -5 -16 96829.7 3234.98   5
   0   5 -17 395.499 379.718   7
   0   5  17 163.660 109.795   7
   0  -5 -17 641.710 400.805   5
   0   5 -18 12393.0 1289.75   7
   0   5  18 8711.89 358.790   7
   0  -5 -18 11178.2 1165.67   5
   0   5 -19 12146.6 1292.39   7
   0  -5 -19 11727.8 1243.58   5
   0   5 -20 33132.5 2127.65   7
   0  -5 -20 34043.9 2131.08   5
   0   5 -21 223.223 458.853   7
   0  -5 -21 564.279 489.241   5
   0   5 -22 1417.93 411.159   7
   0   5 -22 1688.80 461.492   5
   0  -5 -22 2043.33 633.921   5
   0   5 -23 24587.7 1904.47   7
   0   5 -23 24937.1 1518.67   5
   0  -5 -23 23402.6 1874.11   5
   0   5 -24 21849.9 1817.96   7
   0   5 -24 19110.1 1375.20   5
   0  -5 -24 22994.7 1912.60   5
   0   5 -25 867.222 441.410   7
   0   5 -25 1421.94 481.039   5
   0  -5 -25 99.5458 443.885   5
   0   5 -26 236.819 391.772   7
   0   5 -26 181.176 353.229   5
   0  -5 -26 834.401 540.952   5
   0   5 -27 1163.01 531.657   7
   0   5 -27 1664.10 563.040   5
   0   5 -28 35888.5 2383.15   7
   0  -5 -28 36254.7 2532.46   5
   0   5 -28 29246.9 1871.23   5
   0   5 -29 3047.12 766.749   7
   0   5 -29 3234.08 681.727   5
   0  -5 -29 4024.74 1013.99   5
   0   5 -30 361.284 386.015   7
   0   5 -30 640.075 494.165   5
   0  -5 -30 1021.50 796.785   5
   0   5 -31 10532.3 1341.18   7
   0  -5 -31 14209.3 1752.80   5
   0   5 -31 11124.5 1245.94   5
   0   5 -32 8415.81 1213.68   7
   0  -5 -32 8513.64 1379.01   5
   0   5 -32 7534.23 1088.53   5
   0   5 -33 702.234 433.940   7
   0   5 -33 722.860 506.141   5
   0  -5 -33 763.770 666.192   5
   0   5 -34 3727.91 836.445   7
   0   5 -34 4323.66 886.199   5
   0  -5 -34 5707.05 1180.88   5
   0   5 -35 2882.41 771.351   7
   0  -5 -35 1999.91 891.670   5
   0   5 -35 3373.12 810.162   5
   0   5 -36 12113.4 1458.18   7
   0   5 -36 11852.4 1412.23   5
   0  -5 -36 10723.3 1551.19   5
   0   5 -37 3427.84 822.782   7
   0  -5 -37 3337.49 964.966   5
   0   5 -37 3195.62 841.496   5
   0   5 -38 102.168 371.582   7
   0  -5 -38-204.951 543.730   5
   0   5 -38 60.7934 353.011   5
   0   5 -39 199.486 337.508   7
   0   5 -39 499.142 438.909   5
   0  -5 -39 898.781 633.934   5
   0  -5 -40 11875.7 1700.64   5
   0   5 -40 11399.7 1459.89   5
   0   5 -41 2406.66 864.140   5
   0  -5 -41 223.281 572.953   5
   0   5 -42 3245.91 891.842   5
   0  -5 -42-203.244 739.690   5
   0  -5 -43 277.701 461.114   5
   0  -5 -44 7195.78 1464.98   5
   0  -5 -45 2647.26 1065.87   5
   0  -5 -46 9340.66 1724.09   5
   0  -5 -47-193.838 591.140   5
   0  -5 -48 1799.39 989.221   5
   0  -5 -49 312.748 590.203   5
   0  -5 -50 3990.41 1217.55   5
   0  -5 -51 485.236 694.270   5
   0  -5 -52-113.426 634.045   5
   0  -5 -53 941.939 713.549   5
   0  -6   0 432.523 142.359   1
   0   6   0 289.944 173.607   6
   0   6   0 697.853 395.141   7
   0  -6  -1 31388.5 1045.53   1
   0  -6   1 34427.1 1012.46   1
   0   6   1 29142.7 1671.49   7
   0   6  -1 34861.4 1385.09   6
   0   6  -1 29902.1 1762.84   7
   0   6   1 32889.0 1251.06   6
   0  -6  -2 1084.08 230.525   1
   0  -6   2 1049.90 185.028   1
   0   6   2 949.289 235.943   6
   0   6   2 1201.66 411.808   7
   0   6  -2 887.699 403.464   7
   0   6  -2 694.610 240.427   6
   0  -6  -3 61189.4 1548.38   1
   0   6   3 59322.4 1592.09   6
   0   6  -3 62837.6 2606.29   7
   0   6   3 56749.4 2255.59   7
   0   6  -3 62060.2 2007.79   6
   0  -6  -4 5356.59 486.934   1
   0   6  -4 5468.23 828.923   7
   0   6  -4 5100.01 607.167   6
   0   6   4 4887.25 451.957   6
   0   6   4 5681.50 701.744   7
   0  -6  -5 19708.7 961.620   1
   0   6   5 16730.4 1198.98   7
   0   6   5 19202.7 818.924   6
   0   6  -5 19931.2 1203.68   6
   0   6  -5 19788.9 1509.73   7
   0   6  -6 632.891 258.313   6
   0   6  -6 240.005 210.538   7
   0   6   6 548.861 254.088   7
   0   6   6 117.248 94.4438   6
   0   6   7 418.717 119.023   6
   0   6  -7 868.179 322.853   6
   0   6  -7 1216.89 420.197   7
   0   6   7 964.387 286.569   7
   0   6   8 37021.8 983.099   6
   0   6  -8 37497.9 2149.12   7
   0   6  -8 37996.3 1821.37   6
   0   6   8 35696.4 1641.96   7
   0  -6  -8 37791.6 1639.52   5
   0   6   9 98345.0 2634.96   7
   0   6  -9 99657.3 3507.96   7
   0   6   9 99958.6 1551.04   6
   0  -6  -9 102129. 2822.54   5
   0   6  10 35859.0 1568.88   7
   0   6 -10 37946.1 2200.67   7
   0   6  10 37321.0 917.457   6
   0  -6 -10 36529.8 1746.63   5
   0   6 -11 1266.75 525.272   7
   0   6  11 1063.21 292.160   7
   0   6  11 935.107 145.875   6
   0  -6 -11 1314.82 388.360   5
   0   6 -12 7996.84 1089.15   7
   0   6  12 6817.24 645.621   7
   0  -6 -12 6883.85 829.134   5
   0   6 -13 54301.9 2716.07   7
   0   6  13 49299.0 1683.68   7
   0  -6 -13 53296.4 2311.57   5
   0   6  14 25490.7 1160.85   7
   0   6 -14 28350.4 1982.98   7
   0  -6 -14 27341.1 1704.83   5
   0   6 -15 22938.7 1827.19   7
   0   6  15 21582.0 1028.18   7
   0  -6 -15 23284.5 1618.31   5
   0   6 -16 3504.26 707.769   7
   0   6  16 2199.68 324.825   7
   0  -6 -16 2294.40 596.774   5
   0   6 -17 2335.45 709.650   7
   0   6  17 1753.44 286.200   7
   0  -6 -17 2589.89 611.634   5
   0   6  18 651.356 157.552   7
   0   6 -18 1690.65 617.936   7
   0  -6 -18 996.276 360.695   5
   0   6 -19 8.88764 353.493   7
   0  -6 -19 120.103 364.311   5
   0   6 -20 695.084 298.705   7
   0  -6 -20 640.770 412.371   5
   0   6 -21 1682.51 522.298   7
   0  -6 -21 2526.97 723.236   5
   0   6 -22 35306.9 2413.78   7
   0  -6 -22 34735.1 2289.28   5
   0   6 -23-174.399 290.512   7
   0  -6 -23-171.801 305.032   5
   0   6 -24 345.524 436.762   7
   0  -6 -24 1872.68 731.976   5
   0   6 -25 37664.1 2549.78   7
   0  -6 -25 33786.7 2382.24   5
   0   6 -26 46066.4 2850.93   7
   0  -6 -26 50760.4 3014.62   5
   0   6 -27 12948.4 1536.64   7
   0  -6 -27 12867.9 1589.14   5
   0   6 -28 62.8808 345.250   7
   0  -6 -28 106.856 616.221   5
   0   6 -29 16347.8 1744.64   7
   0  -6 -29 19744.6 1994.14   5
   0   6 -30 954.460 542.722   7
   0  -6 -30 1966.19 831.890   5
   0   6 -31 16297.9 1755.67   7
   0  -6 -31 15230.2 1822.56   5
   0   6 -32 10461.6 1419.66   7
   0  -6 -32 13808.8 1763.17   5
   0   6 -33 41.0457 297.896   7
   0  -6 -33 678.983 715.445   5
   0   6 -34 2192.89 656.634   7
   0  -6 -34 4249.97 1096.46   5
   0   6 -35 4098.15 919.176   7
   0  -6 -35 5696.29 1173.73   5
   0   6 -36 1172.63 531.996   7
   0  -6 -36 2340.15 797.569   5
   0   6 -37 416.624 370.923   7
   0  -6 -37 883.839 710.180   5
   0   6 -38 1660.35 641.584   7
   0  -6 -38 2792.59 885.392   5
   0   6 -39 1204.19 685.160   7
   0  -6 -39 1169.25 565.179   5
   0   6 -40 376.640 399.978   7
   0  -6 -40 264.183 727.991   5
   0   6 -41 1261.35 579.519   7
   0  -6 -41 252.616 505.997   5
   0  -6 -42 2312.54 908.703   5
   0  -6 -43 4758.14 1290.03   5
   0  -6 -44 8988.10 1724.73   5
   0  -6 -45 1619.19 830.087   5
   0  -6 -46 2805.69 1095.25   5
   0  -6 -47 2561.85 927.717   5
   0  -6 -48 1186.25 808.117   5
   0  -6 -49 1184.32 906.135   5
   0  -6 -50 1167.54 767.510   5
   0  -6 -51 29.7518 494.198   5
   0  -6  52-730.714 411.103   4
   0  -6 -52-87.6514 563.418   5
   0  -7   0 110.250 126.187   1
   0   7   0 285.488 238.957   6
   0   7   0-141.608 193.783   7
   0  -7   1 49575.8 1319.51   1
   0  -7  -1 48538.5 1384.56   1
   0   7   1 47750.1 1679.02   6
   0   7   1 44954.5 2254.15   7
   0   7  -1 49094.6 1807.84   6
   0   7  -1 46060.8 2364.59   7
   0  -7   2 21869.0 839.379   1
   0  -7  -2 21351.8 946.575   1
   0   7   2 20502.9 1515.29   7
   0   7  -2 20077.2 1584.28   7
   0   7  -2 23190.7 1284.79   6
   0   7   2 20838.0 1080.81   6
   0  -7  -3 84316.0 1941.87   1
   0   7  -3 79213.7 3157.15   7
   0   7  -3 85026.4 2526.60   6
   0   7   3 83533.1 2046.01   6
   0   7   3 75729.7 2867.22   7
   0  -7  -4 43858.8 1442.12   1
   0   7  -4 42291.9 2337.49   7
   0   7   4 40975.6 2090.01   7
   0   7   4 45292.6 1449.54   6
   0   7  -4 45253.8 1897.54   6
   0  -7  -5 14819.0 865.290   1
   0   7   5 12992.8 1153.25   7
   0   7  -5 12891.7 1053.20   6
   0   7   5 13161.3 772.148   6
   0   7  -5 12819.7 1314.93   7
   0  -7  -6 4271.25 498.002   1
   0   7   6 4018.57 654.794   7
   0   7  -6 5399.56 728.127   6
   0   7   6 4315.64 426.350   6
   0   7  -6 4237.79 830.200   7
   0  -7  -7 62549.7 1915.50   1
   0   7  -7 61136.1 2915.71   7
   0   7   7 60570.2 2395.27   7
   0   7  -7 64117.5 2461.88   6
   0   7   7 64528.6 1541.89   6
   0  -7  -7 64084.4 2160.78   5
   0   7   8 1219.29 373.619   7
   0   7   8 1099.38 222.974   6
   0   7  -8 1860.94 611.655   7
   0  -7  -8 1306.18 353.717   5
   0   7   9 6713.96 465.771   6
   0   7   9 6078.39 738.490   7
   0   7  -9 7086.04 1051.95   7
   0  -7  -9 7273.05 792.036   5
   0   7  10 36344.3 1733.73   7
   0   7 -10 35719.0 2300.16   7
   0   7  10 36414.9 1005.39   6
   0  -7 -10 36303.7 1805.43   5
   0   7  11 64839.0 1283.09   6
   0   7  11 65105.4 2289.11   7
   0   7 -11 65560.2 3156.35   7
   0  -7 -11 66329.5 2520.59   5
   0   7 -12 27571.3 2068.59   7
   0   7  12 25087.3 765.688   6
   0   7  12 23790.5 1352.60   7
   0  -7 -12 26213.7 1639.10   5
   0   7 -13 1231.34 569.907   7
   0   7  13 1413.98 348.758   7
   0  -7 -13 2051.03 502.494   5
   0   7  14 4498.31 580.124   7
   0   7 -14 5049.98 987.206   7
   0  -7 -14 5676.33 829.990   5
   0   7  15 27636.0 1339.10   7
   0   7 -15 29237.4 2170.89   7
   0  -7 -15 25884.8 1759.01   5
   0   7  16 336.084 167.551   7
   0   7 -16 1104.85 514.413   7
   0  -7 -16 581.989 406.416   5
   0   7  17 19665.7 1047.04   7
   0   7 -17 22430.6 1962.88   7
   0  -7 -17 22030.6 1674.10   5
   0   7 -18 2998.33 765.817   7
   0  -7 -18 3539.01 757.563   5
   0   7 -19 42821.3 2714.00   7
   0  -7 -19 42432.4 2450.02   5
   0   7 -20 2754.52 791.604   7
   0  -7 -20 2864.32 769.509   5
   0   7 -21 1778.20 663.859   7
   0  -7 -21 1910.70 608.097   5
   0   7 -22 6229.36 1096.96   7
   0  -7 -22 5876.13 1088.15   5
   0   7 -23 65903.0 3512.93   7
   0  -7 -23 63073.3 3221.99   5
   0   7 -24 631.860 535.440   7
   0  -7 -24 1065.14 793.843   5
   0   7 -25 14669.3 1670.67   7
   0  -7 -25 16998.9 1775.26   5
   0   7 -26 1383.95 647.966   7
   0  -7 -26 1622.80 762.285   5
   0   7 -27 31020.8 2477.40   7
   0  -7 -27 31466.4 2432.15   5
   0   7 -28 268.017 439.193   7
   0  -7 -28 83.1331 508.020   5
   0   7 -29 4755.01 994.764   7
   0  -7 -29 7062.94 1249.86   5
   0   7 -30-295.921 463.035   7
   0  -7 -30 876.905 675.792   5
   0   7 -31 278.822 325.269   7
   0  -7 -31 1250.88 716.811   5
   0   7 -32 786.200 587.930   7
   0  -7 -32 218.245 508.421   5
   0   7 -33 19518.2 2046.20   7
   0  -7 -33 20225.5 2152.47   5
   0   7 -34 1503.82 609.852   7
   0  -7 -34 3288.51 1027.10   5
   0   7 -35 3084.82 903.566   7
   0  -7 -35 4352.98 1127.12   5
   0   7 -36 1057.49 581.151   7
   0  -7 -36 1274.31 815.355   5
   0   7 -37 9564.10 1414.23   7
   0  -7 -37 9582.78 1590.05   5
   0   7 -38 2278.45 815.801   7
   0  -7 -38 3155.77 1035.75   5
   0   7 -39 1031.60 574.740   7
   0  -7 -39 2001.92 842.586   5
   0   7 -40 1196.56 577.686   7
   0  -7 -40 1813.33 743.082   5
   0   7 -41 4258.33 1016.80   7
   0  -7 -41 4070.70 1099.60   5
   0   7 -42 832.478 668.026   7
   0  -7 -42-10.2907 687.143   5
   0  -7 -43-765.648 944.008   5
   0  -7 -44 218.291 578.381   5
   0  -7 -45 7121.50 1446.43   5
   0  -7 -46-4.84894 635.723   5
   0  -7 -47-826.297 710.489   5
   0  -7 -48-178.430 589.067   5
   0  -7 -49 4644.01 1313.08   5
   0  -7 -50 293.203 753.215   5
   0  -7 -51 1840.64 1022.99   5
   0  -7  53 1176.24 748.414   4
   0  -8   0 59906.4 1590.32   1
   0   8   0 56376.0 2774.94   7
   0   8   0 61084.1 2113.44   6
   0  -8   1 72178.0 1666.38   1
   0  -8  -1 75103.7 1809.20   1
   0   8  -1 63084.2 2967.88   7
   0   8   1 68795.9 2177.28   6
   0   8  -1 72093.1 2372.93   6
   0   8   1 64028.0 2921.01   7
   0  -8  -2 112.608 148.402   1
   0   8   2-297.397 300.790   7
   0   8   2 729.269 297.533   6
   0   8  -2 485.948 455.698   7
   0   8  -2 203.946 300.257   6
   0  -8  -3 11614.1 776.747   1
   0   8  -3 10882.3 1284.89   7
   0   8   3 10560.1 827.479   6
   0   8  -3 10610.6 984.346   6
   0   8   3 9740.60 1122.84   7
   0  -8  -4 8083.91 663.734   1
   0   8  -4 8369.46 879.147   6
   0   8  -4 6633.54 1117.04   7
   0   8   4 7050.99 645.519   6
   0   8   4 7715.30 991.302   7
   0  -8  -4 6996.62 673.545   5
   0  -8  -5 47827.0 1628.03   1
   0   8   5 46231.4 2337.09   7
   0   8   5 46731.4 1565.88   6
   0   8  -5 46215.7 2643.90   7
   0  -8  -5 46843.4 1801.72   5
   0  -8  -6 301.970 183.546   1
   0   8   6 508.902 312.945   7
   0   8  -6 347.784 408.164   7
   0   8   6 144.804 164.449   6
   0  -8  -6 136.474 254.694   5
   0  -8  -7 1417.80 311.827   1
   0   8   7 1574.49 459.939   7
   0   8  -7 2350.55 609.407   7
   0   8   7 1501.99 274.322   6
   0  -8  -7 2626.81 512.171   5
   0  -8  -8 1669.91 370.769   1
   0   8   8 1387.72 438.356   7
   0   8   8 1470.27 257.995   6
   0   8  -8 1451.09 564.277   7
   0  -8  -8 1679.93 429.302   5
   0  -8  -9 8604.31 777.225   1
   0   8  -9 8549.70 1191.18   7
   0   8   9 9230.86 999.795   7
   0  -8  -9 9292.24 920.742   5
   0  -8 -10 7572.57 760.714   1
   0   8 -10 7883.85 1177.54   7
   0   8  10 6668.75 831.486   7
   0  -8 -10 7450.69 871.707   5
   0   8 -11 24671.8 2057.07   7
   0   8  11 21103.2 1423.49   7
   0  -8 -11 23574.7 1570.89   5
   0   8 -12 23021.6 2025.18   7
   0   8  12 24517.1 1511.51   7
   0  -8 -12 24791.3 1676.71   5
   0   8 -13 49090.5 2953.60   7
   0   8  13 51900.0 2139.79   7
   0  -8 -13 48156.9 2340.31   5
   0   8 -14 409.888 466.117   7
   0   8  14-214.374 205.312   7
   0  -8 -14-266.062 317.481   5
   0   8  15 11887.3 982.207   7
   0   8 -15 12053.2 1531.24   7
   0  -8 -15 12210.0 1265.60   5
   0   8 -16 51016.5 3094.53   7
   0  -8 -16 45814.7 2476.92   5
   0   8 -17 179102. 5799.93   7
   0  -8 -17 174098. 4861.50   5
   0   8 -18 14887.5 1827.07   7
   0  -8 -18 13720.3 1479.41   5
   0   8 -19 11480.5 1527.94   7
   0  -8 -19 9220.99 1217.52   5
   0   8 -20 15670.9 1805.32   7
   0  -8 -20 16546.7 1643.80   5
   0   8 -21 51263.0 3227.42   7
   0  -8 -21 52413.1 2908.11   5
   0   8 -22 34186.8 2659.25   7
   0  -8 -22 28597.7 2216.39   5
   0   8 -23 13695.5 1721.86   7
   0  -8 -23 16338.7 1681.66   5
   0   8 -24 161.134 338.170   7
   0  -8 -24 694.342 509.147   5
   0   8 -25 14759.5 1773.69   7
   0  -8 -25 16266.4 1723.05   5
   0   8 -26 655.519 610.629   7
   0  -8 -26 741.780 543.133   5
   0   8 -27 2088.35 699.666   7
   0  -8 -27 1854.44 764.986   5
   0   8 -28 336.753 496.318   7
   0  -8 -28 1078.34 692.124   5
   0   8 -29 13863.4 1784.52   7
   0  -8 -29 15406.8 1841.03   5
   0   8 -30 1107.03 590.676   7
   0  -8 -30 2601.53 804.827   5
   0   8 -31 7047.25 1347.91   7
   0  -8 -31 8385.97 1451.87   5
   0   8 -32-129.263 360.256   7
   0  -8 -32 126.447 636.295   5
   0   8 -33 9965.22 1526.38   7
   0  -8 -33 10377.2 1597.70   5
   0   8 -34 8034.77 1434.27   7
   0  -8 -34 8566.69 1568.95   5
   0   8 -35 20804.5 2247.83   7
   0  -8 -35 22588.4 2380.01   5
   0   8 -36 520.908 422.511   7
   0  -8 -36 14.3574 552.520   5
   0   8 -37 2045.98 811.645   7
   0  -8 -37 2810.28 972.909   5
   0   8 -38 2980.32 955.668   7
   0  -8 -38 5297.15 1272.21   5
   0   8 -39 6904.42 1356.04   7
   0  -8 -39 9009.58 1589.50   5
   0   8 -40 926.938 548.358   7
   0  -8 -40 979.308 617.798   5
   0   8 -41 11.8634 487.873   7
   0  -8 -41-1025.27 737.183   5
   0   8 -42 696.721 645.335   7
   0  -8 -42-188.868 629.945   5
   0   8 -43 2430.80 818.627   7
   0  -8 -43 3219.57 1150.04   5
   0  -8 -44 493.350 656.507   5
   0  -8 -45 283.721 561.309   5
   0  -8 -46 74.4100 574.562   5
   0  -8 -47 5336.91 1386.07   5
   0  -8 -48 1012.39 825.777   5
   0  -8 -49-550.155 645.449   5
   0  -8 -50 1304.99 1039.44   5
   0   9   0-155.885 256.391   7
   0   9   0 213.249 208.657   6
   0  -9  -1 1896.05 347.011   1
   0   9   1 684.627 305.927   6
   0   9   1 1335.61 515.259   7
   0   9  -1 1129.63 470.255   7
   0  -9  -2 57949.7 1725.45   1
   0   9   2 58480.6 2100.74   6
   0   9  -2 52046.9 2909.86   7
   0   9   2 53682.5 2810.64   7
   0  -9  -3-357.250 256.830   1
   0   9  -3 149.694 347.993   7
   0   9   3 352.921 225.821   6
   0   9   3 263.324 387.454   7
   0  -9  -3 284.440 188.252   5
   0  -9  -4 17.0655 169.601   1
   0   9   4 305.640 231.344   6
   0   9  -4 473.637 270.473   7
   0   9   4 228.698 318.412   7
   0  -9  -4 56.6933 184.580   5
   0  -9  -5 28822.2 1319.87   1
   0   9   5 26630.0 1284.65   6
   0   9  -5 26814.7 2141.20   7
   0   9   5 25554.7 1870.14   7
   0  -9  -5 27412.0 1429.34   5
   0  -9  -6 630.931 256.313   1
   0   9   6 741.781 403.171   7
   0   9  -6 962.440 587.785   7
   0  -9  -6 573.374 282.179   5
   0  -9  -7 17742.7 1112.22   1
   0   9  -7 18932.0 1859.78   7
   0   9   7 17861.2 1526.95   7
   0  -9  -7 19048.2 1285.67   5
   0  -9  -8 5584.65 674.998   1
   0   9  -8 6040.59 1040.29   7
   0   9   8 5840.11 889.862   7
   0  -9  -8 4638.70 687.891   5
   0  -9  -9 41427.3 1760.59   1
   0   9   9 43144.2 2282.10   7
   0   9  -9 41618.3 2794.45   7
   0  -9  -9 38601.6 1967.41   5
   0  -9 -10 26526.1 1472.67   1
   0   9  10 25629.0 1753.76   7
   0   9 -10 24142.9 2153.64   7
   0  -9 -10 27356.4 1703.10   5
   0  -9 -11 28138.3 1561.49   1
   0   9 -11 26963.4 2288.49   7
   0   9  11 26767.9 1766.31   7
   0  -9 -11 29719.8 1804.49   5
   0  -9 -12 1882.97 466.069   1
   0   9 -12 2820.26 798.400   7
   0   9  12 2945.81 582.654   7
   0  -9 -12 2464.40 586.417   5
   0  -9 -13 1498.11 469.284   1
   0   9 -13 1161.00 680.818   7
   0   9  13 1122.53 395.841   7
   0  -9 -13 1390.96 479.321   5
   0   9 -14 24230.2 2226.84   7
   0   9  14 20587.4 1447.67   7
   0  -9 -14 21326.5 1637.02   5
   0   9 -15 16457.1 1880.94   7
   0  -9 -15 15265.5 1461.83   5
   0   9 -16 6315.19 1268.36   7
   0  -9 -16 8716.80 1108.08   5
   0   9 -17 423.159 419.773   7
   0  -9 -17 1968.40 603.839   5
   0   9 -18 8178.89 1369.11   7
   0  -9 -18 7257.64 1078.78   5
   0   9 -19 4206.67 1131.56   7
   0  -9 -19 6072.04 1092.93   5
   0   9 -20 44672.1 3166.04   7
   0  -9 -20 46779.6 2745.16   5
   0   9 -21-339.241 585.779   7
   0  -9 -21 945.001 649.608   5
   0   9 -22 5422.71 1170.13   7
   0  -9 -22 6410.62 1066.25   5
   0   9 -23 3641.69 962.312   7
   0  -9 -23 2126.77 680.197   5
   0   9 -24 5464.14 1142.47   7
   0  -9 -24 6900.54 1247.17   5
   0   9 -25 2814.81 904.245   7
   0  -9 -25 2870.61 798.161   5
   0   9 -26 601.460 431.244   7
   0  -9 -26 718.904 575.807   5
   0   9 -27 4327.40 1123.16   7
   0  -9 -27 5843.76 1144.03   5
   0   9 -28 14677.5 1927.78   7
   0  -9 -28 17163.2 1932.60   5
   0   9 -29 7043.95 1435.29   7
   0  -9 -29 6592.80 1319.03   5
   0   9 -30 1097.31 640.736   7
   0  -9 -30 1421.01 816.428   5
   0   9 -31 221.712 520.402   7
   0  -9 -31 610.665 575.847   5
   0   9 -32 17899.9 2170.41   7
   0  -9 -32 18214.7 2076.25   5
   0   9 -33 407.062 550.037   7
   0  -9 -33 288.721 580.653   5
   0   9 -34 263.272 403.128   7
   0  -9 -34 515.361 472.219   5
   0   9 -35 431.078 388.039   7
   0  -9 -35-21.0419 456.666   5
   0   9 -36 3470.03 1024.59   7
   0  -9 -36 1906.21 922.848   5
   0   9 -37-332.519 504.074   7
   0  -9 -37-1018.06 736.863   5
   0   9 -38 1186.06 576.225   7
   0  -9 -38 2191.95 812.474   5
   0   9 -39-323.927 428.979   7
   0  -9 -39-405.495 770.232   5
   0   9 -40 1243.18 665.061   7
   0  -9 -40 2629.86 918.802   5
   0   9 -41-624.194 726.420   7
   0  -9 -41 496.366 569.653   5
   0   9 -42 1487.76 728.560   7
   0  -9 -42 2704.21 980.872   5
   0   9 -43 1420.88 846.866   7
   0  -9 -43 406.235 527.415   5
   0   9 -44 1751.11 834.910   7
   0  -9 -44 804.919 880.378   5
   0  -9 -45 3444.88 1213.62   5
   0  -9 -46 566.018 691.432   5
   0  -9 -47 1688.83 904.936   5
   0  -9 -48 1241.51 890.913   5
   0  -9 -49-218.997 675.338   5
   0  10   0 21355.0 1952.14   7
   0  10   1 1462.48 490.105   7
   0  10  -1 2513.45 703.997   7
   0  10  -2-581.514 490.505   7
   0  10   2 339.420 393.417   7
   0  10  -3 1372.21 578.057   7
   0  10   3 591.058 405.123   7
   0  10  -4 26275.1 2226.25   7
   0  10   4 27373.6 2092.99   7
   0  10  -5 647.878 591.718   7
   0  10   5 651.708 394.812   7
   0  10  -6 335.682 331.986   7
   0  10   6 214.456 286.249   7
   0  10   7 31.7955 308.450   7
   0  10  -7-210.676 450.190   7
   0 -10  -8 31364.6 1565.23   1
   0  10   8 34641.9 2237.98   7
   0  10  -8 34495.2 2659.49   7
   0 -10  -9 10545.8 945.905   1
   0  10   9 10714.5 1243.15   7
   0  10  -9 11543.7 1571.48   7
   0 -10 -10 15760.7 1158.26   1
   0  10  10 14674.8 1417.76   7
   0  10 -10 17367.3 1963.70   7
   0 -10 -10 15946.7 1314.20   5
   0 -10 -11 824.503 309.609   1
   0  10  11-92.7667 188.853   7
   0  10 -11 600.571 502.898   7
   0 -10 -11 402.668 261.062   5
   0 -10 -12 1468.11 426.581   1
   0  10  12 1649.03 497.542   7
   0  10 -12 1854.52 724.272   7
   0 -10 -12 1303.12 436.832   5
   0 -10 -13-206.229 272.585   1
   0  10 -13-141.278 334.330   7
   0  10  13 310.376 273.493   7
   0 -10 -13 107.418 250.499   5
   0 -10 -14 8695.33 958.552   1
   0  10 -14 6992.37 1231.54   7
   0 -10 -14 7731.81 997.850   5
   0 -10 -15 345.444 335.662   1
   0  10 -15-89.5480 553.814   7
   0 -10 -15 25.6598 241.265   5
   0 -10 -16 2572.21 581.121   1
   0  10 -16 3121.47 854.111   7
   0 -10 -16 2002.29 576.899   5
   0 -10 -17 1054.16 388.208   1
   0  10 -17 1287.27 749.424   7
   0 -10 -17 1345.03 525.708   5
   0  10 -18 2864.49 857.461   7
   0 -10 -18 3293.10 781.536   5
   0  10 -19 991.636 726.690   7
   0 -10 -19 927.438 523.461   5
   0  10 -20 3629.12 973.739   7
   0 -10 -20 4353.76 930.598   5
   0  10 -21 6462.93 1369.99   7
   0 -10 -21 8105.23 1234.42   5
   0  10 -22 291.505 388.772   7
   0 -10 -22 1276.19 646.877   5
   0  10 -23 96.8017 474.978   7
   0 -10 -23 560.401 603.694   5
   0  10 -24 12631.7 1836.61   7
   0 -10 -24 13445.2 1608.87   5
   0  10 -25 1539.78 777.656   7
   0 -10 -25 1282.04 672.130   5
   0  10 -26 19224.9 2296.54   7
   0 -10 -26 22297.5 2154.75   5
   0  10 -27 768.001 510.356   7
   0 -10 -27 1914.80 787.109   5
   0  10 -28 126.420 658.733   7
   0 -10 -28 1239.92 751.602   5
   0  10 -29 989.071 567.477   7
   0 -10 -29 1374.31 721.742   5
   0  10 -30 24115.7 2604.15   7
   0 -10 -30 23314.4 2350.86   5
   0  10 -31 1384.66 913.179   7
   0 -10 -31 1248.41 709.410   5
   0  10 -32 622.406 770.438   7
   0 -10 -32 791.227 534.329   5
   0  10 -33-668.961 660.028   7
   0 -10 -33-957.999 698.205   5
   0  10 -34 534.444 414.860   7
   0 -10 -34 1013.31 487.978   5
   0  10 -35 210.125 373.768   7
   0 -10 -35-923.603 741.950   5
   0  10 -36 205.462 554.935   7
   0 -10 -36 77.7467 528.307   5
   0  10 -37-799.753 749.316   7
   0 -10 -37-1204.85 965.772   5
   0  10 -38 904.866 721.992   7
   0 -10 -38 494.975 643.424   5
   0  10 -39 119.934 465.463   7
   0 -10 -39-46.1287 514.896   5
   0  10 -40 1276.36 795.912   7
   0 -10 -40 172.239 698.298   5
   0  10 -41 185.908 472.963   7
   0 -10 -41 149.305 475.484   5
   0  10 -42 5382.63 1324.82   7
   0 -10 -42 4313.09 1222.75   5
   0  10 -43 1994.19 883.159   7
   0 -10 -43 259.152 562.913   5
   0  10 -44 1067.13 658.236   7
   0 -10 -44 169.353 472.987   5
   0  10 -45 150.660 441.413   7
   0 -10 -45-1228.18 866.858   5
   0 -10 -46-1039.88 852.369   5
   0 -10 -47-534.470 637.012   5
   0  11   0 387.628 432.244   7
   0  11   1 444.075 483.698   7
   0  11  -1 292.368 422.293   7
   0  11  -2 13585.7 1689.94   7
   0  11   2 12507.3 1507.70   7
   0  11  -3-284.000 389.125   7
   0  11   3 296.252 409.550   7
   0  11  -4 432.646 432.966   7
   0  11   4 852.612 480.844   7
   0  11  -5 19701.0 2074.69   7
   0  11   5 17572.4 1752.78   7
   0  11  -6 2551.18 711.100   7
   0  11   6 2084.92 701.212   7
   0  11  -7 13698.5 1761.90   7
   0  11   7 13257.5 1506.37   7
   0  11  -8 2696.05 921.569   7
   0  11   8 1709.91 589.489   7
   0  11  -9 11443.3 1669.49   7
   0  11   9 8802.25 1198.88   7
   0  11  10 162.532 324.808   7
   0  11 -10 346.815 339.754   7
   0  11 -11 21951.2 2294.30   7
   0  11  11 23241.4 1858.26   7
   0  11  12 1713.83 550.246   7
   0  11 -12 816.927 688.647   7
   0  11 -13 257.948 403.051   7
   0  11 -14 5280.33 1238.38   7
   0  11 -15 24593.5 2514.25   7
   0  11 -16 6027.11 1390.57   7
   0 -11 -17 5747.93 849.489   1
   0  11 -17 7151.18 1422.35   7
   0 -11 -18-186.504 351.754   1
   0  11 -18 515.994 562.582   7
   0 -11 -19 13784.1 1395.99   1
   0  11 -19 13078.6 1886.52   7
   0 -11 -19 12811.6 1466.89   5
   0 -11 -20 10353.0 1230.09   1
   0  11 -20 9865.73 1676.41   7
   0 -11 -20 12085.2 1491.68   5
   0 -11 -21 456.808 418.814   1
   0  11 -21 507.797 572.014   7
   0 -11 -21 587.274 544.916   5
   0 -11 -22-146.053 280.030   1
   0  11 -22-164.303 477.067   7
   0 -11 -22 706.101 630.050   5
   0 -11 -23 3655.78 828.697   1
   0  11 -23 4871.81 1185.33   7
   0 -11 -23 6304.47 1166.86   5
   0  11 -24-544.985 646.982   7
   0 -11 -24 369.198 409.548   5
   0  11 -25 7051.76 1491.86   7
   0 -11 -25 5405.28 1124.61   5
   0  11 -26-282.247 501.876   7
   0 -11 -26-28.8095 500.406   5
   0  11 -27 573.225 425.351   7
   0 -11 -27 1625.45 678.691   5
   0  11 -28-211.817 505.166   7
   0 -11 -28 1226.20 686.295   5
   0  11 -29 5768.96 1347.09   7
   0 -11 -29 7205.51 1377.42   5
   0  11 -30 290.335 421.117   7
   0 -11 -30-105.575 418.689   5
   0  11 -31 2017.10 876.496   7
   0 -11 -31 2290.82 818.390   5
   0  11 -32 3805.46 1153.34   7
   0 -11 -32 4544.47 1011.10   5
   0  11 -33 477.463 536.337   7
   0 -11 -33 2066.57 844.802   5
   0  11 -34-702.049 583.941   7
   0 -11 -34-152.287 548.943   5
   0  11 -35 594.989 428.431   7
   0 -11 -35-387.780 516.473   5
   0  11 -36 4451.78 1260.05   7
   0 -11 -36 2511.04 869.168   5
   0  11 -37 590.188 555.393   7
   0 -11 -37 1592.99 716.776   5
   0  11 -38 2849.75 1033.91   7
   0 -11 -38 2416.92 965.238   5
   0  11 -39-23.5747 430.515   7
   0 -11 -39-278.730 477.702   5
   0  11 -40 557.739 657.947   7
   0 -11 -40 684.179 583.569   5
   0  11 -41 4275.23 1340.57   7
   0 -11 -41 4489.11 1258.01   5
   0  11 -42 2419.63 1141.97   7
   0 -11 -42 1227.20 919.870   5
   0  11 -43 499.137 823.203   7
   0 -11 -43 469.917 564.902   5
   0  11 -44-112.763 589.124   7
   0 -11 -44-1487.70 810.368   5
   0  11 -45 1196.53 818.899   7
   0 -11 -45 2470.20 1106.51   5
   0  11 -46 91.9138 412.483   7
   0  12   0 2353.54 793.995   7
   0  12   1 17543.4 1954.61   7
   0  12  -1 22033.8 2257.49   7
   0  12  -2 234.363 337.041   7
   0  12   2 643.814 424.159   7
   0  12   3 6116.45 1172.79   7
   0  12  -3 6844.96 1241.47   7
   0  12   4 763.476 648.385   7
   0  12  -4 937.286 568.338   7
   0  12   5 28867.7 2385.91   7
   0  12  -5 24942.0 2453.30   7
   0  12  -6 794.634 616.362   7
   0  12   6 734.437 443.053   7
   0  12  -7 3109.39 1017.81   7
   0  12   7 1880.19 636.046   7
   0  12  -8 643.814 432.890   7
   0  12   8 534.660 403.579   7
   0  12  -9 13758.0 1889.55   7
   0  12   9 13475.8 1570.02   7
   0  12 -10 843.633 614.426   7
   0  12  10 1064.71 535.387   7
   0  12 -11 3109.46 906.861   7
   0  12 -12 3246.08 1098.87   7
   0  12 -13 22345.0 2466.96   7
   0  12 -14 1037.75 688.001   7
   0  12 -15 993.124 564.788   7
   0  12 -16-57.5290 497.259   7
   0  12 -17 46924.8 3660.15   7
   0  12 -18 1600.15 935.721   7
   0  12 -19 2485.46 976.229   7
   0  12 -20 716.074 619.622   7
   0  12 -21 13127.5 2029.74   7
   0  12 -22 264.141 478.445   7
   0  12 -23 5143.78 1282.33   7
   0  12 -24 139.597 449.718   7
   0  12 -25 1110.75 682.657   7
   0  12 -26 270.297 484.450   7
   0  12 -27 3530.62 1031.96   7
   0  12 -28 562.037 425.803   7
   0 -12 -29 2204.54 724.840   1
   0  12 -29 1061.64 707.689   7
   0 -12 -30-853.378 603.632   1
   0  12 -30-129.745 576.242   7
   0 -12 -31 875.425 623.362   1
   0  12 -31 1231.27 959.047   7
   0 -12 -32 397.709 559.610   1
   0  12 -32-330.837 415.472   7
   0 -12 -33 6966.86 1399.56   1
   0  12 -33 11398.3 1960.20   7
   0 -12 -34 94.0817 592.763   1
   0  12 -34 1065.37 753.113   7
   0 -12 -34 148.621 610.010   5
   0 -12 -35 3605.75 1026.14   1
   0  12 -35 4101.62 1226.60   7
   0 -12 -35 4661.21 1235.55   5
   0 -12 -36-159.083 644.335   1
   0  12 -36-733.424 746.297   7
   0 -12 -36 290.699 626.931   5
   0  12 -37-105.993 440.821   7
   0 -12 -37-470.250 615.919   5
   0  12 -38 667.723 775.341   7
   0 -12 -38-590.033 790.208   5
   0  12 -39 7505.90 1674.22   7
   0 -12 -39 6869.78 1492.78   5
   0  12 -40-949.812 551.413   7
   0 -12 -40 1005.20 778.071   5
   0  12 -41-389.856 604.677   7
   0 -12 -41 157.343 550.840   5
   0  12 -42 1073.34 947.717   7
   0 -12 -42-908.210 871.568   5
   0 -12 -43 2547.17 1050.05   1
   0  12 -43 1395.77 908.879   7
   0 -12 -43 1952.37 803.298   5
   0 -12 -44-10.2783 569.591   5
   0  13   0 124.163 373.247   7
   0  13   1 3584.54 939.287   7
   0  13  -1 3596.77 953.503   7
   0  13  -2 788.263 600.824   7
   0  13   2 2512.44 875.359   7
   0  13   3 1548.32 607.876   7
   0  13  -3 1195.59 559.311   7
   0  13  -4 1452.14 585.638   7
   0  13   4 2103.71 848.117   7
   0  13  -5-53.3087 405.775   7
   0  13   5 909.336 536.968   7
   0  13  -6 1654.40 701.316   7
   0  13   6 2439.36 784.558   7
   0  13   7 3172.61 833.912   7
   0  13  -7 3112.65 934.816   7
   0  13   8-76.6702 428.589   7
   0  13  -8 295.888 348.771   7
   0  13  -9-157.410 588.465   7
   0  13 -10-468.069 413.792   7
   0  13 -11 4619.41 1202.10   7
   0  13 -12 321.495 484.490   7
   0  13 -13-518.774 558.370   7
   0  13 -14 3091.78 1082.35   7
   0  13 -15 1709.66 864.551   7
   0  13 -16 1703.14 796.005   7
   0  13 -17 1315.99 853.580   7
   0  13 -18 5102.49 1284.88   7
   0  13 -19-204.576 599.583   7
   0  13 -20 620.890 491.513   7
   0  13 -21 466.243 760.429   7
   0  13 -22-312.099 711.930   7
   0  13 -23 9408.30 1821.45   7
   0  13 -24 4921.31 1417.75   7
   0  13 -25 576.556 574.185   7
   0  13 -26-96.2590 426.795   7
   0  13 -27 6697.02 1581.93   7
   0  13 -28 1264.43 961.999   7
   0  13 -29 3561.85 1263.36   7
   0  13 -30 2573.99 995.276   7
   0  13 -31 3.71959 527.230   7
   0  13 -32 1685.12 957.220   7
   0  13 -33 4681.13 1373.81   7
   0  13 -34-274.988 816.635   7
   0  13 -35 955.271 777.877   7
   0  13 -36 2875.80 1113.25   7
   0  13 -37 825.306 713.513   7
   0  13 -38 1427.39 942.084   7
   0  13 -39-212.825 518.043   7
   0  14   0 2227.58 864.877   7
   0  14  -1 560.807 491.763   7
   0  14   1 433.981 440.061   7
   0  14  -2 1429.12 675.504   7
   0  14   2 480.375 532.435   7
   0  14   3 481.764 629.241   7
   0  14  -3 204.044 421.708   7
   0  14   4 6297.19 1303.81   7
   0  14  -4 6093.97 1360.14   7
   0  14   5-696.095 586.712   7
   0  14  -5 957.999 732.342   7
   0  14  -6-366.034 680.345   7
   0  14   6 448.783 413.488   7
   0  14  -7-372.779 382.525   7
   0  14  -8 10142.2 1766.63   7
   0  14  -9 175.240 439.073   7
   0  14 -10 4419.90 1230.89   7
   0  14 -11 364.803 385.318   7
   0  14 -12 5143.78 1247.84   7
   0  14 -13 2613.35 1028.85   7
   0  14 -14 5376.69 1363.82   7
   0  14 -15-523.609 610.739   7
   0  14 -16 387.350 606.481   7
   0  14 -17 428.959 610.414   7
   0  14 -18 503.644 729.907   7
   0  14 -19-207.730 723.017   7
   0  14 -20 3.65186 546.042   7
   0  14 -21-553.641 599.223   7
   0  14 -22 5608.50 1371.76   7
   0  14 -23 866.495 888.277   7
   0  14 -24-253.808 659.462   7
   0  14 -25 1880.81 957.715   7
   0  14 -26 7031.61 1786.24   7
   0  14 -27 1037.51 837.486   7
   0  14 -28-300.717 510.953   7
   0  14 -29-7.89569 550.124   7
   0  14 -30 1621.48 903.749   7
   0  14 -31 772.173 531.029   7
   0  14 -32 851.589 779.648   7
   0  14 -33-2125.29 977.951   7
   0  14 -34 952.873 924.906   7
   0  15   0-281.387 623.704   7
   0  15   1 2753.12 947.375   7
   0  15  -1 286.283 556.377   7
   0  15   2 6516.75 1354.75   7
   0  15  -2 4381.28 1186.47   7
   0  15   3 630.706 470.426   7
   0  15  -3 98.8874 483.430   7
   0  15  -4 2003.33 871.952   7
   0  15   4 1431.35 719.263   7
   0  15  -5 2322.14 949.194   7
   0  15  -6 3094.29 1038.58   7
   0  15  -7 1786.79 919.827   7
   0  15  -8 344.740 561.487   7
   0  15  -9-701.971 618.589   7
   0  15 -10 1589.54 679.724   7
   0  15 -11 3916.25 1270.47   7
   0  15 -12 964.762 698.141   7
   0  15 -13-642.047 711.583   7
   0  15 -14 2175.65 933.839   7
   0  15 -15 1018.77 756.373   7
   0  15 -16 1059.53 681.124   7
   0  15 -17 219.157 533.353   7
   0  15 -18 1274.25 923.826   7
   0  15 -19-56.9067 490.954   7
   0  15 -20 3028.62 1163.93   7
   0  15 -21-421.233 875.768   7
   0  15 -22 139.081 487.761   7
   0  15 -23 6165.80 1520.01   7
   0  15 -24 3504.93 1263.05   7
   0  15 -25 752.658 848.189   7
   0  15 -26-49.7970 454.997   7
   0  15 -27 2186.52 1013.58   7
   0  15 -28-210.027 555.972   7
   0  15 -29-561.237 599.863   7
   0  16   0 123.357 515.113   7
   0  16  -1 6617.26 1531.12   7
   0  16   1 7290.62 1592.32   7
   0  16   2 147.366 392.470   7
   0  16  -2 838.276 588.876   7
   0  16  -3 1340.78 733.209   7
   0  16  -4 4488.54 1303.35   7
   0  16  -5 4085.16 1302.57   7
   0  16  -6 1377.47 811.682   7
   0  16  -7-547.382 738.511   7
   0  16  -8 3154.17 1128.60   7
   0  16  -9-642.201 703.569   7
   0  16 -10-84.8809 454.567   7
   0  16 -11-292.812 739.414   7
   0  16 -12 904.359 875.175   7
   0  16 -13 465.217 710.097   7
   0  16 -14 1184.73 745.446   7
   0  16 -15-1254.30 822.925   7
   0  16 -16 1707.76 1038.67   7
   0  16 -17 4092.92 1294.39   7
   0  16 -18 1234.32 747.338   7
   0  16 -19 2652.70 1171.86   7
   0  16 -20-267.590 689.561   7
   0  16 -21 3496.97 1408.69   7
   0  16 -22-209.661 728.879   7
   0  17   0-1920.06 870.264   7
   0  17  -1-404.197 584.432   7
   0  17  -2-466.671 817.033   7
   0  17  -3 2949.31 1077.12   7
   0  17  -4-177.772 446.434   7
   0  17  -5-1319.26 792.232   7
   0  17  -6-251.880 687.138   7
   0  17  -7 4021.42 1314.44   7
   0  17  -8-626.487 415.859   7
   0  17  -9-781.712 740.468   7
   0  17 -10 513.632 599.879   7
   0  17 -11 821.297 546.321   7
   0  17 -12-485.146 780.700   7
   0  17 -13-205.565 660.418   7
   0  17 -14-214.182 831.986   7
   0  17 -15 867.454 728.660   7
   0  18  -3-2872.75 1101.66   7
   0  18  -4-1448.05 820.604   7
   0  18  -5-432.954 392.396   7
   1   0 -56-214.409 528.249   5
   1   0 -55 3407.73 1160.73   5
   1   0 -54 552.779 758.504   5
   1   0 -53 3010.09 1052.89   5
   1   0 -52 292.666 588.626   5
   1   0 -51 1838.44 946.353   5
   1   0 -50 745.785 611.174   5
   1   0 -49 7994.00 1514.87   5
   1   0 -48-23.6489 527.711   5
   1   0 -47-50.0971 440.874   5
   1   0 -46 439.844 419.076   5
   1   0 -45 2050.50 803.133   5
   1   0 -44-312.735 561.716   5
   1   0 -43 1445.95 593.285   5
   1   0 -42-129.022 442.456   5
   1   0 -41 3879.80 946.526   5
   1   0 -40 1152.75 723.996   5
   1   0 -39 13791.6 1709.66   5
   1   0 -38 624.347 461.354   5
   1   0 -37 12386.9 1636.90   5
   1   0 -36 646.799 543.586   5
   1   0 -35 5977.86 1155.44   5
   1   0 -34 2604.69 928.532   5
   1   0 -33 68622.4 3436.85   5
   1   0 -32 3533.12 1032.29   5
   1   0 -31 9013.30 1267.39   5
   1   0 -30 2037.09 697.596   5
   1   0 -29 14421.6 1530.18   5
   1   0 -28 122.598 184.355   7
   1   0 -28 1320.02 719.055   5
   1   0 -27 15723.5 964.932   7
   1   0 -27 17309.1 1568.33   5
   1   0 -26 688.609 268.090   7
   1   0 -26 1271.42 605.204   5
  -1   0  25 37373.5 1565.69   2
   1   0 -25 36139.2 1432.76   7
   1   0 -25 33926.4 2079.92   5
  -1   0  24 525.726 269.292   2
   1   0 -24 703.943 270.267   7
   1   0 -24 813.284 547.404   5
  -1   0  23 5622.55 609.052   2
   1   0 -23 5620.90 563.927   7
   1   0 -23 5740.23 846.201   5
  -1   0  22 3280.57 553.937   2
   1   0 -22 2664.39 523.699   7
  -1   0  21 270420. 3978.03   2
   1   0 -21 262230. 3635.86   7
   1   0 -21 256869. 5199.90   5
  -1   0  20 2777.92 519.911   2
   1   0 -20 2723.21 510.265   7
  -1   0  19 90867.6 2219.74   2
   1   0 -19 89670.2 2037.28   7
   1   0 -19 87744.8 2877.04   5
  -1   0  18 364.790 233.717   2
   1   0 -18 542.364 252.121   7
   1   0 -18 773.907 425.345   5
  -1   0  17 19863.1 1009.31   2
   1   0 -17 21868.5 977.449   7
   1   0 -17 18266.1 1256.11   5
  -1   0  16 18.7906 160.132   2
   1   0 -16 38.4797 196.053   7
  -1   0  15 226800. 3151.68   2
   1   0 -15 219063. 3983.90   5
  -1   0  14 4.57366 102.068   2
   1   0 -14 555.103 422.772   5
  -1   0  13 31033.3 1085.25   2
   1   0 -13 29954.2 1256.20   6
   1   0 -13 30832.4 1391.45   5
   1   0 -12 262.278 209.273   6
  -1   0  12-45.5929 108.726   2
  -1   0  11 54706.4 1329.12   2
   1   0 -11 54856.2 1538.10   6
   1   0 -10 506.290 223.609   6
  -1   0  10 44.7682 130.492   2
  -1   0   9 61116.4 1296.05   2
   1   0  -9 60409.3 1434.96   6
  -1   0   8 261.512 143.678   2
   1   0  -8 96.3098 120.017   6
   1   0  -7 159018. 2038.93   6
   1   0  -6 68.6811 89.8107   6
   1   0  -5 5778.57 338.053   6
   1   0  -4 43.2387 51.1415   6
   1   0   4 234.489 103.513   4
   1   0   5 43251.1 1023.00   4
  -1   0  -5 40073.4 1029.53   5
   1   0   6 133.933 95.1871   4
  -1   0  -6 273.395 152.616   5
   1   0   7 323142. 3151.63   4
  -1   0  -7 322901. 3360.19   5
   1   0   8 705.340 211.434   4
  -1   0  -8 102.071 157.901   5
   1   0   9 569420. 4609.47   4
  -1   0  -9 570352. 5014.57   5
   1   0  10 207.292 139.817   4
  -1   0 -10 113.442 167.055   5
   1   0  11 2141.21 342.737   4
  -1   0 -11 2616.51 419.705   5
  -1   0 -12 227.004 224.674   5
  -1   0 -13 8981.08 787.291   5
  -1   0 -14 142.627 331.774   5
  -1   0 -15 115706. 2930.66   5
  -1   0 -16 1772.24 489.755   5
  -1   0 -17 1091.70 352.362   5
  -1   0 -18 3676.10 759.910   5
  -1   0 -19 210151. 4437.24   5
  -1   0 -20 4166.03 768.556   5
  -1   0 -21 8215.64 932.720   5
  -1   0 -22-5.87614 311.488   5
  -1   0 -23 13413.0 1270.15   5
   1   0  24 754.914 419.315   4
  -1   0 -24 171.406 359.977   5
   1   0  25 1558.63 408.433   4
  -1   0 -25 1503.21 520.526   5
   1   0  26 622.472 416.655   4
  -1   0 -26 304.414 339.419   5
   1   0  27 15843.2 1246.71   4
  -1   0 -27 16896.9 1565.51   5
   1   0  28 1019.20 384.922   4
  -1   0 -28 58.4216 390.121   5
   1   0  29 592.945 384.653   4
  -1   0 -29 960.288 567.789   5
   1   0  30 3293.10 783.672   4
  -1   0 -30 3105.13 888.276   5
   1   0  31 111974. 3507.63   4
  -1   0 -31 104655. 4071.81   5
   1   0  32 3272.19 755.816   4
  -1   0 -32 3834.89 1005.90   5
   1   0  33 1103.77 517.791   4
  -1   0 -33 446.364 482.930   5
   1   0  34 1828.87 562.443   4
  -1   0 -34 1203.33 701.161   5
   1   0  35 43968.9 2335.69   4
  -1   0 -35 47143.0 2948.00   5
   1   0  36 2229.10 629.666   4
  -1   0 -36 2557.35 851.321   5
  -1   0 -37 9058.55 1392.22   5
   1   0  37 9873.12 1148.63   4
   1   0  38 692.636 363.266   4
  -1   0 -38 731.590 523.746   5
  -1   0 -39 4768.08 1093.31   5
  -1   0 -40 1480.15 670.104   5
  -1   0 -41 8588.37 1436.70   5
  -1   0 -42 29.9887 434.918   5
  -1   0 -43 353.200 502.237   5
  -1   0 -44 697.879 676.814   5
  -1   0 -45 1027.08 676.945   5
  -1   0 -46 147.381 569.662   5
  -1   0 -47 5296.05 1268.00   5
  -1   0 -48 1299.16 712.358   5
  -1   0 -49 5489.15 1347.19   5
  -1   0 -50 1190.34 917.195   5
  -1   0 -51 6401.94 1491.77   5
  -1   0 -52 67.1639 582.558   5
  -1   0 -53 7705.28 1655.34   5
  -1   0 -54 1824.69 977.492   5
  -1   0 -55 2520.86 1137.03   5
   1   1 -56 504.469 590.771   5
   1  -1 -56 1171.30 840.685   5
   1   1 -55 1037.59 794.369   5
   1  -1 -55 104.499 589.896   5
   1   1 -54 249.252 653.630   5
   1  -1 -54-554.292 547.540   5
   1   1 -53 1942.92 961.746   5
   1  -1 -53 1646.84 843.567   5
   1  -1 -52 3514.97 1149.51   5
   1   1 -52 1614.84 836.620   5
   1  -1 -51-167.856 490.040   5
   1   1 -51-540.059 554.995   5
   1   1 -50 1338.44 579.119   5
   1  -1 -50 897.299 720.826   5
   1   1 -49 6593.92 1401.26   5
   1  -1 -49 3959.82 1140.44   5
   1   1 -48 5671.47 1237.25   5
   1  -1 -48 7865.69 1507.33   5
   1   1 -47-294.092 492.777   5
   1  -1 -47 489.975 472.177   5
   1   1 -46 783.029 562.354   5
   1  -1 -46 327.867 456.156   5
   1   1 -45 3045.62 931.811   5
   1  -1 -45 2250.56 909.972   5
   1  -1 -44 1561.52 729.051   5
   1   1 -44 1605.32 713.935   5
   1   1 -43 11901.9 1694.31   5
   1  -1 -43 12383.1 1754.20   5
   1   1 -42 1213.91 741.035   5
   1  -1 -42-246.139 561.669   5
   1   1 -41 857.599 697.462   5
   1  -1 -41 1084.43 587.641   5
   1   1 -40 1981.53 699.559   5
   1  -1 -40 2618.58 809.159   5
   1   1 -39 2716.22 802.625   5
   1  -1 -39 4496.74 1039.52   5
   1  -1 -38 953.059 444.974   5
   1   1 -38 807.423 457.848   5
   1   1 -37 1114.34 614.576   5
   1  -1 -37 2978.89 925.403   5
   1   1 -36 22254.7 2008.66   5
   1  -1 -36 22009.1 2106.48   5
   1   1 -35 8733.03 1283.47   5
   1  -1 -35 8594.92 1306.81   5
   1  -1 -34 3109.33 924.051   5
   1   1 -34 1572.87 658.755   5
   1  -1 -33 916.976 546.740   5
   1   1 -33 381.333 366.288   5
   1  -1 -32 728.379 550.911   5
   1   1 -32 526.333 605.766   5
   1   1 -31 16741.8 1191.20   7
   1  -1 -31 17832.4 1759.05   5
   1   1 -31 18446.1 1729.27   5
   1   1 -30 4580.52 654.949   7
   1   1 -30 6632.41 1116.08   5
   1  -1 -30 7505.67 1193.23   5
   1   1 -29 8150.87 825.421   7
   1  -1 -29 10945.0 1366.13   5
   1   1 -29 9993.35 1249.41   5
   1   1 -28 1645.13 412.015   7
   1  -1 -28 2311.67 712.862   5
   1   1 -28 2958.90 809.114   5
   1   1 -27 25283.4 1425.80   7
   1   1 -27 27106.5 1901.48   5
   1  -1 -27 26216.6 2005.13   5
  -1   1  26 2615.93 554.562   2
   1  -1 -26 2082.75 327.918   7
   1   1 -26 1334.38 445.945   7
   1  -1 -26 2635.27 767.466   5
   1   1 -26 2407.70 751.053   5
  -1  -1  25 64377.9 1790.04   2
  -1   1  25 63974.9 2299.58   2
   1  -1 -25 61925.8 1462.59   7
   1   1 -25 64972.4 2231.58   7
   1  -1 -25 63971.6 2936.48   5
   1   1 -25 68289.5 2900.92   5
  -1   1  24 66982.8 2309.27   2
  -1  -1  24 63045.9 1740.94   2
   1   1 -24 64131.6 2190.94   7
   1  -1 -24 63116.9 1454.09   7
   1   1 -24 63289.7 2724.25   5
   1  -1 -24 63713.7 2868.83   5
  -1   1  23 27799.9 1510.63   2
  -1  -1  23 24302.4 1080.14   2
   1  -1 -23 27198.1 944.849   7
   1   1 -23 25619.7 1375.09   7
   1   1 -23 29088.8 1827.19   5
   1  -1 -23 27262.5 1874.44   5
  -1   1  22 44235.4 1843.91   2
  -1  -1  22 44882.9 1433.97   2
   1  -1 -22 43969.8 1179.23   7
   1   1 -22 44155.0 1762.60   7
   1   1 -22 49158.5 2283.55   5
   1  -1 -22 46106.6 2327.17   5
  -1  -1  21 27540.9 1106.30   2
  -1   1  21 32665.5 1576.41   2
   1  -1 -21 29028.4 945.417   7
   1   1 -21 28148.7 1395.60   7
   1   1 -21 29924.6 1772.01   5
   1  -1 -21 26951.2 1768.40   5
  -1  -1  20 83421.1 1867.54   2
  -1   1  20 85004.8 2471.84   2
   1  -1 -20 84907.3 1571.50   7
   1   1 -20 80130.9 2294.19   7
   1   1 -20 83076.8 2810.00   5
   1  -1 -20 82225.5 2953.03   5
  -1  -1  19 9562.67 633.718   2
  -1   1  19 11863.5 955.386   2
   1  -1 -19 13153.8 618.359   7
   1   1 -19 10066.2 838.787   7
   1   1 -19 12070.0 1092.84   5
   1  -1 -19 11079.5 1121.19   5
  -1  -1  18 84690.3 1785.77   2
  -1   1  18 83411.4 2367.86   2
   1  -1 -18 83890.3 1492.07   7
   1   1 -18 81761.7 2241.81   7
   1   1 -18 77908.7 2581.63   5
   1  -1 -18 82317.4 2769.99   5
  -1   1  17 3700.89 527.703   2
  -1  -1  17 2467.39 308.598   2
   1   1 -17 3612.94 507.346   7
   1  -1 -17 3521.28 311.832   7
   1   1 -17 4193.85 627.016   5
   1  -1 -17 3056.23 542.861   5
  -1   1  16 1191.50 333.934   2
  -1  -1  16 738.263 171.766   2
   1   1 -16 828.498 249.547   7
   1  -1 -16 899.123 162.348   7
   1   1 -16 1341.66 372.877   5
   1  -1 -16 1514.17 376.558   5
  -1  -1  15 31700.9 970.434   2
  -1   1  15 32842.4 1407.36   2
   1   1 -15 29546.0 1436.91   6
   1  -1 -15 32196.1 836.113   7
   1  -1 -15 33315.0 1610.34   5
   1   1 -15 30556.2 1478.75   5
  -1  -1  14 25016.7 823.298   2
  -1   1  14 27285.7 1254.14   2
   1   1 -14 24663.7 1262.09   6
   1   1 -14 23548.9 1247.93   5
  -1   1  13 61714.8 1832.23   2
  -1  -1  13 58948.3 1217.41   2
   1   1 -13 57278.7 1848.90   6
   1   1 -13 55040.7 1821.54   5
  -1   1  12 44410.2 1520.01   2
  -1  -1  12 45301.1 1027.68   2
   1   1 -12 44446.0 1562.99   6
   1   1 -12 43749.0 1538.31   5
  -1   1  11 43997.7 1459.65   2
   1   1 -11 42709.5 1464.84   6
   1   1 -11 45819.8 1487.72   5
  -1   1  10 77896.9 1859.14   2
   1  -1 -10 76597.2 1551.30   6
   1   1 -10 74753.4 1848.41   6
  -1   1   9 18028.1 868.334   2
   1  -1  -9 16873.0 676.091   6
   1   1  -9 15967.7 817.082   6
   1   1  -8 243.496 176.165   6
   1  -1  -8 144.050 114.640   6
  -1   1   8 12.5864 160.909   2
   1  -1  -7 433.255 117.278   6
   1   1  -7 604.650 182.647   6
  -1   1   7 322.715 171.878   2
  -1   1   6 32906.0 1051.73   2
   1  -1  -6 31741.0 684.415   6
   1   1  -6 31136.1 970.921   6
  -1   1   5 188346. 2402.74   2
   1   1  -5 181299. 2210.33   6
  -1   1   4 1470.75 222.272   2
   1   1  -4 1582.46 195.682   6
  -1   1   3 48110.1 1126.39   2
  -1   1   3 49831.7 889.863   3
  -1  -1   2 9400.40 396.424   3
   1  -1  -2 722.002 117.169   4
  -1  -1  -2 87895.1 1312.90   1
   1  -1   2 69125.0 1266.73   4
  -1  -1  -3 18309.9 625.989   1
  -1   1  -3 16617.8 675.175   7
  -1   1  -4 3005.09 314.910   7
   1   1   4 2809.69 233.692   4
  -1  -1  -4 2940.14 277.167   5
  -1   1  -5 435.510 166.950   7
  -1  -1  -5 388.944 122.147   5
   1   1   5 102.817 95.1128   4
  -1   1  -6 699.640 207.053   7
  -1  -1  -6 393.790 138.073   5
   1   1   6 616.663 136.814   4
   1   1   7 176126. 2049.28   4
  -1   1  -7 167885. 2346.80   5
  -1  -1  -7 172334. 2583.56   5
  -1   1  -8 42488.9 1323.28   7
  -1  -1  -8 44954.5 1405.32   5
  -1   1  -8 46728.9 1322.37   5
   1   1   8 48011.5 1121.49   4
  -1   1  -9 32370.5 1188.05   7
  -1  -1  -9 36011.7 1336.55   5
  -1   1  -9 38313.7 1263.18   5
   1   1   9 39112.8 1064.38   4
  -1   1 -10 47827.8 1495.67   7
  -1   1 -10 54324.3 1574.56   5
  -1  -1 -10 51350.5 1658.80   5
   1   1  10 54848.1 1311.46   4
  -1   1 -11 10974.8 749.561   7
  -1   1 -11 10133.7 744.681   5
   1   1  11 10684.8 617.743   4
  -1  -1 -11 9849.27 776.885   5
   1   1  12 61.2328 172.003   4
  -1   1 -12 714.747 300.143   7
  -1   1 -12 246.481 238.565   5
  -1  -1 -12 793.680 369.973   5
  -1   1 -13 130902. 2646.15   7
   1   1  13 136353. 2367.42   4
  -1  -1 -13 128747. 2975.43   5
  -1   1 -13 136454. 2861.91   5
  -1   1 -14 53701.6 1738.93   7
  -1   1 -14 54965.9 1892.05   5
  -1  -1 -14 52024.3 1979.30   5
   1   1  14 51675.4 1515.26   4
   1   1  15 260.894 181.706   4
  -1   1 -15 455.689 299.409   7
  -1   1 -15 362.686 350.488   5
  -1  -1 -15 309.569 337.204   5
  -1   1 -16 40004.9 1549.79   7
   1   1  16 39816.7 1422.01   4
  -1  -1 -16 39606.4 1836.94   5
  -1   1 -16 43268.6 1796.17   5
  -1   1 -17 33107.1 1442.14   7
   1   1  17 34145.4 1362.26   4
  -1  -1 -17 32568.0 1700.78   5
  -1   1 -17 32988.6 1651.50   5
  -1   1 -18 18324.2 1088.63   7
  -1   1 -18 17407.4 1228.75   5
   1   1  18 16713.0 997.881   4
  -1  -1 -18 17443.6 1292.33   5
  -1   1 -19 23229.3 1253.81   7
   1   1  19 23029.5 1209.12   4
  -1   1 -19 23204.5 1474.85   5
  -1  -1 -19 24701.8 1597.05   5
  -1   1 -20 114063. 2788.89   7
   1   1  20 104040. 2554.01   4
  -1  -1 -20 107415. 3357.96   5
  -1   1 -20 107107. 3186.42   5
  -1   1 -21 8042.75 805.513   7
  -1  -1 -21 8446.74 1053.72   5
  -1   1 -21 6083.88 908.145   5
   1   1  21 7726.36 804.011   4
  -1   1 -22 22496.6 1275.17   7
  -1  -1 -22 23790.6 1657.00   5
  -1   1 -22 21773.6 1548.30   5
   1   1  22 22005.4 1240.25   4
  -1   1 -23 12152.5 963.723   7
   1   1  23 12534.6 972.791   4
  -1  -1 -23 12932.4 1285.55   5
  -1   1 -23 11502.7 1165.20   5
   1   1  24 1596.85 458.320   4
  -1   1 -24 1450.99 433.763   7
  -1  -1 -24 1526.04 605.747   5
  -1   1 -24 2422.97 662.685   5
  -1   1 -25 42326.8 1808.12   7
  -1   1 -25 40920.7 2227.30   5
  -1  -1 -25 42534.5 2382.29   5
   1   1  25 39183.4 1770.73   4
   1   1  26 1239.31 442.326   4
  -1   1 -26 623.779 354.119   7
  -1   1 -26 1210.33 618.990   5
  -1  -1 -26 707.045 617.140   5
   1   1  27 705.723 364.819   4
  -1   1 -27 528.379 283.942   7
  -1   1 -27 401.126 460.634   5
  -1  -1 -27 191.644 346.611   5
   1   1  28 3507.69 631.388   4
  -1   1 -28 3965.73 658.027   7
  -1   1 -28 4677.50 929.224   5
  -1  -1 -28 5080.62 978.407   5
  -1   1 -29 67568.5 2391.92   7
  -1   1 -29 66359.5 3085.69   5
   1   1  29 68435.7 2506.16   4
   1   1  30 3098.04 670.096   4
  -1   1 -30 3493.59 909.614   5
  -1  -1 -30 2583.07 922.051   5
  -1   1 -31 11989.3 1482.91   5
  -1  -1 -31 15271.3 1646.80   5
   1   1  31 13161.3 1154.49   4
  -1  -1 -32 17109.8 1778.07   5
   1   1  32 16182.3 1303.75   4
  -1   1 -32 15794.2 1660.55   5
   1  -1  33 22186.7 1733.42   4
  -1   1 -33 21118.6 1929.32   5
   1   1  33 23290.0 1569.36   4
  -1  -1 -33 24618.4 2097.32   5
   1  -1  34 12470.8 1308.66   4
  -1   1 -34 12919.4 1517.81   5
  -1  -1 -34 11791.1 1498.69   5
   1   1  34 12537.7 1175.53   4
   1   1  35 3008.01 616.870   4
   1  -1  35 2459.03 671.208   4
  -1  -1 -35 4335.43 998.514   5
  -1   1 -35 3583.38 877.237   5
   1  -1  36 3425.04 753.606   4
  -1   1 -36 3041.06 876.150   5
  -1  -1 -36 3366.86 887.841   5
   1  -1  37 1312.73 465.390   4
  -1  -1 -37 1101.23 494.624   5
  -1   1 -37 730.764 525.598   5
   1  -1  38 4314.19 810.823   4
  -1  -1 -38 5829.24 1166.00   5
  -1   1 -38 5591.86 1099.45   5
   1  -1  39 1324.65 526.453   4
  -1   1 -39 1896.56 696.553   5
  -1  -1 -39 1625.61 875.747   5
   1  -1  40 1086.68 514.248   4
  -1   1 -40 2498.72 853.983   5
  -1  -1 -40 2343.17 953.820   5
  -1   1 -41 18335.2 2020.11   5
   1  -1  41 18237.2 1692.83   4
  -1  -1 -41 18729.9 2093.45   5
  -1  -1 -42 1607.26 676.354   5
  -1   1 -42 3024.13 977.358   5
  -1   1 -43 7536.99 1411.35   5
  -1  -1 -43 6550.97 1341.94   5
  -1  -1 -44 559.270 788.144   5
  -1   1 -44 2085.51 878.297   5
  -1   1 -45 1334.16 692.068   5
  -1  -1 -45 1058.51 699.293   5
  -1  -1 -46 4607.04 1257.14   5
  -1   1 -46 4090.38 1082.56   5
  -1  -1 -47 4428.19 1207.59   5
  -1   1 -47 5340.11 1249.07   5
  -1   1 -48 3293.49 1039.71   5
  -1  -1 -48 2858.51 1059.04   5
  -1   1 -49 2198.98 1021.28   5
  -1  -1 -49 1266.16 984.350   5
  -1  -1 -50 4976.07 1379.05   5
  -1   1 -50 5323.13 1411.21   5
  -1  -1 -51 6359.46 1506.19   5
  -1   1 -51 3580.52 1229.67   5
  -1  -1 -52 959.844 624.299   5
  -1   1 -52 2554.70 1008.43   5
  -1   1 -53 1531.96 980.173   5
  -1  -1 -53-323.260 622.162   5
  -1  -1 -54 1475.77 926.947   5
  -1   1 -54 1495.79 911.105   5
  -1   1 -55 1637.97 869.276   5
  -1  -1 -55-996.888 705.974   5
  -1   1 -56 1934.64 1008.25   5
   1   2 -57-693.437 554.638   5
   1   2 -56 319.595 479.644   5
   1  -2 -55 232.025 522.870   5
   1   2 -55 599.047 725.205   5
   1   2 -54 517.857 628.083   5
   1  -2 -54 345.904 620.632   5
   1  -2 -53-1017.20 757.369   5
   1   2 -53-276.937 457.625   5
   1   2 -52 2203.24 930.672   5
   1  -2 -52 1562.33 688.437   5
   1   2 -51 1659.32 859.890   5
   1  -2 -51 1820.45 843.111   5
   1  -2 -50 1885.91 692.502   5
   1   2 -50 3864.94 1156.95   5
   1   2 -49 2454.72 971.156   5
   1  -2 -49 2793.01 1145.43   5
   1   2 -48 4116.85 1139.79   5
   1  -2 -48 4765.29 1270.15   5
   1  -2 -47 546.253 725.544   5
   1   2 -47 1438.31 826.282   5
   1  -2 -46 21398.4 2439.02   5
   1   2 -46 24844.6 2430.08   5
   1   2 -45 3804.85 1057.91   5
   1  -2 -45 1966.45 969.520   5
   1   2 -44-69.3699 528.585   5
   1  -2 -44-382.161 446.320   5
   1   2 -43 916.196 606.964   5
   1  -2 -43-491.985 571.819   5
   1   2 -42 19672.0 2043.13   5
   1  -2 -42 16493.2 2028.86   5
   1  -2 -41 2468.46 817.431   5
   1   2 -41 3610.79 963.558   5
   1   2 -40 4520.21 1054.38   5
   1  -2 -40 5831.17 1247.23   5
   1  -2 -39 533.162 680.476   5
   1   2 -39 424.324 401.572   5
   1   2 -38 12289.9 1567.22   5
   1  -2 -38 11729.9 1668.75   5
   1   2 -37-293.867 375.277   5
   1  -2 -37 960.342 765.969   5
   1  -2 -36 1094.04 722.240   5
   1   2 -36 490.541 423.406   5
   1  -2 -35 6169.17 1178.15   5
   1   2 -35 4985.60 1022.12   5
   1   2 -34 21700.4 1922.78   5
   1  -2 -34 24452.9 2220.79   5
   1   2 -33 36854.2 1984.52   7
   1  -2 -33 41532.4 2803.14   5
   1   2 -33 42361.5 2593.15   5
   1   2 -32 887.419 408.515   7
   1  -2 -32 1332.30 636.410   5
   1   2 -32 331.535 456.778   5
   1   2 -31 3088.82 637.081   7
   1   2 -31 3605.43 865.776   5
   1  -2 -31 5302.45 1147.52   5
   1   2 -30 54854.9 2379.18   7
   1   2 -30 59546.5 2882.00   5
   1  -2 -30 61351.9 3243.02   5
  -1   2  29 5778.30 657.003   4
   1   2 -29 4053.36 737.802   7
   1   2 -29 5088.14 963.855   5
   1  -2 -29 6503.21 1239.26   5
   1   2 -28 27907.5 1670.67   7
   1  -2 -28 30381.7 2213.48   5
   1   2 -28 30567.3 2009.83   5
   1   2 -27 3737.64 652.532   7
   1   2 -27 4817.04 943.983   5
   1  -2 -27 4491.68 1028.57   5
   1   2 -26 49332.9 2181.36   7
   1  -2 -26 45939.7 2599.43   5
   1   2 -26 51971.0 2503.24   5
  -1   2  25 11438.0 1108.07   2
   1   2 -25 10318.5 1032.44   7
   1  -2 -25 10058.8 1276.78   5
   1   2 -25 10590.7 1186.42   5
  -1   2  24 73037.5 2643.11   2
  -1  -2  24 68390.6 1451.91   2
   1   2 -24 70872.9 2554.32   7
   1  -2 -24 70663.1 3065.06   5
   1   2 -24 73876.5 2863.15   5
  -1  -2  23 4351.72 390.977   2
  -1   2  23 5546.07 788.219   2
   1   2 -23 5164.52 719.690   7
   1  -2 -23 6202.34 1047.66   5
   1   2 -23 6177.31 897.868   5
  -1   2  22 2660.82 537.927   2
  -1  -2  22 1648.15 242.029   2
   1   2 -22 2899.77 530.303   7
   1  -2 -22 2136.82 557.732   5
   1   2 -22 2583.77 595.845   5
  -1  -2  21 3143.62 321.162   2
  -1   2  21 5746.06 763.429   2
   1   2 -21 4143.85 633.048   7
   1   2 -21 6377.78 856.403   5
   1  -2 -21 4091.92 816.971   5
  -1  -2  20 69568.7 1398.00   2
  -1   2  20 70200.1 2477.25   2
   1   2 -20 68664.7 2387.56   7
   1   2 -20 68325.2 2490.73   5
   1  -2 -20 66494.1 2705.98   5
  -1  -2  19 5392.75 383.752   2
  -1   2  19 8717.26 912.040   2
   1   2 -19 6234.27 756.517   7
   1  -2 -19 7307.94 932.268   5
   1   2 -19 7267.83 852.113   5
  -1  -2  18 32653.9 893.200   2
  -1   2  18 33671.0 1668.28   2
   1   2 -18 33277.9 1614.72   7
   1   2 -18 32012.5 1618.57   5
   1  -2 -18 32894.8 1816.59   5
  -1  -2  17 527.505 123.498   2
  -1   2  17 518.323 327.298   2
   1   2 -17 1253.33 349.991   7
   1  -2 -17 1023.40 428.619   5
   1   2 -17 1179.98 380.538   5
  -1  -2  16 26220.1 747.553   2
  -1   2  16 25787.0 1429.53   2
   1   2 -16 22602.4 1365.77   6
   1   2 -16 28172.4 1444.61   7
   1   2 -16 25269.0 1344.48   5
   1  -2 -16 27282.5 1548.31   5
  -1   2  15 884.271 388.044   2
   1   2 -15 169.348 319.767   6
   1   2 -15 678.974 331.896   5
  -1   2  14 33792.5 1573.24   2
   1   2 -14 32040.3 1518.20   6
   1   2 -14 31920.1 1395.98   5
  -1   2  13 2732.37 553.532   2
   1   2 -13 2313.21 436.905   6
   1   2 -13 2828.37 462.100   5
  -1   2  12 165442. 3341.92   2
   1   2 -12 164634. 3203.48   6
   1   2 -12 155951. 2794.23   5
  -1   2  11 20641.2 1187.06   2
   1   2 -11 19121.5 1060.69   6
   1   2 -11 18638.3 928.984   5
  -1   2  10 40104.0 1597.46   2
   1   2 -10 39775.2 1467.53   6
   1   2 -10 37917.3 1241.40   5
  -1   2   9 172845. 3186.16   2
   1   2  -9 166736. 2859.98   6
   1   2  -9 161920. 2380.71   5
  -1   2   8 76521.4 2073.13   2
   1   2  -8 74225.4 1837.01   6
   1   2  -8 72266.9 1464.17   5
  -1   2   7 17950.6 981.453   2
   1   2  -7 16876.8 848.482   6
   1   2  -7 16303.1 627.412   5
  -1   2   6 12516.5 803.741   2
   1   2  -6 12747.2 699.220   6
  -1   2   5 4143.72 473.922   2
   1   2  -5 4640.42 413.279   6
  -1   2   5 4542.87 299.408   7
  -1   2   4 104431. 2137.49   2
  -1   2   4 102319. 1511.44   7
   1   2  -4 100292. 1789.10   6
   1  -2  -4 99078.5 1062.83   4
   1  -2  -3 1298.43 145.475   4
  -1   2   3 1096.76 142.985   3
  -1   2   3 921.508 213.847   2
  -1   2   3 1643.31 217.031   7
   1   2  -3 1049.28 192.634   6
  -1  -2   2 573.810 122.784   3
  -1   2   2 719.200 120.283   3
  -1  -2   2 575.394 142.395   1
  -1   2   2 832.524 200.451   2
  -1   2   2 669.614 133.886   7
   1   2  -2 558.018 147.347   6
  -1   2   1 5559.07 280.296   3
  -1   2   1 5144.41 448.348   2
  -1  -2   1 4595.30 270.468   3
  -1   2   1 5491.11 414.861   7
  -1  -2   1 5406.56 351.538   1
  -1  -2   0 41265.4 765.426   3
  -1   2   0 44139.5 1205.92   2
  -1  -2   0 43129.0 997.090   1
  -1   2   0 42923.7 1218.85   7
  -1  -2  -1 467.035 100.553   3
  -1  -2  -1 567.697 143.016   1
  -1   2  -1 430.476 150.160   2
  -1   2  -1 446.161 147.695   7
  -1  -2  -1 447.509 105.662   5
  -1   2  -2 39425.9 1063.43   2
  -1  -2  -2 38010.4 987.555   1
  -1   2  -2 37206.0 1219.41   7
  -1  -2  -2 37643.7 827.221   5
  -1   2  -3 21475.0 774.186   2
  -1  -2  -3 21412.6 762.972   1
  -1   2  -3 20688.9 951.362   7
  -1  -2  -3 21410.5 703.099   5
  -1   2  -4 606972. 3812.81   2
  -1   2  -4 609729. 5276.95   7
  -1  -2  -4 633548. 4194.62   5
  -1   2  -5 55703.7 1104.92   2
  -1   2  -5 53898.0 1633.97   7
  -1  -2  -5 56990.0 1372.06   5
  -1   2  -6 611.091 149.920   2
  -1   2  -6 1049.17 291.167   7
  -1  -2  -6 748.668 182.548   5
  -1   2  -7 75521.1 2042.31   7
  -1  -2  -7 78580.9 1841.93   5
  -1   2  -8 337434. 4381.63   7
  -1  -2  -8 341654. 4081.77   5
  -1   2  -9 3306.83 501.236   7
   1   2   9 2938.25 285.955   4
  -1  -2  -9 3056.23 475.003   5
  -1   2 -10 271377. 4113.98   7
  -1  -2 -10 265528. 3947.39   5
   1   2  10 277591. 2736.19   4
  -1   2 -11 10630.8 880.527   7
   1   2  11 9310.91 520.192   4
  -1  -2 -11 10335.7 866.802   5
  -1   2 -11 11908.5 771.560   5
  -1   2 -12 745.837 298.719   7
   1   2  12 731.412 174.382   4
  -1  -2 -12 1385.28 424.191   5
  -1   2 -12 730.004 272.628   5
  -1   2 -13 76352.1 2315.48   7
  -1  -2 -13 70856.7 2311.79   5
  -1   2 -13 77630.1 2086.91   5
   1   2  13 76854.9 1600.07   4
  -1   2 -14 143291. 3217.11   7
   1   2  14 146299. 2287.01   4
  -1   2 -14 149803. 3021.12   5
  -1   2 -15 50654.3 1954.26   7
  -1   2 -15 51362.5 1843.07   5
   1   2  15 50319.2 1388.16   4
  -1  -2 -15 52533.6 2125.26   5
  -1   2 -16 10165.5 917.691   7
  -1   2 -16 10016.1 877.685   5
   1   2  16 8769.03 613.693   4
  -1  -2 -16 10546.2 1034.66   5
  -1   2 -17 31327.0 1589.44   7
   1   2  17 31347.9 1180.85   4
  -1   2 -17 29788.1 1518.57   5
  -1  -2 -17 32202.0 1760.97   5
  -1   2 -18 82812.1 2597.84   7
   1   2  18 82555.2 1961.03   4
  -1   2 -18 79477.0 2535.88   5
  -1  -2 -18 81704.2 2877.38   5
   1   2  19 1568.72 320.009   4
  -1   2 -19 2087.64 476.687   7
  -1  -2 -19 1530.21 508.340   5
  -1   2 -19 2216.89 591.614   5
   1   2  20 378.817 184.268   4
  -1   2 -20 577.738 286.913   7
  -1   2 -20 564.645 323.026   5
  -1  -2 -20 300.902 327.570   5
  -1   2 -21 5823.66 769.751   7
  -1   2 -21 5806.91 861.992   5
  -1  -2 -21 6036.37 909.431   5
   1   2  21 4893.21 561.190   4
  -1   2 -22 58419.3 2292.49   7
  -1   2 -22 56152.9 2386.47   5
   1   2  22 55620.1 1798.01   4
  -1  -2 -22 59190.4 2682.86   5
   1   2  23 3613.01 533.852   4
  -1   2 -23 3330.22 619.216   7
  -1  -2 -23 4170.20 766.281   5
  -1   2 -23 4719.90 805.623   5
   1   2  24 1084.30 259.628   4
  -1   2 -24 1947.76 462.272   7
  -1   2 -24 1425.67 528.395   5
  -1  -2 -24 419.441 337.004   5
   1   2  25 2364.13 496.732   4
  -1   2 -25 2332.04 564.474   7
  -1  -2 -25 2839.54 814.509   5
  -1   2 -25 2770.07 756.834   5
  -1   2 -26 68342.7 2573.45   7
  -1   2 -26 66870.9 2864.03   5
   1   2  26 65819.6 2148.43   4
  -1  -2 -26 75843.9 3281.45   5
  -1   2 -27 5744.30 821.946   7
   1   2  27 5423.87 699.807   4
  -1  -2 -27 5177.52 989.489   5
  -1   2 -28 21209.5 1469.56   7
  -1  -2 -28 22762.6 1883.21   5
   1   2  28 19858.3 1228.97   4
  -1   2 -28 21457.7 1734.30   5
   1   2  29 1416.64 410.330   4
  -1   2 -29 1549.33 483.392   7
  -1   2 -29 1212.74 592.360   5
  -1  -2 -29 1236.92 664.906   5
  -1   2 -30 8712.59 955.513   7
   1   2  30 9313.86 876.095   4
  -1   2 -30 10042.5 1249.39   5
  -1  -2 -30 11637.0 1374.68   5
   1   2  31 1095.21 380.485   4
  -1   2 -31 667.469 396.349   7
  -1   2 -31 300.799 435.961   5
  -1  -2 -31 881.120 562.107   5
  -1   2 -32 14485.0 1249.17   7
  -1  -2 -32 16209.6 1723.34   5
  -1   2 -32 14415.4 1550.36   5
   1   2  32 15505.1 1163.84   4
  -1   2 -33 3697.17 663.089   7
  -1   2 -33 5936.91 1144.87   5
  -1  -2 -33 5396.40 1100.81   5
  -1   2 -34 42.1603 248.304   7
  -1   2 -34-73.7653 408.199   5
  -1  -2 -34 112.165 442.846   5
  -1  -2 -35 1487.64 643.491   5
  -1   2 -35 2908.63 778.887   5
  -1  -2 -36-940.905 689.087   5
  -1   2 -36-113.134 386.446   5
  -1   2 -37 846.235 653.501   5
  -1  -2 -37 579.363 526.408   5
   1  -2  38 9987.12 1305.51   4
  -1   2 -38 10735.7 1485.09   5
  -1  -2 -38 12535.0 1660.02   5
   1  -2  39 3777.23 872.867   4
  -1  -2 -39 4581.83 1129.16   5
  -1   2 -39 6581.86 1268.14   5
   1  -2  40 5538.17 1015.84   4
  -1  -2 -40 6910.89 1338.35   5
  -1   2 -40 5556.20 1154.50   5
   1  -2  41 928.454 512.376   4
  -1   2 -41 867.262 726.324   5
  -1  -2 -41 817.664 773.183   5
   1  -2  42 1852.03 631.561   4
  -1  -2 -42 403.078 441.625   5
  -1   2 -42 2128.28 877.476   5
   1  -2  43 5839.36 1069.88   4
  -1   2 -43 6461.63 1331.27   5
  -1  -2 -43 6917.25 1400.08   5
   1  -2  44 21886.1 2013.90   4
  -1  -2 -44 21533.0 2392.23   5
  -1   2 -44 24926.8 2431.80   5
  -1   2 -45 3103.54 1008.66   5
  -1  -2 -45 2648.50 987.659   5
  -1  -2 -46 250.506 709.249   5
  -1   2 -46 73.2871 641.396   5
  -1  -2 -47 2523.41 892.555   5
  -1   2 -47 3201.55 1027.61   5
  -1   2 -48 7113.88 1431.36   5
  -1  -2 -48 5578.74 1372.47   5
  -1  -2 -49 4758.03 1214.58   5
  -1   2 -49 4670.35 1208.07   5
  -1  -2 -50 395.552 604.614   5
  -1   2 -50 1427.81 815.173   5
  -1   2 -51 547.049 611.403   5
  -1  -2 -51 639.161 823.865   5
  -1   2 -52 2120.62 941.877   5
  -1  -2 -52 2519.44 985.129   5
  -1  -2 -53 413.993 859.013   5
  -1  -2 -54-49.4946 545.377   5
  -1  -2 -55 486.814 599.263   5
   1   3 -56 4086.92 1308.21   5
   1   3 -55 905.349 774.211   5
   1  -3 -55-58.6869 518.751   5
   1   3 -54 821.580 594.960   5
   1  -3 -54 1551.00 915.483   5
   1   3 -53 1095.43 725.224   5
   1  -3 -53 369.627 659.948   5
   1   3 -52 4912.86 1254.51   5
   1  -3 -52 2859.46 1013.08   5
   1   3 -51 1726.68 782.432   5
   1  -3 -51 254.779 595.337   5
   1   3 -50 1362.21 689.480   5
   1  -3 -50 1658.25 934.539   5
   1  -3 -49 812.957 824.074   5
   1   3 -49 977.471 778.354   5
   1  -3 -48 1065.56 717.449   5
   1   3 -48 1299.76 726.261   5
   1  -3 -47 1513.40 645.448   5
   1   3 -47 601.476 575.637   5
   1   3 -46 136.510 489.536   5
   1  -3 -46-672.111 828.131   5
   1  -3 -45 1674.21 794.361   5
   1   3 -45 2813.05 956.059   5
   1   3 -44 5281.75 1153.85   5
   1  -3 -44 4727.73 1201.88   5
   1   3 -43 1430.04 657.789   5
   1  -3 -43 1637.29 775.678   5
   1   3 -42-56.0942 474.783   5
   1  -3 -42 415.609 543.158   5
   1   3 -41 1165.26 593.011   5
   1  -3 -41 1392.47 601.722   5
   1   3 -40 13528.2 1632.40   5
   1  -3 -40 15737.2 1965.80   5
   1  -3 -39 5105.48 1214.57   5
   1   3 -39 3353.04 901.428   5
   1   3 -38 1008.52 448.141   5
   1  -3 -38 584.193 690.849   5
   1   3 -37 1037.96 582.022   5
   1  -3 -37 1616.07 786.548   5
   1   3 -36 28053.5 2185.35   5
   1  -3 -36 28197.0 2480.31   5
   1   3 -35 459.907 427.693   7
   1   3 -35 955.518 503.041   5
   1  -3 -35 1019.58 740.207   5
   1   3 -34 8999.34 1086.18   7
   1   3 -34 9799.31 1303.74   5
   1  -3 -34 8331.24 1361.17   5
   1   3 -33 14394.7 1389.78   7
   1   3 -33 15737.6 1571.55   5
   1  -3 -33 19333.7 1981.06   5
   1   3 -32 18314.7 1535.42   7
   1   3 -32 19819.4 1717.01   5
   1  -3 -32 20493.1 2021.90   5
   1   3 -31 7565.49 1017.02   7
   1   3 -31 7666.17 1113.15   5
   1  -3 -31 7467.95 1316.48   5
   1   3 -30 50332.3 2495.43   7
   1  -3 -30 51747.5 3044.72   5
   1   3 -30 48102.2 2575.06   5
   1   3 -29 3878.34 749.936   7
   1   3 -29 3831.13 846.946   5
   1  -3 -29 4154.17 1123.61   5
   1   3 -28 25234.8 1757.93   7
   1  -3 -28 24027.2 2078.26   5
   1   3 -28 24797.0 1805.52   5
   1   3 -27 66152.7 2783.74   7
   1  -3 -27 63569.6 3161.78   5
   1   3 -27 64119.5 2775.19   5
   1   3 -26 4887.60 808.514   7
   1  -3 -26 4697.20 1041.17   5
   1   3 -26 3424.35 758.798   5
   1   3 -25 14313.9 1281.15   7
  -1   3  25 10365.1 611.058   4
   1  -3 -25 12682.8 1352.21   5
   1   3 -25 12247.0 1172.46   5
  -1   3  24 1932.33 271.327   4
  -1   3  24 2988.80 653.845   2
   1   3 -24 1987.80 515.646   7
   1   3 -24 1718.97 425.522   5
   1  -3 -24 3306.75 776.828   5
  -1   3  23 6875.84 919.289   2
   1   3 -23 6494.48 839.882   7
   1   3 -23 6539.74 841.797   5
   1  -3 -23 6975.86 1010.62   5
  -1   3  23 5249.68 400.614   4
  -1   3  22 17887.6 1393.93   2
   1   3 -22 16536.7 1326.48   7
  -1   3  22 14031.8 614.203   4
   1   3 -22 14430.2 1177.76   5
   1  -3 -22 17196.5 1515.91   5
  -1   3  21 32391.1 1851.44   2
   1   3 -21 31685.0 1823.30   7
   1  -3 -21 28026.0 1870.47   5
  -1   3  21 27237.2 804.357   4
   1   3 -21 31649.8 1695.53   5
  -1   3  20 7552.13 921.557   2
   1   3 -20 6653.62 871.384   7
   1  -3 -20 7033.68 954.130   5
   1   3 -20 7013.56 799.148   5
  -1   3  20 5825.67 349.873   4
  -1   3  19 13252.8 1190.76   2
   1   3 -19 10663.5 1043.55   7
  -1   3  19 10059.1 417.457   4
   1  -3 -19 11106.8 1156.38   5
   1   3 -19 12413.4 1050.60   5
  -1   3  18 162656. 3982.20   2
  -1   3  18 151808. 1459.27   4
   1   3 -18 156140. 3395.38   5
   1  -3 -18 157774. 4022.91   5
  -1   3  17 2554.24 736.866   2
   1   3 -17 1538.75 436.564   7
   1   3 -17 1768.03 546.544   6
   1   3 -17 2274.11 519.428   5
   1  -3 -17 1449.85 470.440   5
  -1   3  16 716.851 335.314   2
   1   3 -16 1163.98 373.409   6
   1   3 -16 569.424 279.003   7
   1   3 -16 743.949 317.912   5
  -1   3  15 14670.5 1173.64   2
   1   3 -15 12958.4 1058.51   6
   1   3 -15 12797.4 887.655   5
  -1   3  14 58205.6 2265.25   2
   1   3 -14 59478.0 2187.78   6
   1   3 -14 56061.7 1758.08   5
  -1   3  13 101.634 338.080   2
   1   3 -13-5.62486 198.496   6
   1   3 -13 387.463 237.650   5
  -1   3  12 41176.7 1868.12   2
   1   3 -12 40649.8 1700.94   6
   1   3 -12 38388.0 1306.38   5
  -1   3  11 15431.3 1147.73   2
   1   3 -11 14986.6 1011.90   6
   1   3 -11 14189.5 752.690   5
  -1   3  10 101582. 2822.78   2
   1   3 -10 103263. 2538.89   6
   1   3 -10 95076.1 1793.41   5
  -1   3   9 38803.5 1723.04   2
   1   3  -9 38607.9 1501.36   6
  -1   3   9 38142.0 873.822   7
   1   3  -9 35177.7 1011.03   5
  -1   3   8 4017.91 606.442   2
   1   3  -8 5132.73 565.144   6
  -1   3   8 4844.75 337.371   7
   1   3  -8 4145.26 331.988   5
  -1   3   7 825.805 350.187   2
  -1   3   7 656.129 167.603   7
   1   3  -7 941.954 240.366   6
   1   3  -7 670.089 146.438   5
  -1   3   6 132614. 2022.25   7
   1   3  -6 129196. 2450.36   6
  -1   3   6 131069. 2972.26   2
   1   3  -5 15290.2 815.022   6
  -1   3   5 15614.5 724.917   7
  -1   3   5 14616.7 1004.80   2
  -1   3   4 15952.8 766.145   7
   1   3  -4 14537.3 765.441   6
  -1   3   4 13033.2 939.337   2
  -1   3   3 120.099 59.5678   3
  -1   3   3 386.212 163.992   7
   1   3  -3 656.556 191.202   6
  -1   3   3 330.729 307.279   2
  -1   3   2 72221.6 948.373   3
  -1   3   2 69698.2 1998.21   2
  -1  -3   2 72490.0 1398.98   1
  -1   3   2 74392.6 1800.60   7
   1   3  -2 72388.4 1581.24   6
  -1  -3   1 594.874 117.945   3
  -1   3   1 930.735 121.226   3
  -1  -3   1 954.229 207.994   1
  -1   3   1 1240.75 402.305   2
  -1   3   1 719.775 240.520   7
   1   3  -1 631.774 192.648   6
  -1  -3   0 254434. 1900.69   3
  -1  -3   0 257969. 2701.95   1
  -1   3   0 245684. 3522.45   2
  -1   3   0 247581. 3530.47   7
   1   3   0 250136. 2747.27   6
  -1  -3   0 254316. 1682.84   5
  -1  -3  -1 277501. 1957.64   3
  -1  -3  -1 278368. 2877.93   1
  -1   3  -1 271555. 3775.74   7
  -1  -3  -1 279845. 2140.46   5
  -1   3  -2 8324.62 655.356   2
  -1  -3  -2 7534.63 330.949   3
  -1  -3  -2 7455.63 497.095   1
  -1   3  -2 7371.83 667.307   7
  -1  -3  -2 7921.16 421.186   5
  -1  -3  -3 1470.67 262.873   1
  -1   3  -3 2031.94 358.989   2
  -1   3  -3 1855.51 389.171   7
  -1  -3  -3 1422.76 229.341   5
  -1   3  -4 233319. 3062.82   2
  -1  -3  -4 244341. 2916.98   1
  -1   3  -4 231312. 3771.91   7
  -1  -3  -4 248503. 2835.49   5
  -1   3  -5 53336.3 1437.52   2
  -1   3  -5 51670.9 1837.67   7
  -1  -3  -5 54601.0 1444.23   5
  -1   3  -6 1206.53 259.663   2
  -1   3  -6 1048.00 357.609   7
  -1  -3  -6 2124.72 383.761   5
  -1   3  -7 82401.0 1610.17   2
  -1   3  -7 79124.2 2380.56   7
  -1  -3  -7 79470.2 1962.27   5
  -1   3  -8 1868.87 267.134   2
  -1   3  -8 2301.69 474.794   7
  -1  -3  -8 2010.78 378.681   5
  -1   3  -9 179.009 114.966   2
  -1   3  -9 303.372 215.054   7
  -1   3 -10 48449.1 1032.85   2
  -1   3 -10 46892.4 1924.20   7
  -1  -3 -10 43801.9 1689.30   5
  -1   3 -11 12859.5 482.655   2
  -1   3 -11 12459.9 1034.63   7
  -1  -3 -11 13186.2 976.877   5
  -1   3 -12 63474.9 2315.55   7
  -1  -3 -12 58298.1 2090.49   5
  -1   3 -13 28610.8 1586.86   7
  -1  -3 -13 28917.3 1529.04   5
  -1   3 -14 13434.1 1120.84   7
  -1  -3 -14 13063.5 1081.96   5
  -1   3 -15 4107.11 641.512   7
   1   3  15 3707.93 357.349   4
  -1  -3 -15 5161.56 780.325   5
  -1   3 -16 134324. 3558.99   7
  -1   3 -16 137308. 3044.63   5
  -1  -3 -16 130821. 3540.06   5
   1   3  16 132806. 2161.75   4
  -1   3 -17 15594.5 1259.27   7
   1   3  17 12614.8 692.061   4
  -1   3 -17 14851.9 1046.66   5
  -1  -3 -17 14537.9 1269.17   5
  -1   3 -18 5763.03 783.356   7
  -1   3 -18 6937.39 779.641   5
   1   3  18 5359.40 472.004   4
  -1  -3 -18 6582.68 899.487   5
  -1   3 -19 660.801 365.035   7
  -1   3 -19 478.653 398.785   5
  -1  -3 -19 1071.33 515.961   5
   1   3  19 184.208 133.721   4
  -1   3 -20 33295.9 1860.13   7
  -1   3 -20 29975.5 1624.43   5
   1   3  20 32350.2 1195.61   4
  -1  -3 -20 30850.0 1909.45   5
  -1   3 -21 145.928 282.566   7
   1   3  21 286.984 153.493   4
  -1  -3 -21 1020.44 567.823   5
  -1   3 -21 618.548 489.958   5
  -1   3 -22 65.7606 239.573   7
  -1   3 -22 808.559 399.632   5
  -1  -3 -22 936.528 518.190   5
   1   3  22 149.215 155.792   4
  -1   3 -23 24282.8 1638.51   7
   1   3  23 22829.4 1093.78   4
  -1   3 -23 22382.9 1539.17   5
  -1  -3 -23 26820.1 1897.26   5
  -1   3 -24 21257.0 1568.60   7
  -1  -3 -24 21389.9 1801.03   5
   1   3  24 18037.4 1010.17   4
  -1   3 -24 17411.6 1440.60   5
  -1   3 -25 75168.7 2934.48   7
  -1  -3 -25 73200.4 3245.33   5
  -1   3 -25 68570.4 2822.35   5
   1   3  25 67164.0 1967.04   4
  -1   3 -26 34685.7 2020.01   7
  -1  -3 -26 34249.5 2287.38   5
   1   3  26 29362.1 1335.75   4
  -1   3 -26 31148.4 1965.73   5
  -1   3 -27 10684.8 1164.66   7
  -1  -3 -27 12078.6 1395.80   5
   1   3  27 8363.85 744.538   4
  -1   3 -27 9210.82 1152.76   5
  -1   3 -28 15951.3 1406.72   7
  -1  -3 -28 15862.8 1616.96   5
  -1   3 -28 14584.7 1423.43   5
   1   3  28 14420.7 978.747   4
  -1   3 -29 29027.8 1896.24   7
  -1   3 -29 28467.5 1977.50   5
  -1  -3 -29 29237.5 2208.36   5
  -1   3 -30 6179.22 931.741   7
  -1   3 -30 6047.07 1100.22   5
  -1  -3 -30 7871.83 1248.70   5
  -1   3 -31 25063.8 1764.71   7
  -1   3 -31 26363.9 2011.46   5
  -1  -3 -31 25943.0 2163.62   5
  -1   3 -32 16052.3 1437.98   7
  -1  -3 -32 18867.8 1919.88   5
  -1   3 -32 15756.7 1625.08   5
  -1   3 -33 110.917 242.285   7
  -1  -3 -33 372.717 459.317   5
  -1   3 -33 747.469 512.846   5
  -1   3 -34 17604.3 1507.26   7
  -1  -3 -34 19115.9 1924.87   5
  -1   3 -34 16584.7 1661.90   5
  -1   3 -35 654.817 285.023   7
  -1   3 -35 1577.55 721.925   5
  -1  -3 -35 458.501 448.438   5
  -1   3 -36 828.455 393.608   7
  -1   3 -36 560.142 563.027   5
  -1  -3 -36 465.398 592.899   5
  -1  -3 -37 550.635 550.215   5
  -1   3 -37 1722.59 719.500   5
  -1   3 -38 15716.4 1758.87   5
  -1  -3 -38 16066.8 1863.05   5
  -1  -3 -39 799.827 574.407   5
  -1   3 -39 1566.10 789.767   5
  -1  -3 -40 1528.90 815.179   5
  -1   3 -40 774.216 643.264   5
   1  -3  41 84.6615 321.231   4
  -1   3 -41-422.914 480.068   5
  -1  -3 -41 616.399 628.253   5
   1  -3  42 6891.97 1172.80   4
  -1   3 -42 7240.40 1391.79   5
  -1  -3 -42 9716.95 1580.97   5
   1  -3  43 4986.19 1052.13   4
  -1   3 -43 7113.68 1296.28   5
  -1  -3 -43 7423.48 1459.69   5
   1  -3  44 386.449 595.784   4
  -1  -3 -44 311.379 540.259   5
  -1   3 -44 1503.60 807.019   5
   1  -3  45 1862.30 717.149   4
  -1  -3 -45 2759.55 985.592   5
  -1   3 -45 3329.68 983.774   5
   1  -3  46 1980.84 695.837   4
  -1  -3 -46 2594.59 1065.10   5
  -1   3 -46 2719.79 1002.76   5
  -1   3 -47 2456.23 862.857   5
  -1  -3 -47 1670.75 934.447   5
  -1   3 -48 887.720 659.844   5
  -1  -3 -48 908.745 784.183   5
  -1  -3 -49 937.578 712.704   5
  -1  -3 -50 2333.92 981.219   5
  -1  -3 -51 907.924 702.096   5
  -1  -3 -52 1065.30 862.528   5
  -1  -3 -53 504.039 656.643   5
  -1  -3 -54 2980.77 1158.68   5
   1  -4 -54 2563.70 1207.31   5
   1  -4 -53-147.155 497.034   5
   1  -4 -52 516.794 568.048   5
   1  -4 -51 1390.07 816.429   5
   1  -4 -50 367.985 576.732   5
   1   4 -50 1200.31 702.163   5
   1  -4 -49 1719.24 828.189   5
   1   4 -49 2351.31 778.192   5
   1  -4 -48 967.981 738.571   5
   1   4 -48 2505.01 848.875   5
   1  -4 -47 976.555 674.339   5
   1   4 -47 1730.05 769.900   5
   1  -4 -46-454.682 605.551   5
   1   4 -46 3.52275 524.616   5
   1  -4 -45 219.912 463.725   5
   1   4 -45 895.944 597.922   5
   1  -4 -44-646.609 545.491   5
   1   4 -44 719.348 669.614   5
   1   4 -43 1715.71 719.404   5
   1  -4 -43 3374.62 1032.02   5
   1  -4 -42 310.082 528.845   5
   1   4 -42-18.8423 391.954   5
   1   4 -41 1032.59 533.832   5
   1  -4 -41 884.809 616.287   5
   1  -4 -40 2429.74 1016.49   5
   1   4 -40 790.594 479.345   5
   1  -4 -39 11450.8 1746.67   5
   1   4 -39 8337.98 1257.36   5
   1  -4 -38 9593.43 1662.30   5
   1   4 -38 8510.64 1301.65   5
   1   4 -37 27039.9 2060.98   7
   1  -4 -37 30579.9 2674.58   5
   1   4 -37 25849.6 2115.54   5
   1   4 -36 414.879 465.438   7
   1  -4 -36 696.793 731.945   5
   1   4 -36 351.520 369.030   5
   1   4 -35 879.837 401.169   7
   1   4 -35 195.822 388.321   5
   1  -4 -35 1201.05 754.993   5
   1   4 -34 2369.41 640.658   7
   1  -4 -34 3361.63 941.225   5
   1   4 -34 2368.58 700.731   5
   1   4 -33 20549.6 1759.02   7
   1  -4 -33 19656.0 2051.20   5
   1   4 -33 22053.9 1794.35   5
   1   4 -32 2351.31 620.460   7
   1   4 -32 2770.80 739.061   5
   1  -4 -32 1899.13 872.322   5
   1   4 -31 12305.2 1356.93   7
   1   4 -31 12584.4 1312.83   5
   1  -4 -31 13347.2 1599.31   5
   1   4 -30 1727.25 639.933   7
   1  -4 -30 1532.16 723.825   5
   1   4 -30 1510.21 513.488   5
   1   4 -29 12279.1 1316.07   7
   1   4 -29 12984.1 1292.12   5
   1  -4 -29 11565.5 1484.00   5
   1   4 -28 8403.11 1094.16   7
   1   4 -28 8866.31 1057.36   5
   1  -4 -28 7021.60 1134.56   5
   1   4 -27 361.586 315.756   7
   1   4 -27 698.100 433.839   5
   1  -4 -27 323.464 438.985   5
   1   4 -26 6058.69 939.381   7
   1  -4 -26 5776.32 1027.75   5
   1   4 -26 6992.90 931.262   5
   1   4 -25 7604.12 1021.33   7
   1  -4 -25 7688.45 1134.56   5
   1   4 -25 7345.91 894.432   5
   1   4 -24 239.725 207.981   7
   1   4 -24 569.301 285.193   5
   1   4 -23 1037.70 420.385   7
   1  -4 -23 624.568 291.717   5
   1   4 -23 889.177 313.459   5
  -1   4  22 2934.72 670.101   2
   1   4 -22 2708.65 609.702   7
   1   4 -22 2442.83 526.480   5
   1  -4 -22 762.780 292.550   5
  -1   4  21 55689.5 2616.65   2
   1   4 -21 55425.6 2571.65   7
   1  -4 -21 51709.8 2580.11   5
   1   4 -21 47824.6 1998.78   5
  -1   4  20 16538.7 1444.65   2
   1   4 -20 17633.7 1462.74   7
   1  -4 -20 14255.6 1351.03   5
   1   4 -20 13607.2 1036.98   5
  -1   4  19 60015.7 2649.08   2
   1   4 -19 60013.3 2626.85   7
   1   4 -19 54524.7 1992.14   5
   1  -4 -19 54406.5 2513.01   5
  -1   4  18 7460.40 994.262   2
   1   4 -18 7644.72 969.943   7
   1   4 -18 7094.71 908.190   6
   1  -4 -18 7671.82 955.402   5
   1   4 -18 6471.72 668.375   5
  -1   4  17 26061.6 1720.90   2
   1   4 -17 24130.5 1586.52   6
   1   4 -17 23615.6 1633.41   7
   1   4 -17 20123.7 1116.47   5
  -1   4  16 36283.0 1993.18   2
   1   4 -16 35788.7 1963.99   7
   1   4 -16 31757.8 1796.55   6
   1   4 -16 31772.4 1351.90   5
  -1   4  15 76771.6 2853.77   2
   1   4 -15 77314.9 2833.11   7
   1   4 -15 71669.1 2605.60   6
   1   4 -15 72722.4 1937.93   5
  -1   4  14 1465.72 535.153   2
   1   4 -14 1246.57 458.554   6
   1   4 -14 505.671 206.384   5
  -1   4  13 6084.70 837.571   2
   1   4 -13 6006.39 770.436   6
   1   4 -13 6365.44 536.046   5
  -1   4  12 30927.9 1766.45   2
  -1   4  12 30312.4 835.113   7
   1   4 -12 32333.6 1625.55   6
   1   4 -12 32764.2 1086.12   5
  -1   4  11 114570. 3337.44   2
  -1   4  11 119921. 1807.36   7
   1   4 -11 115540. 2962.77   6
   1   4 -11 118461. 1909.19   5
   1   4 -10-82.5719 187.126   6
  -1   4  10 107.545 96.5632   7
   1   4 -10 260.152 111.478   5
  -1   4   9 330.432 282.213   2
  -1   4   9 239.035 137.582   7
   1   4  -9 480.549 211.766   6
   1   4  -9 194.306 98.0248   5
  -1   4   8 16721.6 1262.96   2
   1   4  -8 14942.3 998.185   6
  -1   4   8 15524.5 779.407   7
  -1   4   7 62521.5 2336.31   2
   1   4  -7 64035.9 1950.09   6
  -1   4   7 65158.7 1677.28   7
  -1   4   6 282.657 241.975   2
   1   4  -6 350.931 236.146   6
  -1   4   6 147.584 136.541   7
  -1   4   5 80510.5 2557.58   2
  -1   4   5 89739.4 2120.35   7
   1   4  -5 89449.1 2164.10   6
  -1   4   4 116167. 2506.02   7
   1   4  -4 116952. 2383.42   6
  -1   4   3 23256.0 1356.89   2
  -1   4   3 23606.2 1177.84   7
   1   4  -3 23451.8 1036.57   6
  -1   4   2 75922.6 2361.13   2
  -1  -4   2 83295.8 1643.19   1
  -1   4   2 80477.8 2186.83   7
   1   4  -2 81790.1 1869.81   6
  -1  -4   1 2746.81 318.586   1
  -1   4   1 3067.08 525.249   2
  -1   4   1 3549.18 509.718   7
   1   4  -1 3285.12 365.974   6
  -1   4   0 1369.23 141.103   3
  -1  -4   0 1308.85 219.992   1
  -1   4   0 1540.77 372.818   2
  -1   4   0 1391.65 333.931   7
  -1  -4   0 1469.99 152.813   5
   1   4   0 1709.03 274.534   6
  -1  -4  -1 59164.6 884.603   3
  -1   4  -1 57093.9 1910.96   2
  -1  -4  -1 59346.5 1447.30   1
  -1   4  -1 56751.3 2000.26   7
   1   4   1 58157.5 1438.15   6
  -1  -4  -1 61263.8 1120.25   5
  -1  -4  -2 86452.4 1068.69   3
  -1  -4  -2 87015.4 1791.53   1
  -1   4  -2 80480.4 2222.51   2
   1   4   2 84072.8 1704.07   6
  -1   4  -2 83876.2 2479.57   7
  -1  -4  -2 88593.2 1524.73   5
  -1  -4  -3 62913.5 949.464   3
  -1   4  -3 61674.2 1903.56   2
  -1  -4  -3 63498.1 1562.71   1
  -1   4  -3 57514.6 2086.44   7
  -1  -4  -3 62288.9 1407.42   5
  -1   4  -4 16286.7 968.062   2
  -1  -4  -4 16122.1 807.307   1
  -1   4  -4 16247.1 1141.72   7
  -1  -4  -4 17262.2 809.117   5
  -1   4  -5 181999. 3066.47   2
  -1  -4  -5 178769. 2768.51   1
  -1   4  -5 174041. 3769.55   7
  -1  -4  -5 177042. 2759.77   5
  -1   4  -6 53652.3 1622.46   2
  -1   4  -6 48999.0 2038.43   7
  -1  -4  -6 49558.2 1539.99   5
  -1   4  -7 314.022 198.940   2
  -1   4  -7 313.349 285.804   7
  -1  -4  -7 578.620 249.642   5
  -1   4  -8 13145.6 745.638   2
  -1   4  -8 13325.3 1096.94   7
  -1  -4  -8 12385.8 866.498   5
  -1   4  -9 18705.1 845.008   2
  -1   4  -9 17852.5 1296.00   7
  -1  -4  -9 16651.1 1049.52   5
  -1   4 -10 2213.24 307.725   2
  -1   4 -10 1873.85 469.489   7
  -1  -4 -10 2353.03 465.523   5
  -1   4 -11 771.531 325.054   7
  -1  -4 -11 1370.13 434.179   5
  -1   4 -12 24373.5 1571.14   7
  -1  -4 -12 25200.7 1433.82   5
  -1   4 -13 146369. 3881.39   7
  -1  -4 -13 140011. 3469.74   5
  -1   4 -14 1595.09 506.107   7
  -1  -4 -14 1944.58 520.914   5
  -1   4 -15 101159. 3304.02   7
  -1  -4 -15 103020. 3150.10   5
  -1   4 -16 13536.0 1238.82   7
  -1  -4 -16 13099.1 1211.75   5
  -1   4 -17 126324. 3790.27   7
  -1  -4 -17 120364. 3592.87   5
  -1   4 -18 60552.3 2677.61   7
  -1  -4 -18 56426.0 2541.21   5
  -1   4 -19 81531.3 3112.93   7
  -1  -4 -19 82789.2 3132.11   5
  -1   4 -20 776.999 459.524   7
  -1  -4 -20 1079.04 642.009   5
  -1   4 -21 452.078 280.371   7
  -1  -4 -21 1146.48 558.826   5
  -1   4 -22 7933.60 1032.66   7
  -1  -4 -22 11084.6 1341.30   5
  -1   4 -23 85658.2 3316.45   7
  -1  -4 -23 87114.6 3488.97   5
  -1   4 -24 612.646 549.577   7
  -1   4 -24 2391.44 716.591   5
  -1  -4 -24 1402.25 725.306   5
  -1   4 -25 16310.0 1485.54   7
  -1   4 -25 15986.5 1349.69   5
  -1  -4 -25 17956.0 1661.38   5
  -1   4 -26 3852.08 791.343   7
  -1  -4 -26 4202.25 853.046   5
  -1   4 -26 4669.92 835.159   5
  -1   4 -27 24007.5 1828.10   7
  -1  -4 -27 24505.6 1979.50   5
  -1   4 -27 21905.7 1627.16   5
  -1   4 -28 3497.67 757.171   7
  -1   4 -28 5238.21 919.938   5
  -1  -4 -28 3907.19 924.894   5
  -1   4 -29 11846.2 1336.34   7
  -1  -4 -29 12618.6 1526.87   5
  -1   4 -29 11352.5 1257.55   5
  -1   4 -30 23607.2 1851.32   7
  -1   4 -30 20034.9 1700.85   5
  -1  -4 -30 20492.5 1945.01   5
  -1   4 -31 11444.2 1311.62   7
  -1  -4 -31 10903.1 1488.14   5
  -1   4 -31 9674.81 1254.11   5
  -1   4 -32 7412.83 1057.10   7
  -1  -4 -32 6602.53 1253.14   5
  -1   4 -32 7480.80 1117.00   5
  -1   4 -33 612.525 386.625   7
  -1  -4 -33 558.225 609.034   5
  -1   4 -33 684.463 493.771   5
  -1   4 -34 3935.30 817.508   7
  -1   4 -34 4810.17 979.263   5
  -1  -4 -34 6404.37 1218.64   5
  -1   4 -35 36435.8 2337.68   7
  -1  -4 -35 44327.2 3053.08   5
  -1   4 -35 38467.5 2538.30   5
  -1   4 -36 21821.5 1835.22   7
  -1   4 -36 18884.5 1841.04   5
  -1   4 -37 8282.80 1168.59   7
  -1   4 -37 8422.08 1292.94   5
  -1   4 -38 597.576 381.056   7
  -1  -4 -38 466.423 627.133   5
  -1   4 -38 642.569 618.745   5
  -1  -4 -39 11374.6 1648.57   5
  -1   4 -39 11388.1 1518.46   5
  -1  -4 -40 5031.05 1203.03   5
  -1  -4 -41 5004.61 1235.44   5
  -1  -4 -42 1027.02 699.641   5
  -1  -4 -43 1238.65 726.983   5
   1  -4  44 313.083 462.259   4
  -1  -4 -44-379.638 578.069   5
   1  -4  45 837.290 647.183   4
  -1  -4 -45 4276.89 1140.13   5
   1  -4  46-225.446 461.271   4
  -1  -4 -46 756.011 739.706   5
   1  -4  47 3326.96 932.400   4
  -1  -4 -47 2940.20 1051.44   5
   1  -4  48 1581.51 682.037   4
  -1  -4 -48 2253.60 945.686   5
  -1  -4 -49 3362.80 1194.52   5
  -1  -4 -50 1701.83 969.422   5
  -1  -4 -51 719.780 780.113   5
  -1  -4 -52 1202.39 986.317   5
  -1  -4 -53 5163.83 1449.82   5
   1  -5 -53 2145.51 987.517   5
   1  -5 -52-380.338 583.115   5
   1  -5 -51-882.535 770.867   5
   1  -5 -50 463.354 541.060   5
   1  -5 -49 7521.61 1504.55   5
   1  -5 -48-309.224 505.348   5
   1  -5 -47 3913.53 1175.55   5
   1  -5 -46 686.759 760.789   5
   1  -5 -45 6484.48 1352.03   5
   1  -5 -44-424.556 571.298   5
   1  -5 -43 3004.50 976.995   5
   1  -5 -42 1401.70 804.299   5
   1   5 -42 1478.82 651.325   5
   1  -5 -41 1710.08 919.357   5
   1   5 -41 658.613 456.106   5
   1  -5 -40 3638.31 1101.03   5
   1   5 -40 4268.52 961.219   5
   1   5 -39 11298.1 1452.55   7
   1   5 -39 11204.9 1437.68   5
   1   5 -38 2124.00 699.230   7
   1  -5 -38 3538.68 1040.90   5
   1   5 -38 3148.53 827.346   5
   1   5 -37 556.684 421.447   7
   1  -5 -37 1052.18 888.789   5
   1   5 -37 1134.29 535.697   5
   1   5 -36 6987.78 1143.80   7
   1   5 -36 6492.15 1061.50   5
   1  -5 -36 6772.31 1389.23   5
   1   5 -35 20377.8 1885.77   7
   1   5 -35 18665.0 1700.57   5
   1  -5 -35 21382.2 2219.97   5
   1   5 -34 6488.11 1111.36   7
   1  -5 -34 7400.19 1348.05   5
   1   5 -34 5190.38 888.746   5
   1   5 -33 159.886 329.778   7
   1   5 -33-18.6181 284.765   5
   1  -5 -33 543.493 588.066   5
   1   5 -32 212.803 362.189   7
   1   5 -32-204.553 286.591   5
   1  -5 -32 192.504 355.210   5
   1   5 -31 9989.59 1319.46   7
   1  -5 -31 10280.7 1428.80   5
   1   5 -31 7793.03 1013.71   5
   1   5 -30 1520.02 522.541   7
   1   5 -30 3313.58 751.165   5
   1  -5 -30 3760.51 988.238   5
   1   5 -29 228.816 279.737   7
   1  -5 -29 931.456 673.447   5
   1   5 -29 394.959 367.007   5
   1   5 -28-134.383 250.499   7
   1   5 -28 171.648 344.352   5
   1  -5 -28 90.3889 502.603   5
   1   5 -27 34378.4 2296.32   7
   1   5 -27 30292.6 1806.49   5
   1  -5 -27 33859.1 2451.58   5
   1   5 -26 1061.73 569.553   7
   1   5 -26 1429.99 472.084   5
   1   5 -25 1070.60 378.960   7
   1  -5 -25 1035.27 400.429   5
   1   5 -25 957.787 378.846   5
   1   5 -24 553.127 506.030   7
   1   5 -24 664.320 342.004   5
   1  -5 -24 779.251 467.493   5
   1   5 -23 21954.2 1794.05   7
   1  -5 -23 18579.2 1658.46   5
   1   5 -23 19615.3 1311.99   5
   1   5 -22-217.301 248.326   7
   1  -5 -22-145.416 443.965   5
   1   5 -22 415.197 298.412   5
   1   5 -21 194.908 319.833   7
   1   5 -21 519.616 338.212   5
   1  -5 -21 114.570 437.020   5
  -1   5  20 3037.61 703.731   2
   1   5 -20 2353.97 603.457   7
   1  -5 -20 1456.50 381.025   5
   1   5 -20 2395.95 454.086   5
  -1   5  19 25934.6 1888.00   2
   1   5 -19 25953.0 1871.70   7
   1   5 -19 23855.8 1249.34   5
   1  -5 -19 23649.2 1717.94   5
  -1   5  18 19694.2 1630.08   2
   1   5 -18 16013.4 1458.26   7
   1   5 -18 15948.6 1400.87   6
   1  -5 -18 15306.0 1359.34   5
   1   5 -18 17211.6 1030.43   5
  -1   5  17 3240.08 692.613   2
   1   5 -17 3544.57 685.082   6
   1   5 -17 3372.96 682.536   7
   1   5 -17 2288.83 400.551   5
  -1   5  16 2828.78 689.220   2
   1   5 -16 1957.46 522.660   6
   1   5 -16 1937.62 507.937   7
   1   5 -16 2403.80 371.866   5
  -1   5  15 42067.5 2272.22   2
  -1   5  15 39306.5 985.876   7
   1   5 -15 39271.0 2037.10   6
   1   5 -15 40746.2 2228.92   7
   1   5 -15 40005.4 1332.94   5
  -1   5  14 1570.77 589.428   2
   1   5 -14 1290.30 465.641   7
  -1   5  14 1023.44 191.371   7
   1   5 -14 757.904 324.447   6
   1   5 -14 1473.43 275.097   5
  -1   5  13 19020.5 1526.13   2
  -1   5  13 19542.9 820.083   7
   1   5 -13 20794.9 1421.81   6
   1   5 -13 21572.9 1583.81   7
  -1   5  12 6782.52 943.931   2
  -1   5  12 6831.31 524.475   7
   1   5 -12 7081.76 848.559   6
  -1   5  11 39114.5 2113.73   2
   1   5 -11 43156.9 1927.24   6
  -1   5  11 41226.3 1348.69   7
  -1   5  10 2602.66 683.047   2
   1   5 -10 2339.30 516.331   6
  -1   5  10 2547.73 360.367   7
  -1   5   9 97051.2 3254.17   2
  -1   5   9 100544. 2264.37   7
   1   5  -9 97098.1 2748.85   6
  -1   5   8 19021.0 1432.52   2
  -1   5   8 17679.0 998.558   7
   1   5  -8 18540.0 1168.27   6
  -1   5   7 52482.6 2322.65   2
  -1   5   7 57940.4 1829.38   7
   1   5  -7 57796.3 1997.10   6
  -1   5   6 9250.61 1038.56   2
  -1   5   6 9507.75 785.145   7
   1   5  -6 9599.19 804.002   6
  -1   5   5 124203. 3475.86   2
   1   5  -5 128825. 2816.15   6
  -1   5   5 133390. 2956.51   7
  -1   5   4 28606.3 1673.29   2
  -1   5   4 34653.3 1544.32   7
   1   5  -4 31924.1 1359.51   6
  -1   5   3 30017.3 1676.75   2
  -1   5   3 31429.0 1529.46   7
   1   5  -3 32832.8 1336.62   6
  -1   5   2 13230.6 1115.46   2
  -1  -5   2 15326.9 763.706   1
  -1   5   2 14107.4 1067.58   7
   1   5  -2 13754.6 843.967   6
  -1  -5   1 49543.0 1392.83   1
  -1   5   1 46855.0 2011.31   2
   1  -5  -1 49926.1 973.594   1
  -1   5   1 47581.8 1949.56   7
   1   5  -1 49883.4 1556.75   6
  -1  -5   1 50567.0 786.756   5
  -1   5   0 10532.0 361.112   3
  -1  -5   0 10399.7 641.315   1
   1  -5   0 10312.1 400.957   1
  -1   5   0 9768.79 917.733   2
  -1   5   0 9174.76 883.527   7
   1   5   0 10443.3 693.574   6
  -1  -5   0 10987.8 455.063   5
  -1   5  -1 4459.57 633.164   2
  -1  -5  -1 4804.99 453.032   1
   1  -5   1 4877.76 241.239   1
  -1   5  -1 5137.48 707.586   7
   1   5   1 5119.07 473.242   6
  -1  -5  -1 5306.31 370.806   5
  -1  -5  -2 21.9502 44.2069   3
  -1  -5  -2 309.489 226.038   1
  -1   5  -2-134.043 229.309   2
  -1   5  -2 465.790 307.342   7
   1   5   2-95.8184 102.365   6
  -1  -5  -2 146.718 158.402   5
  -1  -5  -3 25286.5 546.893   3
  -1   5  -3 26894.5 1408.59   2
  -1  -5  -3 26294.9 1088.62   1
   1   5   3 26147.0 1014.23   6
  -1   5  -3 24418.7 1507.42   7
  -1  -5  -3 26779.4 990.609   5
  -1  -5  -4 59515.8 894.573   3
  -1  -5  -4 57923.6 1643.12   1
  -1   5  -4 60856.0 2053.72   2
  -1   5  -4 57086.3 2332.57   7
   1   5   4 58537.6 1501.15   6
  -1  -5  -4 56965.9 1555.87   5
  -1  -5  -5 23.1910 159.978   1
  -1   5  -5 168.713 205.940   2
  -1   5  -5 123.890 320.946   7
  -1  -5  -5 463.669 206.391   5
  -1  -5  -6 363.115 180.493   1
  -1   5  -6 248.955 253.527   2
  -1   5  -6 111.562 249.762   7
  -1  -5  -6 610.179 274.912   5
  -1  -5  -7 237342. 3600.98   1
  -1   5  -7 239153. 4998.48   7
  -1   5  -8 1015.94 482.314   7
  -1  -5  -8 1653.75 393.818   5
  -1   5  -9 29185.9 1806.00   7
  -1  -5  -9 28812.2 1420.77   5
  -1   5 -10 27624.8 1779.01   7
  -1  -5 -10 26528.7 1419.19   5
  -1   5 -11 39263.4 2133.91   7
  -1  -5 -11 35398.4 1692.05   5
  -1   5 -12 29820.7 1886.26   7
  -1  -5 -12 28579.0 1588.12   5
  -1   5 -13 23286.0 1687.88   7
  -1  -5 -13 23619.1 1483.29   5
  -1   5 -14 11382.0 1207.69   7
  -1  -5 -14 11836.1 1090.04   5
  -1   5 -15 52750.9 2610.97   7
  -1  -5 -15 54502.0 2376.16   5
  -1   5 -16 108457. 3740.65   7
  -1  -5 -16 99050.6 3272.40   5
  -1   5 -17 64169.0 2934.89   7
  -1  -5 -17 59374.4 2608.11   5
  -1   5 -18 6151.82 968.312   7
  -1  -5 -18 6262.70 924.784   5
  -1   5 -19 9472.69 1204.13   7
  -1  -5 -19 9191.07 1123.65   5
  -1   5 -20 20652.6 1721.02   7
  -1  -5 -20 20621.6 1661.16   5
  -1   5 -21 17428.4 1600.18   7
  -1  -5 -21 19281.8 1654.39   5
  -1   5 -22 23827.1 1873.00   7
  -1  -5 -22 26623.9 1965.24   5
  -1   5 -23-249.278 380.988   7
  -1  -5 -23 956.758 558.919   5
  -1   5 -24 21654.1 1810.27   7
  -1  -5 -24 21424.4 1830.37   5
  -1   5 -25 26082.1 1997.77   7
  -1  -5 -25 29625.3 2190.74   5
  -1   5 -26 919.882 504.613   7
  -1  -5 -26 2088.17 699.228   5
  -1   5 -27 3781.73 821.582   7
  -1  -5 -27 4087.54 951.204   5
  -1   5 -28 20.0942 322.638   7
  -1  -5 -28-215.017 435.527   5
  -1   5 -29 7185.96 1120.73   7
  -1  -5 -29 8010.96 1224.61   5
  -1   5 -30 6385.45 1074.00   7
  -1  -5 -30 5632.22 1073.99   5
  -1   5 -31-106.514 313.941   7
  -1  -5 -31 1124.43 410.405   5
  -1   5 -32 6734.79 1081.80   7
  -1  -5 -32 7789.24 1286.24   5
  -1   5 -33 8553.38 1235.18   7
  -1  -5 -33 8058.99 1301.58   5
  -1   5 -34 788.324 508.698   7
  -1  -5 -34 415.818 481.600   5
  -1   5 -35 995.507 511.222   7
  -1  -5 -35 337.517 526.738   5
  -1   5 -36 1085.22 530.021   7
  -1  -5 -36 1887.77 649.885   5
  -1   5 -37 16523.2 1711.78   7
  -1  -5 -37 15152.7 1839.40   5
  -1   5 -38 4428.09 954.557   7
  -1  -5 -38 4603.05 1118.92   5
  -1   5 -39 18.6458 265.362   7
  -1  -5 -39-342.909 567.156   5
  -1   5 -40 627.268 544.243   7
  -1  -5 -40 489.173 545.561   5
  -1  -5 -41 8929.25 1611.36   5
  -1  -5 -42 783.464 706.428   5
  -1  -5 -43 5421.71 1392.78   5
  -1  -5 -44 1424.42 823.331   5
  -1  -5 -45 8541.93 1639.71   5
   1  -5  46 1211.88 648.133   4
  -1  -5 -46 378.192 568.814   5
   1  -5  47 5586.06 1231.35   4
  -1  -5 -47 7973.08 1613.71   5
   1  -5  48-698.527 543.764   4
  -1  -5 -48-32.0077 573.753   5
   1  -5  49 370.519 388.827   4
  -1  -5 -49 1759.11 969.061   5
   1  -5  50 981.276 636.752   4
  -1  -5 -50 2223.19 855.251   5
  -1  -5 -51 2975.82 1198.52   5
  -1  -5 -52-630.714 501.125   5
  -1  -5 -53-681.154 823.355   5
   1  -6 -52-1002.99 943.644   5
   1  -6 -51-254.999 779.924   5
   1  -6 -50 456.455 586.304   5
   1  -6 -49-244.090 542.840   5
   1  -6 -48 126.132 492.544   5
   1  -6 -47 12172.8 2031.34   5
   1  -6 -46 5618.60 1272.55   5
   1  -6 -45 743.705 676.953   5
   1  -6 -44-722.330 728.435   5
   1  -6 -43 5887.44 1452.47   5
   1  -6 -42 2986.35 1053.78   5
   1  -6 -41 9061.86 1570.65   5
   1   6 -40-59.5463 270.575   7
   1  -6 -40 2145.07 942.642   5
   1   6 -39 1.07551 265.858   7
   1  -6 -39 766.342 667.854   5
   1   6 -38 4051.91 957.880   7
   1  -6 -38 4568.88 1167.39   5
   1   6 -37 5392.91 1102.92   7
   1  -6 -37 5107.67 1267.30   5
   1   6 -36 291.775 507.475   7
   1  -6 -36 337.647 566.529   5
   1   6 -35 3980.03 925.418   7
   1  -6 -35 5795.72 1223.16   5
   1   6 -34 9527.57 1396.83   7
   1  -6 -34 8570.47 1406.34   5
   1   6 -33-22.2446 345.556   7
   1  -6 -33 798.884 654.024   5
   1   6 -32 447.807 376.464   7
   1   6 -32 885.050 423.619   5
   1  -6 -32 904.869 599.706   5
   1   6 -31 4355.88 971.375   7
   1  -6 -31 5272.60 1161.67   5
   1   6 -31 3356.90 725.221   5
   1   6 -30 24436.4 2135.09   7
   1  -6 -30 23990.8 2207.69   5
   1   6 -30 20956.3 1586.92   5
   1   6 -29 15837.4 1687.93   7
   1  -6 -29 16382.7 1816.95   5
   1   6 -29 15310.4 1347.36   5
   1   6 -28 18178.7 1827.02   7
   1  -6 -28 22346.0 2058.93   5
   1   6 -28 19911.4 1474.28   5
   1   6 -27 2054.35 644.574   7
   1  -6 -27 2450.72 861.434   5
   1   6 -27 2318.28 547.457   5
   1   6 -26 16507.9 1713.49   7
   1  -6 -26 13190.4 1538.01   5
   1   6 -26 14304.6 1197.49   5
   1   6 -25 38818.8 2563.67   7
   1   6 -25 35091.9 1782.20   5
   1  -6 -25 38841.4 2587.18   5
   1  -6 -24 45956.0 2738.96   5
   1   6 -24 49829.2 2059.72   5
   1   6 -23 8792.24 1230.65   7
   1   6 -23 9753.38 910.651   5
   1  -6 -23 8035.81 1150.29   5
   1   6 -22 2129.24 619.281   7
   1  -6 -22 1579.60 629.616   5
   1   6 -22 3609.40 554.042   5
   1   6 -21 13494.0 1484.54   7
   1  -6 -21 13082.7 1390.08   5
   1   6 -20 8704.90 1168.25   7
   1  -6 -20 8710.64 1069.81   5
   1   6 -19-67.4577 274.609   7
   1  -6 -19-145.402 342.470   5
   1   6 -18 1616.56 578.569   7
   1  -6 -18 1130.21 391.956   5
  -1   6  17 2397.06 270.388   7
   1   6 -17 2786.16 654.380   6
   1   6 -17 2339.18 640.592   7
   1  -6 -17 2538.00 596.285   5
  -1   6  16 31121.4 2132.18   2
   1   6 -16 27578.0 2001.12   7
  -1   6  16 27341.6 977.979   7
   1   6 -16 27039.5 1823.81   6
  -1   6  15 506.249 382.108   2
   1   6 -15 14.8443 339.711   7
   1   6 -15 126.608 254.452   6
  -1   6  15 9.87255 91.1547   7
  -1   6  14 7966.79 1133.95   2
  -1   6  14 7852.24 614.199   7
   1   6 -14 9140.55 1149.46   7
   1   6 -14 8948.59 1026.82   6
  -1   6  13 96456.2 3626.36   2
  -1   6  13 93545.4 2191.11   7
   1   6 -13 100658. 3698.14   7
   1   6 -13 98271.6 3233.66   6
  -1   6  12 94668.8 3564.09   2
   1   6 -12 99433.2 3629.89   7
  -1   6  12 93715.9 2267.55   7
   1   6 -12 91703.9 3066.86   6
  -1   6  11 19276.0 1647.72   2
   1   6 -11 21150.6 1442.60   6
   1   6 -11 21894.1 1716.63   7
  -1   6  11 19550.9 1075.08   7
  -1   6  10 1975.19 617.537   2
   1   6 -10 2190.63 482.164   6
  -1   6  10 1597.94 329.745   7
  -1   6   9 6385.67 961.015   2
   1   6  -9 5378.37 726.012   6
  -1   6   9 5710.41 623.939   7
  -1   6   8 93972.6 3381.97   2
  -1   6   8 99889.5 2672.58   7
   1   6  -8 99750.7 2895.94   6
  -1   6   7 69426.0 2900.81   2
  -1   6   7 69811.6 2305.44   7
  -1   6   6 13204.4 1305.19   2
  -1   6   6 14517.9 1078.25   7
   1   6  -6 13636.0 1026.47   6
  -1   6   5 28816.2 1834.52   2
   1   6  -5 29533.5 1458.95   6
  -1   6   5 28285.6 1521.52   7
  -1   6   4 16694.5 1409.27   2
   1   6  -4 16390.6 1070.72   6
  -1   6   4 15773.0 1178.18   7
  -1   6   3 55301.9 2436.96   2
  -1   6   3 61000.9 2327.29   7
   1   6  -3 60725.7 1986.23   6
  -1   6   2 65110.6 2605.47   2
  -1  -6   2 63980.9 1654.30   1
   1  -6  -2 61829.8 1288.54   1
  -1   6   2 59296.9 2356.85   7
   1   6  -2 62667.0 1961.26   6
  -1   6   1 41672.4 2069.49   2
  -1  -6   1 43438.6 1391.62   1
   1  -6  -1 44390.0 1015.62   1
  -1   6   1 38903.6 1936.02   7
   1   6  -1 42889.8 1590.79   6
  -1  -6   1 44633.7 826.801   5
  -1  -6   0 16059.5 854.843   1
   1  -6   0 15546.8 551.537   1
  -1   6   0 15593.0 1276.01   2
  -1   6   0 16223.0 1282.13   7
   1   6   0 15117.1 921.167   6
  -1  -6   0 15328.8 583.397   5
  -1   6  -1 30143.9 629.641   3
  -1  -6  -1 29242.8 1166.76   1
  -1   6  -1 28365.2 1650.01   2
   1  -6   1 29852.1 688.526   1
  -1   6  -1 27137.1 1670.95   7
   1   6   1 30042.4 1248.32   6
  -1  -6  -1 30186.5 934.206   5
  -1  -6  -2 14635.0 855.415   1
  -1   6  -2 14678.7 1169.80   2
   1   6   2 14363.2 852.439   6
  -1   6  -2 12893.2 1184.86   7
  -1  -6  -2 14137.9 707.382   5
  -1   6  -3 13167.3 1102.10   2
  -1  -6  -3 12250.5 805.334   1
   1   6   3 12581.2 769.129   6
  -1   6  -3 11977.1 1152.60   7
  -1  -6  -3 11884.5 699.967   5
  -1  -6  -4 2074.44 361.737   1
  -1   6  -4 1649.82 501.871   7
  -1  -6  -4 1781.73 336.354   5
   1   6   4 1611.88 276.686   6
  -1  -6  -5 81296.6 940.932   3
  -1  -6  -5 85635.7 2171.87   1
  -1   6  -5 81234.7 3062.11   7
   1   6   5 86292.5 1919.50   6
  -1  -6  -5 80363.3 2045.93   5
  -1  -6  -6 79941.8 1068.17   3
  -1  -6  -6 86312.5 2240.55   1
   1   6   6 87311.2 1898.42   6
  -1   6  -6 77562.1 3051.91   7
  -1  -6  -6 77284.2 2127.24   5
  -1  -6  -7 26.7848 193.497   1
  -1   6  -7 56.7100 255.417   7
  -1  -6  -7 503.187 250.293   5
   1   6   7-33.0054 84.1247   6
  -1  -6  -8 7132.94 653.777   1
  -1   6  -8 7316.73 984.922   7
  -1  -6  -8 7489.35 743.366   5
  -1  -6  -9 37738.9 1599.94   1
  -1   6  -9 37212.0 2187.39   7
  -1  -6  -9 34319.8 1619.36   5
  -1   6 -10 47192.2 2486.81   7
  -1  -6 -10 47629.1 1955.14   5
  -1   6 -11 53742.7 2684.57   7
  -1  -6 -11 48933.7 2043.74   5
  -1   6 -12 290.272 295.967   7
  -1  -6 -12 501.796 308.422   5
  -1   6 -13 9002.63 1137.14   7
  -1  -6 -13 9326.95 989.785   5
  -1   6 -14 11577.8 1302.13   7
  -1  -6 -14 11864.6 1130.39   5
  -1   6 -15 24041.2 1900.23   7
  -1  -6 -15 21775.6 1536.35   5
  -1   6 -16 3514.96 767.505   7
  -1  -6 -16 3415.11 650.196   5
  -1   6 -17 1000.72 479.481   7
  -1  -6 -17 1370.06 528.733   5
  -1   6 -18 616.315 415.387   7
  -1  -6 -18 1832.68 595.011   5
  -1   6 -19 2691.01 776.451   7
  -1  -6 -19 2484.07 652.988   5
  -1   6 -20 17658.9 1686.65   7
  -1  -6 -20 14370.1 1435.86   5
  -1   6 -21 8404.58 1196.35   7
  -1  -6 -21 9772.48 1214.78   5
  -1   6 -22 10704.3 1348.98   7
  -1  -6 -22 12608.2 1437.13   5
  -1   6 -23 12740.0 1468.77   7
  -1  -6 -23 13198.8 1475.01   5
  -1   6 -24 2650.03 674.565   7
  -1  -6 -24 3981.01 976.086   5
  -1   6 -25 45416.1 2806.03   7
  -1  -6 -25 45661.8 2753.02   5
  -1   6 -26 21388.2 1953.42   7
  -1  -6 -26 23239.5 2005.04   5
  -1   6 -27 11790.2 1499.53   7
  -1  -6 -27 10618.3 1428.02   5
  -1   6 -28 12160.4 1484.77   7
  -1  -6 -28 12684.1 1534.25   5
  -1   6 -29-155.238 388.492   7
  -1  -6 -29 770.707 503.327   5
  -1   6 -30 4287.86 917.531   7
  -1  -6 -30 4123.94 934.626   5
  -1   6 -31 2981.19 829.764   7
  -1  -6 -31 2590.33 831.934   5
  -1   6 -32 19024.5 1877.75   7
  -1  -6 -32 18883.1 1969.60   5
  -1   6 -33 3861.12 894.742   7
  -1  -6 -33 4011.97 906.426   5
  -1   6 -34 674.380 468.720   7
  -1  -6 -34-3.44374 441.603   5
  -1   6 -35 4563.52 968.691   7
  -1  -6 -35 4641.83 990.603   5
  -1   6 -36 882.004 467.070   7
  -1  -6 -36 1594.45 606.202   5
  -1   6 -37 2216.70 729.579   7
  -1  -6 -37 1087.90 429.754   5
  -1   6 -38 1156.27 603.654   7
  -1  -6 -38 3256.71 823.610   5
  -1   6 -39 1832.21 691.709   7
  -1  -6 -39 2652.06 999.806   5
  -1   6 -40 2872.46 821.775   7
  -1  -6 -40 1623.92 801.712   5
  -1   6 -41-30.8135 344.937   7
  -1  -6 -41 687.671 641.208   5
  -1  -6 -42-280.277 784.762   5
  -1  -6 -43 2681.53 924.187   5
  -1  -6 -44 3821.53 1204.41   5
  -1  -6 -45 5958.98 1475.86   5
  -1  -6 -46 1348.78 813.392   5
  -1  -6 -47 3253.75 1091.28   5
   1  -6  48-419.740 468.079   4
  -1  -6 -48 830.291 616.277   5
   1  -6  49-123.492 544.732   4
  -1  -6 -49 65.5041 506.852   5
   1  -6  50 236.912 415.470   4
  -1  -6 -50 607.154 526.940   5
   1  -6  51-157.609 528.067   4
  -1  -6 -51-462.650 597.699   5
   1  -6  52 119.129 424.630   4
  -1  -6 -52 1.79066 530.288   5
   1  -7 -51 736.185 968.124   5
   1  -7 -50-492.656 680.837   5
   1  -7 -49 370.408 656.453   5
   1  -7 -48 3498.00 1227.22   5
   1  -7 -47 64.9271 543.267   5
   1  -7 -46-74.9986 521.166   5
   1  -7 -45-617.348 805.233   5
   1  -7 -44 3950.73 1064.61   5
   1  -7 -43 778.957 620.470   5
   1   7 -42 917.477 636.325   7
   1  -7 -42 970.920 708.317   5
   1   7 -41 1320.43 704.730   7
   1  -7 -41 1803.22 764.690   5
   1   7 -40 4899.76 1146.77   7
   1  -7 -40 7127.48 1480.01   5
   1   7 -39 116.291 344.666   7
   1  -7 -39 1195.95 822.103   5
   1   7 -38 2639.88 862.699   7
   1  -7 -38 2708.29 1047.14   5
   1   7 -37 4905.25 1080.06   7
   1  -7 -37 6442.14 1374.15   5
   1   7 -36 9391.90 1489.27   7
   1  -7 -36 11446.9 1778.56   5
   1   7 -35 1742.43 687.758   7
   1  -7 -35 3536.57 1059.11   5
   1   7 -34 1239.01 517.523   7
   1  -7 -34 1391.25 670.710   5
   1   7 -33 422.130 494.468   7
   1  -7 -33 41.7389 563.547   5
   1   7 -32 9399.68 1432.24   7
   1  -7 -32 9026.53 1449.16   5
   1   7 -31-191.525 433.036   7
   1  -7 -31 296.560 356.074   5
   1   7 -30 7854.74 1313.86   7
   1  -7 -30 11378.7 1569.63   5
   1   7 -29 6308.38 1165.14   7
   1  -7 -29 5746.70 1113.01   5
   1   7 -28 1328.63 635.241   7
   1  -7 -28 3396.49 893.378   5
   1   7 -27 69.1725 325.667   7
   1  -7 -27 730.693 598.691   5
   1   7 -26 34252.2 2559.86   7
   1  -7 -26 32929.4 2451.40   5
   1   7 -25 2228.41 736.075   7
   1  -7 -25 2239.71 643.866   5
   1   7 -24 14439.1 1674.37   7
   1  -7 -24 10264.5 1333.81   5
   1   7 -23-549.938 320.909   7
   1  -7 -23 572.047 589.484   5
   1   7 -22 20409.8 1958.35   7
   1  -7 -22 18788.9 1725.27   5
   1   7 -21 22223.6 2031.42   7
   1  -7 -21 19084.7 1746.92   5
   1   7 -20 1368.39 618.323   7
   1  -7 -20 1261.94 521.541   5
   1   7 -19 3752.24 881.700   7
   1  -7 -19 3712.36 773.862   5
   1   7 -18 15925.8 1656.27   7
   1  -7 -18 14812.7 1412.36   5
   1   7 -17 10537.7 1418.98   7
   1  -7 -17 10854.9 1187.30   5
   1   7 -16 1253.31 494.520   6
  -1   7  16 1355.12 277.741   7
   1   7 -16 1537.05 575.080   7
   1  -7 -16 1561.71 440.632   5
   1   7 -15 1199.73 509.117   7
  -1   7  15 801.343 246.291   7
   1   7 -15 513.722 379.736   6
  -1   7  14 28387.4 1323.46   7
   1   7 -14 30394.1 1949.13   6
   1   7 -14 32362.3 2240.62   7
   1   7 -13 1871.70 553.469   6
  -1   7  13 791.243 261.662   7
   1   7 -13 1913.14 625.178   7
   1   7 -12-155.494 282.912   7
  -1   7  12 502.828 270.244   7
   1   7 -12 228.323 253.813   6
   1   7 -11 6065.05 851.213   6
  -1   7  11 5640.24 670.438   7
   1   7 -11 5761.31 975.514   7
   1   7 -10 41887.1 2508.78   7
   1   7 -10 44884.2 2170.27   6
  -1   7  10 41823.6 1828.08   7
   1   7  -9 39380.4 1999.01   6
   1   7  -9 42592.0 2492.01   7
  -1   7   9 40223.3 1838.92   7
   1   7  -8 10504.4 1239.76   7
  -1   7   8 11328.0 1004.44   7
   1   7  -8 11623.6 1045.68   6
   1   7  -7 28516.0 1615.31   6
  -1   7   7 26296.1 1566.65   7
   1   7  -6 28174.8 1569.39   6
  -1   7   6 29088.3 1675.99   7
   1   7  -5 2931.15 540.836   6
  -1   7   5 2381.96 530.960   7
   1  -7  -4 8376.09 576.042   1
  -1   7   4 11627.8 1132.37   7
   1   7  -4 10478.7 932.912   6
   1  -7  -3 115451. 1995.21   1
  -1   7   3 105569. 3344.67   7
   1   7  -3 115433. 2933.90   6
  -1  -7   2 87666.0 2043.90   1
   1  -7  -2 83196.1 1598.35   1
   1   7  -2 86530.6 2496.71   6
  -1   7   2 80695.9 2979.58   7
  -1  -7   1 39480.9 1401.51   1
   1  -7  -1 37778.4 1018.23   1
   1   7  -1 39791.5 1649.65   6
  -1   7   1 35793.6 2025.63   7
  -1  -7   1 38147.9 805.804   5
   1  -7   0 48916.2 1065.25   1
  -1  -7   0 49280.3 1583.09   1
   1   7   0 47961.8 1754.55   6
  -1   7   0 41740.2 2205.31   7
  -1  -7   0 47639.7 1083.45   5
  -1  -7  -1 24599.3 1141.49   1
   1  -7   1 25561.2 692.703   1
  -1   7  -1 23556.5 1687.92   7
   1   7   1 23899.7 1224.91   6
  -1  -7  -1 25449.6 896.119   5
  -1   7  -2 21081.0 543.494   3
  -1  -7  -2 21763.9 1092.55   1
   1   7   2 20657.9 1117.49   6
  -1   7  -2 21477.9 1633.01   7
  -1  -7  -2 22604.2 934.737   5
  -1  -7  -3 8066.82 716.231   1
  -1   7  -3 7193.46 957.173   7
   1   7   3 8011.23 690.662   6
  -1  -7  -3 7300.55 575.225   5
  -1  -7  -4 16943.4 1006.73   1
  -1   7  -4 14329.6 1372.42   7
   1   7   4 15984.4 940.712   6
  -1  -7  -4 15969.8 907.047   5
  -1  -7  -5 9808.87 790.946   1
  -1   7  -5 10379.6 1228.77   7
   1   7   5 9754.66 719.897   6
  -1  -7  -5 9207.35 716.724   5
  -1  -7  -6 5217.62 602.279   1
   1   7   6 4491.80 472.352   6
  -1   7  -6 4147.86 800.476   7
  -1  -7  -6 3959.04 520.024   5
  -1  -7  -7 1250.99 366.960   1
  -1   7  -7 1638.57 596.310   7
   1   7   7 607.919 198.989   6
  -1  -7  -7 864.838 317.226   5
  -1  -7  -8 46733.5 818.798   3
  -1  -7  -8 48731.5 1845.88   1
  -1   7  -8 54319.6 2787.62   7
   1   7   8 50392.8 1521.41   6
  -1  -7  -8 43604.7 1820.07   5
  -1  -7  -9 14004.2 1030.67   1
  -1   7  -9 14048.5 1490.24   7
   1   7   9 12684.1 746.438   6
  -1  -7  -9 12934.0 1058.26   5
  -1  -7 -10 921.757 312.158   1
  -1   7 -10 554.716 386.410   7
  -1  -7 -10 1174.73 405.774   5
   1   7  10 1227.26 250.844   6
  -1  -7 -11 1643.67 422.155   1
  -1   7 -11 2231.67 669.791   7
  -1  -7 -11 3083.49 589.775   5
   1   7  11 2080.59 325.046   6
  -1   7 -12 48214.8 2747.41   7
  -1  -7 -12 43775.2 2059.47   5
  -1   7 -13 20915.9 1834.89   7
  -1  -7 -13 18770.4 1425.78   5
  -1   7 -14 296.137 475.190   7
  -1  -7 -14 1109.05 449.358   5
  -1   7 -15 30202.9 2263.39   7
  -1  -7 -15 31726.0 1912.23   5
  -1   7 -16 29371.9 2245.83   7
  -1  -7 -16 30811.8 1947.84   5
   1   7  17 704.666 272.559   7
  -1   7 -17 2000.24 607.618   7
  -1  -7 -17 2728.89 709.579   5
  -1   7 -18 534.164 431.365   7
  -1  -7 -18 425.204 342.726   5
  -1   7 -19 140.596 322.127   7
  -1  -7 -19 275.326 409.858   5
  -1   7 -20 26110.1 2159.06   7
  -1  -7 -20 26290.5 1956.93   5
  -1   7 -21 286.312 444.011   7
  -1  -7 -21 275.602 490.410   5
  -1   7 -22 709.438 554.903   7
  -1  -7 -22 1287.55 550.577   5
  -1   7 -23 939.605 612.713   7
  -1  -7 -23 254.113 632.424   5
  -1   7 -24 78399.6 3866.09   7
  -1  -7 -24 79376.6 3627.46   5
  -1   7 -25 288.448 409.144   7
  -1  -7 -25 1090.99 740.711   5
  -1   7 -26-528.295 464.076   7
  -1  -7 -26 305.143 358.250   5
  -1   7 -27 10845.2 1506.00   7
  -1  -7 -27 13046.3 1609.88   5
  -1   7 -28 17994.0 1934.08   7
  -1  -7 -28 17414.8 1834.93   5
  -1   7 -29 103.156 415.270   7
  -1  -7 -29-224.379 462.746   5
  -1   7 -30 23738.2 2211.60   7
  -1  -7 -30 23447.9 2151.94   5
  -1   7 -31 2405.24 806.135   7
  -1  -7 -31 2838.89 845.917   5
  -1   7 -32 1834.60 731.063   7
  -1  -7 -32 1657.60 676.473   5
  -1   7 -33 1875.30 761.884   7
  -1  -7 -33 2469.59 696.633   5
  -1   7 -34 25636.6 2355.17   7
  -1  -7 -34 25158.4 2421.00   5
  -1   7 -35 619.446 544.023   7
  -1  -7 -35 1807.92 940.448   5
  -1   7 -36 4623.18 1100.14   7
  -1  -7 -36 5181.86 1204.21   5
  -1   7 -37 430.942 471.618   7
  -1  -7 -37 1546.56 800.588   5
  -1   7 -38 7109.94 1302.32   7
  -1  -7 -38 4314.67 1104.29   5
  -1   7 -39 1832.23 765.616   7
  -1  -7 -39 2293.86 852.064   5
  -1   7 -40 78.7566 344.964   7
  -1  -7 -40 886.712 577.734   5
  -1   7 -41 989.029 599.367   7
  -1  -7 -41 264.067 647.285   5
  -1   7 -42 8569.85 1442.33   7
  -1  -7 -42 10514.4 1757.18   5
  -1  -7 -43-830.171 499.992   5
  -1  -7 -44 685.225 531.769   5
  -1  -7 -45 320.584 513.093   5
  -1  -7 -46 7402.29 1603.24   5
  -1  -7 -47 995.414 639.333   5
  -1  -7 -48 68.9323 526.638   5
   1  -7  49-359.390 504.246   4
  -1  -7 -49 1203.58 795.010   5
   1  -7  50-1106.20 679.337   4
  -1  -7 -50 2127.81 1031.35   5
   1  -7  51 791.826 620.059   4
  -1  -7 -51 752.077 533.770   5
   1  -7  52-98.9962 447.060   4
   1  -8 -50 3363.66 1225.82   5
   1  -8 -49-598.272 761.407   5
   1  -8 -48-620.499 878.558   5
   1  -8 -47-1066.40 914.904   5
   1  -8 -46 2462.81 1047.79   5
   1  -8 -45-597.371 742.763   5
   1  -8 -44 527.099 610.796   5
   1   8 -43-62.4947 418.654   7
   1  -8 -43-326.144 513.974   5
   1   8 -42 431.154 430.519   7
   1  -8 -42 642.142 629.671   5
   1   8 -41 388.426 507.570   7
   1  -8 -41 811.846 834.964   5
   1   8 -40-869.666 709.438   7
   1  -8 -40 275.800 613.699   5
   1   8 -39 38.3844 347.185   7
   1  -8 -39 1211.42 837.050   5
   1   8 -38 10590.9 1630.28   7
   1  -8 -38 13643.1 1950.18   5
   1   8 -37 7129.57 1408.47   7
   1  -8 -37 6127.47 1353.77   5
   1   8 -36 5982.05 1243.47   7
   1  -8 -36 7903.37 1526.69   5
   1   8 -35 52.1608 432.915   7
   1  -8 -35 75.6468 455.130   5
   1   8 -34 3155.02 905.334   7
   1  -8 -34 3664.26 1030.53   5
   1   8 -33 7798.06 1390.63   7
   1  -8 -33 7868.23 1433.04   5
   1   8 -32 12765.1 1731.17   7
   1  -8 -32 15127.5 1882.77   5
   1   8 -31 1669.24 763.092   7
   1  -8 -31 1217.72 649.663   5
   1   8 -30-124.963 333.430   7
   1  -8 -30 313.696 488.120   5
   1   8 -29 119.865 340.609   7
   1  -8 -29 412.052 538.697   5
   1   8 -28 4643.65 1065.28   7
   1  -8 -28 4484.72 1010.76   5
   1   8 -27 106.839 371.745   7
   1  -8 -27 489.326 480.617   5
   1   8 -26 1624.12 672.027   7
   1  -8 -26 1848.28 655.088   5
   1   8 -25 6593.79 1200.27   7
   1  -8 -25 9861.35 1371.41   5
   1   8 -24 4301.82 1020.48   7
   1  -8 -24 3118.28 802.276   5
   1   8 -23-233.816 322.419   7
   1  -8 -23 18.3337 441.680   5
   1   8 -22 14671.6 1741.22   7
   1  -8 -22 16318.9 1649.23   5
   1   8 -21 18837.3 1956.34   7
   1  -8 -21 20146.3 1837.64   5
   1   8 -20 43698.0 2934.44   7
   1  -8 -20 42692.9 2572.76   5
   1   8 -19 401.119 455.504   7
   1  -8 -19 665.880 427.075   5
   1   8 -18-208.053 418.801   7
   1  -8 -18 230.215 304.654   5
   1   8 -17 3920.43 942.280   7
   1  -8 -17 3195.52 677.262   5
   1   8 -16 86622.2 4017.06   7
   1  -8 -16 82447.6 3282.62   5
   1   8 -15 47294.6 2609.97   6
  -1   8  15 42677.0 1744.12   7
   1   8 -15 43844.4 2857.68   7
   1  -8 -15 44295.2 2362.79   5
   1   8 -14 46115.5 2878.22   7
  -1   8  14 45558.2 1863.83   7
   1   8 -14 45734.3 2521.63   6
   1   8 -13 295.395 361.301   6
   1   8 -13-60.0850 438.900   7
  -1   8  13 52.9826 180.181   7
   1   8 -12 12169.7 1495.67   7
   1   8 -12 13341.4 1319.29   6
  -1   8  12 13607.2 1090.50   7
  -1   8  11 23129.1 1457.25   7
   1   8 -11 25903.0 2147.37   7
   1   8 -11 25240.0 1764.18   6
  -1   8  10 37778.6 1914.00   7
   1   8 -10 35978.2 2053.09   6
   1   8 -10 36395.2 2485.78   7
   1   8  -9 1589.91 456.512   6
   1   8  -9 848.346 491.135   7
  -1   8   9 871.500 353.784   7
   1   8  -8 5085.42 789.969   6
   1   8  -8 4957.44 946.039   7
  -1   8   8 4466.74 689.335   7
   1  -8  -7 2319.54 406.632   1
   1   8  -7 2511.19 543.707   6
  -1   8   7 2907.00 590.268   7
   1   8  -7 3266.90 794.804   7
   1  -8  -6 799.307 227.021   1
   1   8  -6 1325.82 405.391   6
  -1   8   6 1357.65 408.332   7
   1   8  -6 1953.12 673.828   7
   1  -8  -5-207.744 179.658   1
  -1   8   5 194.961 241.388   7
   1   8  -5 51.7760 240.199   6
   1   8  -5 589.087 522.541   7
   1  -8  -4 31912.0 1158.93   1
  -1   8   4 33339.4 2002.75   7
   1   8  -4 33602.7 2273.93   7
   1   8  -4 30997.6 1671.85   6
   1  -8  -3 36893.0 1201.64   1
   1   8  -3 39951.2 2453.25   7
   1   8  -3 39576.8 1858.20   6
  -1   8   3 39965.9 2237.83   7
  -1  -8   2 45654.8 1568.11   1
   1  -8  -2 48347.0 1293.44   1
   1   8  -2 48141.6 2009.59   6
  -1   8   2 44834.6 2404.67   7
   1   8  -2 51594.8 2709.19   7
  -1  -8   1 515.627 233.837   1
   1  -8  -1 243.506 106.254   1
   1   8  -1 991.229 386.067   6
   1   8  -1 1049.78 451.648   7
  -1   8   1 844.508 551.991   7
   1  -8   0 13517.5 598.819   1
  -1  -8   0 14113.7 920.891   1
   1   8   0 13076.6 1002.82   6
  -1   8   0 11783.5 1272.05   7
   1   8   0 14188.2 1412.61   7
  -1  -8  -1 27020.9 1259.34   1
   1   8   1 26281.0 1376.78   6
  -1   8  -1 26455.4 1910.65   7
  -1  -8  -1 25741.3 920.740   5
  -1  -8  -2 41739.3 1581.90   1
   1   8   2 42389.2 1705.51   6
  -1   8  -2 37311.4 2290.72   7
  -1  -8  -2 38812.2 1242.15   5
  -1  -8  -3 109.888 202.275   1
   1   8   3 15.0487 196.111   6
  -1   8  -3-94.9620 280.270   7
  -1  -8  -3 603.405 241.165   5
  -1  -8  -4 665.416 301.722   1
  -1   8  -4 187.111 398.090   7
   1   8   4 367.647 132.194   6
  -1  -8  -4 325.772 186.380   5
  -1  -8  -5 420.855 230.967   1
  -1   8  -5 203.327 482.320   7
   1   8   5 147.377 153.470   6
  -1  -8  -5 291.728 219.762   5
  -1  -8  -6 20069.7 1198.79   1
  -1   8  -6 20076.7 1774.62   7
   1   8   6 20274.3 1085.83   6
  -1  -8  -6 19318.4 1137.56   5
  -1  -8  -7 451.292 269.110   1
   1   8   7 202.443 161.481   6
  -1   8  -7 378.611 407.400   7
  -1  -8  -7 467.381 212.682   5
  -1  -8  -8 74.2169 235.150   1
   1   8   8 45.1352 123.238   6
  -1   8  -8 157.971 382.998   7
  -1  -8  -8 263.446 220.930   5
  -1  -8  -9 5726.09 698.963   1
   1   8   9 5355.41 535.114   6
  -1   8  -9 7372.49 1148.90   7
  -1  -8  -9 4618.18 644.341   5
  -1  -8 -10 12455.3 1064.38   1
   1   8  10 13410.7 1220.96   7
   1   8  10 13509.2 832.915   6
  -1   8 -10 12484.6 1479.54   7
  -1  -8 -10 12884.5 1101.02   5
  -1  -8 -11 5798.67 738.698   1
  -1   8 -11 6072.58 1098.11   7
   1   8  11 5213.79 514.804   6
   1   8  11 5667.52 757.306   7
  -1  -8 -11 7145.64 855.798   5
  -1  -8 -12 4236.38 644.633   1
  -1   8 -12 3953.25 932.788   7
   1   8  12 3446.92 620.504   7
  -1  -8 -12 3942.23 696.225   5
  -1  -8 -13 9162.75 978.392   1
  -1   8 -13 10587.2 1425.23   7
   1   8  13 10304.9 1017.61   7
  -1  -8 -13 10406.2 1091.25   5
  -1  -8 -14 51161.3 2247.39   1
   1   8  14 47037.3 2104.86   7
  -1  -8 -14 49712.2 2387.53   5
  -1   8 -15 8274.61 1365.32   7
   1   8  15 8364.04 884.549   7
  -1  -8 -15 9574.70 1130.98   5
   1   8  16 1947.09 434.869   7
  -1   8 -16 1010.33 409.211   7
  -1  -8 -16 1601.03 520.453   5
  -1   8 -17 6085.17 1151.61   7
  -1  -8 -17 7767.23 1063.74   5
  -1   8 -18 49166.4 3084.99   7
  -1  -8 -18 50022.9 2626.13   5
  -1   8 -19 55338.4 3337.14   7
  -1  -8 -19 52716.7 2749.94   5
  -1   8 -20 33871.9 2639.33   7
  -1  -8 -20 31783.5 2208.03   5
  -1   8 -21 4018.34 1022.88   7
  -1  -8 -21 3960.50 887.999   5
  -1   8 -22 21233.3 2104.76   7
  -1  -8 -22 20392.4 1857.13   5
  -1   8 -23 6659.30 1281.05   7
  -1  -8 -23 6436.24 1109.84   5
  -1   8 -24 13408.3 1675.83   7
  -1  -8 -24 12397.9 1523.29   5
  -1   8 -25 699.102 429.616   7
  -1  -8 -25 1281.92 661.634   5
  -1   8 -26 5131.41 1126.22   7
  -1  -8 -26 6148.00 1071.13   5
  -1   8 -27 115.347 425.082   7
  -1  -8 -27-236.175 335.980   5
  -1   8 -28-45.4138 410.502   7
  -1  -8 -28 839.343 414.189   5
  -1   8 -29 252.824 477.665   7
  -1  -8 -29 229.973 367.971   5
  -1   8 -30 9270.57 1476.26   7
  -1  -8 -30 11232.5 1558.52   5
  -1   8 -31 6104.06 1288.93   7
  -1  -8 -31 5951.20 1182.12   5
  -1   8 -32 19732.2 2157.19   7
  -1  -8 -32 20686.9 2165.11   5
  -1   8 -33 653.869 629.624   7
  -1  -8 -33 610.972 542.963   5
  -1   8 -34 2029.49 762.707   7
  -1  -8 -34 3629.75 973.191   5
  -1   8 -35 4540.72 1116.32   7
  -1  -8 -35 4612.75 1102.72   5
  -1   8 -36 15916.5 2001.24   7
  -1  -8 -36 21002.6 2269.87   5
  -1   8 -37 492.305 670.875   7
  -1  -8 -37 1285.24 784.649   5
  -1   8 -38 341.069 335.681   7
  -1  -8 -38-470.664 536.086   5
  -1   8 -39 633.109 455.785   7
  -1  -8 -39 2039.73 854.358   5
  -1   8 -40 7359.55 1428.96   7
  -1  -8 -40 9878.09 1699.38   5
  -1   8 -41 1104.31 701.869   7
  -1  -8 -41 3558.45 1161.45   5
  -1   8 -42 1013.54 720.175   7
  -1  -8 -42 522.969 453.236   5
  -1   8 -43 277.074 462.616   7
  -1  -8 -43 1876.30 921.593   5
  -1   8 -44 1456.78 689.031   7
  -1  -8 -44 3227.29 1047.73   5
  -1  -8 -45 1428.82 792.634   5
  -1  -8 -46-527.255 639.149   5
  -1  -8 -47 889.806 895.406   5
  -1  -8 -48 2368.95 1032.71   5
   1  -8  49 968.803 637.292   4
  -1  -8 -49 568.416 671.499   5
   1  -8  50 228.711 628.377   4
  -1  -8 -50-327.791 611.426   5
   1  -9 -48 430.201 551.896   5
   1  -9 -47-26.1969 676.161   5
   1  -9 -46 185.056 658.991   5
   1  -9 -45 1258.97 667.412   5
   1   9 -44 493.382 505.386   7
   1  -9 -44 828.085 681.937   5
   1   9 -43 2063.21 841.202   7
   1  -9 -43 3408.68 1122.30   5
   1   9 -42 1012.42 642.436   7
   1  -9 -42-52.0107 646.489   5
   1   9 -41 358.281 449.914   7
   1  -9 -41 2286.73 862.381   5
   1   9 -40 181.774 382.182   7
   1  -9 -40 700.955 724.045   5
   1   9 -39 2841.97 1005.34   7
   1  -9 -39 4906.04 1344.49   5
   1   9 -38 197.204 464.046   7
   1  -9 -38 1015.01 729.728   5
   1   9 -37 782.021 555.420   7
   1  -9 -37 2756.65 959.223   5
   1   9 -36 1912.90 731.286   7
   1  -9 -36 1425.20 930.675   5
   1   9 -35 12988.9 1892.28   7
   1  -9 -35 13175.6 1915.96   5
   1   9 -34-528.853 400.499   7
   1  -9 -34 923.425 704.428   5
   1   9 -33 185.979 496.334   7
   1  -9 -33-804.183 505.683   5
   1   9 -32 385.633 586.962   7
   1  -9 -32 1487.18 785.622   5
   1   9 -31 14282.4 1981.47   7
   1  -9 -31 14275.9 1816.22   5
   1   9 -30 1833.03 860.003   7
   1  -9 -30 843.661 682.277   5
   1   9 -29-424.926 549.902   7
   1  -9 -29 420.641 485.431   5
   1   9 -28 6112.71 1272.07   7
   1  -9 -28 3966.17 944.192   5
   1   9 -27 5079.78 1144.47   7
   1  -9 -27 6037.35 1110.82   5
   1   9 -26 476.167 453.902   7
   1  -9 -26 1029.26 717.521   5
   1   9 -25 1670.38 632.218   7
   1  -9 -25 1843.42 595.648   5
   1   9 -24 100.896 466.856   7
   1  -9 -24 310.447 412.979   5
   1   9 -23 19352.3 2153.25   7
   1  -9 -23 19272.5 1899.42   5
   1   9 -22 2281.20 755.914   7
   1  -9 -22 2021.59 683.746   5
   1   9 -21 4208.85 978.668   7
   1  -9 -21 3551.06 811.327   5
   1   9 -20 6.87299 388.129   7
   1  -9 -20 34.7442 354.457   5
   1   9 -19 17689.1 1981.93   7
   1  -9 -19 21773.2 1830.59   5
   1   9 -18 3161.94 901.153   7
   1  -9 -18 2722.30 627.879   5
   1   9 -17 1494.27 539.438   7
   1  -9 -17 1439.77 479.912   5
   1   9 -16 11070.3 1583.06   7
   1  -9 -16 11547.0 1278.13   5
   1   9 -15 7061.20 1216.75   7
   1  -9 -15 4721.88 819.942   5
   1   9 -14 792.405 568.317   7
  -1   9  14 231.254 194.888   7
   1  -9 -14 382.269 250.037   5
  -1   9  13 31939.2 1768.48   7
   1   9 -13 33639.6 2218.60   6
   1   9 -13 33089.8 2589.18   7
   1  -9 -13 32474.9 1995.56   5
  -1   9  12 8742.41 956.622   7
   1   9 -12 7640.90 1291.84   7
   1   9 -12 7199.00 1042.15   6
  -1   9  11 11797.3 1127.29   7
   1   9 -11 13544.7 1708.28   7
   1   9 -11 13325.7 1371.80   6
   1   9 -10 27062.9 2286.64   7
   1   9 -10 24844.1 1812.12   6
  -1   9  10 25438.0 1682.25   7
   1  -9  -9 8149.59 769.934   1
   1   9  -9 8354.98 1334.00   7
  -1   9   9 8824.62 1042.81   7
   1   9  -9 8385.29 1034.65   6
   1  -9  -8 43830.6 1654.87   1
  -1   9   8 46765.0 2390.66   7
   1   9  -8 47796.0 2974.14   7
   1   9  -8 47903.5 2417.04   6
   1  -9  -7 6594.73 639.534   1
   1   9  -7 7069.09 933.193   6
  -1   9   7 7905.94 1015.89   7
   1   9  -7 7864.59 1227.28   7
   1  -9  -6 4049.36 477.808   1
   1   9  -6 4429.24 717.950   6
  -1   9   6 3592.70 729.187   7
   1   9  -6 4546.91 972.924   7
   1   9  -5 17352.4 1765.34   7
  -1   9   5 16360.5 1498.79   7
   1   9  -5 18260.8 1393.51   6
   1   9  -4 19203.7 1840.53   7
  -1   9   4 15034.3 1423.66   7
   1   9  -4 15906.5 1285.29   6
   1   9  -3 3446.49 606.076   6
   1   9  -3 3668.31 946.135   7
  -1   9   3 3834.15 777.016   7
   1   9  -2 26095.8 1585.99   6
   1   9  -2 24268.1 2018.36   7
  -1   9   2 21352.7 1780.89   7
  -1  -9   1 119930. 2651.29   1
   1   9  -1 116682. 4362.03   7
  -1   9   1 118392. 4221.60   7
   1   9  -1 128265. 3386.06   6
  -1  -9   0 1594.64 414.999   1
  -1   9   0 1936.42 654.852   7
   1   9   0 1051.17 441.191   6
   1   9   0 1872.32 629.170   7
  -1  -9  -1 1585.40 290.599   1
  -1   9  -1 1053.14 531.096   7
   1   9   1 994.154 343.611   6
   1   9   1 1186.27 473.059   7
  -1  -9  -2 1356.54 372.662   1
   1   9   2 989.108 434.323   7
  -1   9  -2 762.681 462.310   7
   1   9   2 987.613 321.925   6
  -1  -9  -3 43958.4 1725.85   1
   1   9   3 45609.9 1867.30   6
   1   9   3 40565.4 2460.00   7
  -1   9  -3 40233.4 2569.07   7
  -1  -9  -4-372.882 321.573   1
  -1   9  -4 620.551 564.586   7
   1   9   4 278.601 301.632   7
   1   9   4 419.128 265.653   6
  -1  -9  -5 7149.12 737.692   1
   1   9   5 7191.74 716.292   6
  -1   9  -5 7586.73 1169.26   7
   1   9   5 7701.61 1041.84   7
  -1  -9  -6 19913.5 1240.03   1
   1   9   6 20629.4 1170.10   6
  -1   9  -6 17016.0 1732.44   7
   1   9   6 17813.4 1593.21   7
  -1  -9  -6 19789.5 1172.20   5
  -1  -9  -7 10620.1 931.549   1
  -1   9  -7 9494.28 1346.28   7
   1   9   7 8530.39 1110.38   7
   1   9   7 9822.73 790.481   6
  -1  -9  -7 9639.92 889.670   5
  -1  -9  -8 4461.28 639.109   1
   1   9   8 4035.74 717.107   7
  -1   9  -8 3070.29 777.097   7
  -1  -9  -8 4578.86 629.253   5
  -1  -9  -9 18430.0 1258.58   1
   1   9   9 18551.9 1538.64   7
  -1   9  -9 17338.0 1841.57   7
  -1  -9  -9 16181.8 1207.93   5
  -1  -9 -10 533.288 336.761   1
   1   9  10 948.115 353.349   7
  -1   9 -10 1196.68 566.353   7
  -1  -9 -10 783.579 402.491   5
  -1  -9 -11 13489.7 1151.79   1
  -1   9 -11 12363.9 1557.14   7
   1   9  11 14083.1 1310.73   7
  -1  -9 -11 13028.3 1157.80   5
  -1  -9 -12 9342.94 964.117   1
   1   9  12 9876.19 1090.31   7
  -1   9 -12 9128.97 1402.56   7
  -1  -9 -12 9847.84 1055.93   5
  -1  -9 -13 4409.33 699.822   1
   1   9  13 4983.86 766.899   7
  -1   9 -13 5172.33 1079.38   7
  -1  -9 -13 4883.44 791.427   5
  -1  -9 -14 1794.77 499.680   1
   1   9  14 1925.82 532.218   7
  -1   9 -14 1616.29 683.915   7
  -1  -9 -14 1941.70 581.495   5
  -1  -9 -15 1243.70 400.786   1
   1   9  15 1425.98 434.090   7
  -1   9 -15 2697.92 786.419   7
  -1  -9 -15 2431.23 646.449   5
  -1  -9 -16 7337.89 959.289   1
  -1   9 -16 8208.82 1382.79   7
  -1  -9 -16 8374.84 1070.52   5
  -1  -9 -17 24075.7 1700.29   1
  -1   9 -17 25313.0 2329.40   7
  -1  -9 -17 24056.1 1811.69   5
  -1  -9 -18-62.4568 302.146   1
  -1   9 -18 865.534 579.206   7
  -1  -9 -18 1004.03 651.779   5
  -1   9 -19 11450.7 1619.07   7
  -1  -9 -19 11831.4 1366.05   5
  -1   9 -20 1085.30 694.889   7
  -1  -9 -20 178.021 361.335   5
  -1   9 -21 17129.0 2002.56   7
  -1  -9 -21 16910.3 1635.78   5
  -1   9 -22 76.2511 414.318   7
  -1  -9 -22 304.662 374.281   5
  -1   9 -23 2849.01 772.997   7
  -1  -9 -23 4005.61 932.818   5
  -1   9 -24 6857.06 1300.04   7
  -1  -9 -24 5350.11 1036.51   5
  -1   9 -25 407.550 499.940   7
  -1  -9 -25 1272.84 664.347   5
  -1   9 -26 10996.0 1621.70   7
  -1  -9 -26 13235.4 1614.10   5
  -1   9 -27 296.199 342.872   7
  -1  -9 -27-222.953 428.822   5
  -1   9 -28 664.275 466.311   7
  -1  -9 -28 335.367 427.194   5
  -1   9 -29 23615.6 2436.37   7
  -1  -9 -29 23847.6 2245.32   5
  -1   9 -30 1165.58 564.588   7
  -1  -9 -30 653.703 495.880   5
  -1   9 -31-169.235 574.289   7
  -1  -9 -31 368.911 409.603   5
  -1   9 -32 755.510 608.999   7
  -1  -9 -32-279.384 575.130   5
  -1   9 -33 15080.4 1986.51   7
  -1  -9 -33 16502.3 2033.41   5
  -1   9 -34 553.283 617.175   7
  -1  -9 -34 475.674 610.688   5
  -1   9 -35 1329.53 704.708   7
  -1  -9 -35 1325.30 640.161   5
  -1   9 -36 517.410 464.772   7
  -1  -9 -36 537.898 519.223   5
  -1   9 -37 4543.52 1215.53   7
  -1  -9 -37 2825.30 961.577   5
  -1   9 -38 641.386 606.222   7
  -1  -9 -38 7.02800 505.720   5
  -1   9 -39 5326.53 1328.64   7
  -1  -9 -39 5576.60 1333.70   5
  -1   9 -40 1471.65 799.249   7
  -1  -9 -40 2256.25 931.868   5
  -1   9 -41 1763.10 776.510   7
  -1  -9 -41 2190.30 991.779   5
  -1   9 -42 962.889 577.165   7
  -1  -9 -42 2134.19 987.823   5
  -1   9 -43-276.770 436.332   7
  -1  -9 -43 1693.44 1028.55   5
  -1   9 -44 260.450 474.845   7
  -1  -9 -44 581.453 657.060   5
  -1   9 -45 105.351 444.113   7
  -1  -9 -45 847.793 717.264   5
  -1  -9 -46 2716.39 1145.30   5
  -1  -9 -47 1066.64 695.325   5
  -1  -9 -48 1495.69 938.986   5
   1 -10 -47-1084.99 637.107   5
   1 -10 -46-800.936 875.595   5
   1  10 -45 3408.74 1200.55   7
   1 -10 -45 2256.20 858.123   5
   1  10 -44 452.866 688.293   7
   1 -10 -44-487.349 874.693   5
   1  10 -43 2565.76 943.477   7
   1 -10 -43 2969.64 968.242   5
   1  10 -42 85.2556 524.239   7
   1 -10 -42 1276.87 832.553   5
   1  10 -41 4132.53 1143.74   7
   1 -10 -41 1926.11 856.104   5
   1  10 -40 348.648 676.701   7
   1 -10 -40 564.710 574.283   5
   1  10 -39 658.518 625.609   7
   1 -10 -39 1653.62 795.650   5
   1  10 -38-161.630 701.451   7
   1 -10 -38 584.685 599.793   5
   1  10 -37 1312.42 542.234   7
   1 -10 -37 3869.77 1193.59   5
   1  10 -36-577.655 590.542   7
   1 -10 -36 79.6691 434.673   5
   1  10 -35-489.976 666.803   7
   1 -10 -35-151.898 541.472   5
   1  10 -34 186.917 405.144   7
   1 -10 -34 1105.83 742.319   5
   1  10 -33 7830.59 1551.47   7
   1 -10 -33 10097.1 1629.60   5
   1  10 -32 87.3506 495.553   7
   1 -10 -32 639.874 620.028   5
   1  10 -31 6989.20 1448.78   7
   1 -10 -31 7140.64 1343.11   5
   1  10 -30 2283.47 983.855   7
   1 -10 -30 692.473 634.378   5
   1  10 -29 26078.4 2670.97   7
   1 -10 -29 25729.7 2429.60   5
   1  10 -28-83.7536 568.302   7
   1 -10 -28 249.816 493.367   5
   1  10 -27-233.114 529.271   7
   1 -10 -27-120.520 490.412   5
   1  10 -26 92.8031 372.623   7
   1 -10 -26 1101.48 600.013   5
   1  10 -25 10405.2 1687.15   7
   1 -10 -25 10777.8 1476.28   5
   1  10 -24 5891.12 1317.54   7
   1 -10 -24 6174.29 1201.80   5
   1  10 -23 19075.0 2208.79   7
   1 -10 -23 20388.9 1991.45   5
   1  10 -22 332.124 486.848   7
   1 -10 -22 266.287 487.465   5
   1  10 -21 5561.35 1281.23   7
   1 -10 -21 7053.85 1167.83   5
   1  10 -20 1722.77 643.985   7
   1 -10 -20 2566.63 716.937   5
   1  10 -19 1147.61 621.292   7
   1 -10 -19 227.705 279.461   5
   1  10 -18-138.500 378.879   7
   1 -10 -18-427.936 363.190   5
   1  10 -17 15878.4 1927.01   7
   1 -10 -17 17000.7 1631.10   5
   1  10 -16 1414.42 714.946   7
   1 -10 -16 1645.22 529.446   5
   1  10 -15 1608.03 670.856   7
   1 -10 -15 1507.69 524.482   5
   1  10 -14 1333.98 694.351   7
   1 -10 -14 898.423 418.366   5
   1 -10 -13 42528.9 1943.02   1
   1  10 -13 43021.2 3123.88   7
  -1  10  13 44657.5 2255.16   7
   1 -10 -13 46095.5 2444.92   5
   1  10 -12 9869.13 1518.62   7
  -1  10  12 9625.96 1067.92   7
   1 -10 -12 10289.6 1172.06   5
   1  10 -11 1434.12 725.465   7
  -1  10  11 946.703 402.677   7
   1 -10 -11 1575.10 531.331   5
   1  10 -10 638.619 471.840   6
  -1  10  10 787.982 449.845   7
   1  10 -10 1582.43 929.176   7
   1 -10 -10 912.984 474.201   5
   1  10  -9 56729.5 3448.87   7
   1  10  -9 58204.6 2858.05   6
  -1  10   9 59127.8 2814.66   7
   1  10  -8 2728.04 692.583   6
   1  10  -8 1652.00 759.182   7
  -1  10   8 2876.67 713.367   7
   1  10  -7 37494.9 2750.85   7
  -1  10   7 37862.5 2313.00   7
   1  10  -7 37790.5 2223.35   6
  -1  10   6 3663.10 767.672   7
   1  10  -6 3166.50 841.070   7
   1  10  -6 5202.58 866.857   6
   1  10  -5 2927.39 634.133   6
   1  10  -5 2644.50 722.309   7
  -1  10   5 2323.40 588.495   7
   1  10  -4 487.057 373.189   7
  -1  10   4-59.3576 266.346   7
   1  10  -3 19310.7 1923.23   7
  -1  10   3 23268.7 1946.47   7
   1  10  -3 22176.8 1580.39   6
   1  10  -2 768.623 348.199   6
  -1  10   2 903.965 556.176   7
   1  10  -2 1057.50 552.891   7
  -1  10   1 1016.11 552.579   7
   1  10  -1 2103.75 459.300   6
   1  10  -1 682.776 519.488   7
   1  10   0 12037.6 1109.61   6
  -1  10   0 12251.2 1485.24   7
   1  10   0 10735.0 1368.90   7
   1  10   1 28647.3 1663.55   6
   1  10   1 26587.9 2169.52   7
  -1  10  -1 30394.4 2328.63   7
   1  10   2 2417.85 753.998   7
  -1  10  -2 2883.47 773.029   7
   1  10   2 3765.53 613.859   6
  -1 -10  -3 1116.48 364.671   1
   1  10   3 144.325 289.892   7
  -1  10  -3 1030.46 569.989   7
   1  10   3 511.162 261.444   6
  -1 -10  -4 1310.19 355.600   1
   1  10   4 1446.18 606.465   7
  -1  10  -4 1899.45 740.928   7
  -1 -10  -5 60299.9 2161.52   1
   1  10   5 58407.4 3110.83   7
  -1  10  -5 56116.9 3293.62   7
  -1 -10  -6 2185.62 459.296   1
   1  10   6 2059.95 601.101   7
  -1  10  -6 757.642 657.078   7
  -1 -10  -7 3679.07 580.815   1
   1  10   7 3025.97 694.706   7
  -1  10  -7 2542.90 910.234   7
  -1 -10  -8 863.158 437.994   1
   1  10   8 218.900 311.155   7
  -1  10  -8-47.2448 407.045   7
  -1 -10  -9 38317.3 1877.37   1
   1  10   9 34417.7 2271.95   7
  -1  10  -9 32653.2 2608.05   7
  -1 -10 -10 14901.3 1219.55   1
   1  10  10 13837.7 1407.59   7
  -1  10 -10 13393.5 1763.52   7
  -1 -10 -11 6080.09 810.299   1
  -1  10 -11 5911.30 1133.61   7
   1  10  11 4851.44 861.647   7
  -1 -10 -12 345.841 292.485   1
  -1  10 -12-67.4878 404.984   7
   1  10  12-364.846 325.630   7
  -1 -10 -13 7971.78 942.191   1
  -1  10 -13 8483.88 1401.76   7
   1  10  13 6804.57 960.541   7
  -1 -10 -13 7175.14 934.115   5
  -1 -10 -14 1738.72 520.072   1
  -1  10 -14 1947.41 746.313   7
  -1 -10 -14 1295.29 445.492   5
  -1 -10 -15 5060.00 790.450   1
  -1 -10 -15 4030.32 764.929   5
  -1 -10 -16 69.6727 288.821   1
  -1  10 -16 143.077 428.342   7
  -1 -10 -16 16.3413 312.616   5
  -1 -10 -17 389.011 316.828   1
  -1  10 -17 1217.45 713.134   7
  -1 -10 -17 261.459 404.158   5
  -1 -10 -18 9847.62 1148.81   1
  -1  10 -18 13304.3 1777.76   7
  -1 -10 -18 10668.1 1260.98   5
  -1 -10 -19 251.621 409.589   1
  -1  10 -19 532.842 380.806   7
  -1 -10 -19-142.074 327.805   5
  -1 -10 -20 718.077 469.429   1
  -1  10 -20 994.806 555.489   7
  -1 -10 -20 1599.64 631.525   5
  -1 -10 -21 20541.7 1767.31   1
  -1  10 -21 16573.5 2037.34   7
  -1 -10 -21 20259.9 1864.71   5
  -1 -10 -22 3150.97 800.050   1
  -1  10 -22 3112.44 1026.68   7
  -1 -10 -22 2985.56 803.530   5
  -1 -10 -23 1069.51 402.861   1
  -1  10 -23 2175.49 792.924   7
  -1 -10 -23 1150.68 475.356   5
  -1 -10 -24-491.178 466.476   1
  -1  10 -24-342.720 597.603   7
  -1 -10 -24 48.4893 502.993   5
  -1  10 -25 53.1374 490.837   7
  -1 -10 -25 314.125 477.884   5
  -1  10 -26 818.219 648.071   7
  -1 -10 -26 603.875 402.426   5
  -1  10 -27 27041.1 2681.70   7
  -1 -10 -27 25541.1 2259.11   5
  -1  10 -28 955.450 772.945   7
  -1 -10 -28 1385.15 762.120   5
  -1  10 -29-334.713 557.551   7
  -1 -10 -29 106.628 507.632   5
  -1  10 -30 1048.70 570.249   7
  -1 -10 -30 2143.93 659.721   5
  -1  10 -31 10520.2 1812.76   7
  -1 -10 -31 10452.0 1600.05   5
  -1  10 -32 371.667 532.665   7
  -1 -10 -32-261.770 649.374   5
  -1  10 -33-154.916 391.159   7
  -1 -10 -33-29.2097 425.206   5
  -1  10 -34 265.924 609.540   7
  -1 -10 -34-331.995 483.616   5
  -1  10 -35 1935.60 847.638   7
  -1 -10 -35-63.1105 572.071   5
  -1  10 -36 1056.87 631.675   7
  -1 -10 -36 449.247 535.703   5
  -1  10 -37 881.799 552.612   7
  -1 -10 -37-88.8186 516.604   5
  -1  10 -38 471.858 524.358   7
  -1 -10 -38-158.610 477.454   5
  -1  10 -39 6854.22 1476.00   7
  -1 -10 -39 5907.90 1366.00   5
  -1  10 -40 1697.62 835.496   7
  -1 -10 -40 498.401 508.568   5
  -1  10 -41 263.191 429.987   7
  -1 -10 -41 74.2342 468.206   5
  -1  10 -42-483.833 637.206   7
  -1 -10 -42 432.867 576.001   5
  -1  10 -43 4996.16 1232.76   7
  -1 -10 -43 4335.11 1281.77   5
  -1  10 -44 596.359 677.759   7
  -1 -10 -44 484.906 602.110   5
  -1  10 -45 1367.43 688.636   7
  -1 -10 -45 2640.40 1057.08   5
  -1  10 -46-766.221 602.436   7
  -1 -10 -46-225.103 477.154   5
  -1 -10 -47 789.371 889.446   5
   1  11 -46 1691.40 825.456   7
   1  11 -45 600.760 738.605   7
   1 -11 -45-1210.14 848.794   5
   1  11 -44 5386.72 1428.16   7
   1 -11 -44 3556.48 1310.23   5
   1  11 -43 243.307 718.159   7
   1 -11 -43-166.652 667.805   5
   1  11 -42 729.439 498.315   7
   1 -11 -42-662.860 873.430   5
   1  11 -41 907.023 661.168   7
   1 -11 -41 1958.74 1165.80   5
   1  11 -40 1437.34 860.549   7
   1 -11 -40 2775.39 930.510   5
   1  11 -39-111.877 759.819   7
   1 -11 -39-447.742 674.134   5
   1  11 -38 386.620 594.380   7
   1 -11 -38 599.981 652.147   5
   1  11 -37 704.364 702.921   7
   1 -11 -37 1714.77 866.714   5
   1  11 -36-102.153 444.806   7
   1 -11 -36 654.694 853.560   5
   1  11 -35 4710.61 1283.78   7
   1 -11 -35 5234.27 1321.36   5
   1  11 -34 2588.72 1010.94   7
   1 -11 -34 2510.94 1030.49   5
   1  11 -33 247.192 471.519   7
   1 -11 -33 701.310 769.911   5
   1  11 -32 2021.13 890.139   7
   1 -11 -32 2436.65 961.936   5
   1  11 -31 5531.18 1427.42   7
   1 -11 -31 4274.90 1093.38   5
   1  11 -30 1265.46 789.979   7
   1 -11 -30 1650.75 851.264   5
   1  11 -29 309.915 551.612   7
   1 -11 -29 984.359 662.348   5
   1  11 -28 4906.36 1253.32   7
   1 -11 -28 4289.33 1022.60   5
   1  11 -27-224.654 477.912   7
   1 -11 -27 300.827 581.968   5
   1  11 -26 1525.30 643.996   7
   1 -11 -26 745.139 559.176   5
   1  11 -25-361.001 419.230   7
   1 -11 -25-579.498 334.085   5
   1  11 -24 723.164 648.221   7
   1 -11 -24 127.993 423.580   5
   1  11 -23 1244.97 821.694   7
   1 -11 -23 904.695 553.966   5
   1  11 -22 10975.8 1766.35   7
   1 -11 -22 10776.8 1465.40   5
   1  11 -21 329.479 425.806   7
   1 -11 -21-133.584 382.526   5
   1  11 -20 395.414 495.430   7
   1 -11 -20 575.429 438.194   5
   1  11 -19 17614.6 2196.95   7
   1 -11 -19 14795.8 1640.52   5
   1  11 -18 12616.1 1826.89   7
   1 -11 -18 13455.0 1564.70   5
   1  11 -17 7012.17 1416.54   7
   1 -11 -17 7370.30 1089.81   5
   1  11 -16 672.096 525.786   7
   1 -11 -16 1615.56 665.133   5
   1  11 -15 1958.26 805.434   7
   1 -11 -15 1449.27 545.366   5
   1  11 -14 20478.8 2302.19   7
   1  11 -13 9284.46 1597.55   7
   1  11 -12 867.315 667.874   7
  -1  11  11 64.2691 212.297   7
   1  11 -11-364.354 459.536   7
   1  11 -10 41513.8 3158.83   7
  -1  11  10 42126.9 2498.39   7
  -1  11   9 1526.93 600.797   7
   1  11  -9 1323.26 708.900   7
  -1  11   8 15046.4 1529.31   7
   1  11  -8 12636.3 1689.59   7
  -1  11   7 5624.75 999.112   7
   1  11  -7 3730.54 994.232   7
   1  11  -6 18787.3 2078.44   7
   1  11  -6 19261.6 1649.99   6
  -1  11   6 18865.7 1778.78   7
   1  11  -5 2195.57 748.924   7
   1  11  -5 2747.20 709.359   6
  -1  11   5 3342.46 816.608   7
   1  11  -4 25513.8 2380.27   7
  -1  11   4 28409.6 2235.92   7
   1  11  -4 29998.5 1968.09   6
   1  11  -3 2594.26 651.841   6
  -1  11   3 1401.22 601.556   7
   1  11  -3 2386.90 837.754   7
   1  11  -2 225.082 396.123   7
  -1  11   2 1305.28 532.109   7
   1  11  -2 647.729 359.122   6
  -1  11   1 17665.9 1850.77   7
   1  11  -1 20176.7 1533.70   6
   1  11  -1 17573.0 1907.99   7
   1  11   0 7396.62 1244.25   7
  -1  11   0 6794.16 1158.90   7
  -1  11  -1 146.555 366.044   7
   1  11   1 279.908 401.418   7
  -1  11  -2 1136.98 585.175   7
   1  11   2 366.493 331.065   7
  -1  11  -3 6697.91 1193.36   7
   1  11   3 7074.73 1172.17   7
  -1  11  -4 9261.56 1416.18   7
   1  11   4 10046.0 1355.34   7
   1  11   5 3717.51 870.395   7
  -1  11  -5 3098.26 869.210   7
  -1  11  -6 3686.06 892.900   7
   1  11   6 3682.48 809.176   7
   1  11   7 12.1952 357.310   7
  -1  11  -7-764.099 590.165   7
   1  11   8 17699.5 1751.08   7
  -1  11  -8 17922.3 2043.90   7
   1  11   9 63.4327 275.892   7
  -1  11  -9-219.536 396.119   7
   1  11  10 1991.06 632.986   7
  -1  11 -10 587.002 386.042   7
  -1  11 -11 6709.78 1287.99   7
   1  11  11 6097.59 1001.89   7
  -1 -11 -12 11188.1 1130.17   1
  -1  11 -12 8645.08 1533.89   7
   1  11  12 9313.44 1196.47   7
  -1 -11 -13 931.684 440.640   1
  -1  11 -13 755.546 397.468   7
  -1 -11 -14 4471.82 745.672   1
  -1  11 -14 3494.60 986.938   7
  -1 -11 -15 6469.50 909.127   1
  -1  11 -15 6004.50 1277.91   7
  -1 -11 -16 9110.25 1094.24   1
  -1  11 -16 7641.62 1459.42   7
  -1 -11 -17 4136.59 783.803   1
  -1  11 -17 4219.07 1098.95   7
  -1 -11 -18 1230.53 479.711   1
  -1  11 -18 461.062 474.435   7
  -1 -11 -19 37.2777 323.976   1
  -1  11 -19 288.509 498.796   7
  -1 -11 -20 6256.56 1036.14   1
  -1  11 -20 5949.12 1386.05   7
  -1 -11 -21 7641.59 1138.25   1
  -1  11 -21 9520.45 1712.24   7
  -1 -11 -22 1462.86 547.706   1
  -1  11 -22 678.122 606.098   7
  -1 -11 -23-75.3145 443.240   1
  -1  11 -23 478.922 489.666   7
  -1 -11 -23-49.1164 564.399   5
  -1 -11 -24 1634.75 596.509   1
  -1  11 -24 1623.90 791.563   7
  -1 -11 -24 1687.15 527.638   5
  -1 -11 -25-53.3148 320.600   1
  -1  11 -25 55.1275 549.452   7
  -1 -11 -25-473.676 616.926   5
  -1 -11 -26 9426.78 1325.78   1
  -1  11 -26 10004.9 1761.56   7
  -1 -11 -26 13573.0 1691.24   5
  -1 -11 -27-419.374 584.157   1
  -1  11 -27-497.063 550.508   7
  -1 -11 -27-302.313 387.778   5
  -1 -11 -28 2929.73 784.964   1
  -1  11 -28 4115.75 1104.76   7
  -1 -11 -28 2067.55 697.619   5
  -1 -11 -29 1475.55 753.113   1
  -1  11 -29 412.298 677.863   7
  -1 -11 -29 1017.40 643.075   5
  -1 -11 -30 1030.09 569.173   1
  -1  11 -30 2613.24 869.454   7
  -1 -11 -30 2614.74 880.324   5
  -1 -11 -31 1007.87 613.674   1
  -1  11 -31 758.264 634.637   7
  -1 -11 -31 660.731 403.847   5
  -1 -11 -32 745.515 427.865   1
  -1  11 -32 430.694 462.279   7
  -1 -11 -32 252.006 568.228   5
  -1 -11 -33 3546.50 1076.48   1
  -1  11 -33 3370.14 1139.22   7
  -1 -11 -33 2617.87 869.892   5
  -1 -11 -34 666.146 685.837   1
  -1  11 -34 263.660 458.558   7
  -1 -11 -34-533.033 575.045   5
  -1 -11 -35-319.951 661.499   1
  -1  11 -35 156.361 481.851   7
  -1 -11 -35 664.981 510.598   5
  -1 -11 -36-37.9371 647.526   1
  -1  11 -36 255.908 532.332   7
  -1 -11 -36-642.884 686.186   5
  -1 -11 -37 1110.39 667.645   1
  -1  11 -37 2017.25 1010.39   7
  -1 -11 -37 811.375 687.553   5
  -1 -11 -38 871.815 620.371   1
  -1  11 -38 3447.67 1139.76   7
  -1 -11 -38 4018.84 1170.07   5
  -1  11 -39 602.926 736.773   7
  -1 -11 -39-486.782 576.748   5
  -1 -11 -40 975.706 814.083   1
  -1  11 -40 1736.28 955.150   7
  -1 -11 -40 2062.47 903.693   5
  -1 -11 -41 1086.88 732.572   1
  -1  11 -41 1517.45 917.011   7
  -1 -11 -41 582.949 654.623   5
  -1 -11 -42 4341.19 1288.19   1
  -1  11 -42 3859.15 1252.81   7
  -1 -11 -42 3556.60 1203.27   5
  -1 -11 -43 564.174 769.499   1
  -1  11 -43-161.998 499.813   7
  -1 -11 -43 277.766 481.559   5
  -1 -11 -44 704.708 506.901   1
  -1  11 -44 239.441 575.008   7
  -1 -11 -44-518.586 680.674   5
  -1  11 -45 805.707 528.854   7
  -1 -11 -45 30.7703 496.951   5
  -1  11 -46 1298.75 877.583   7
   1  12 -43 105.144 462.805   7
   1 -12 -43 472.383 566.181   5
   1  12 -42 1898.81 962.611   7
   1 -12 -42 290.299 561.729   5
   1  12 -41-478.141 611.377   7
   1 -12 -41-1051.79 803.573   5
   1  12 -40-2191.89 945.629   7
   1 -12 -40 382.170 624.651   5
   1  12 -39-954.404 893.890   7
   1 -12 -39 194.954 528.321   5
   1  12 -38 3783.22 1249.96   7
   1 -12 -38 2602.29 1004.66   5
   1  12 -37-252.138 711.446   7
   1 -12 -37-275.893 610.112   5
   1  12 -36 2215.77 1067.12   7
   1 -12 -36 935.466 638.308   5
   1  12 -35 518.102 669.291   7
   1 -12 -35 149.056 620.534   5
   1  12 -34 2470.39 1084.05   7
   1 -12 -34 1723.30 768.922   5
   1  12 -33 788.963 858.299   7
   1 -12 -33 910.729 836.760   5
   1  12 -32 6349.28 1507.78   7
   1 -12 -32 8592.48 1618.90   5
   1  12 -31-356.338 581.946   7
   1 -12 -31 1400.21 718.167   5
   1  12 -30 317.932 537.733   7
   1 -12 -30 247.527 560.380   5
   1  12 -29-5.11626 411.837   7
   1 -12 -29 725.449 633.424   5
   1  12 -28 2090.25 897.278   7
   1 -12 -28 1633.70 784.883   5
   1  12 -27-255.738 476.477   7
   1  12 -26 693.429 398.827   7
   1  12 -25-424.612 468.511   7
   1  12 -24 2299.97 924.535   7
   1  12 -23-625.240 709.404   7
   1  12 -22 4012.14 1094.56   7
   1  12 -21 753.834 673.250   7
   1  12 -20 15544.5 2140.80   7
   1  12 -19 260.957 536.727   7
   1  12 -18 1906.69 818.252   7
   1  12 -17 76.3656 667.255   7
   1  12 -16 24462.8 2681.59   7
   1  12 -15 217.612 541.837   7
   1  12 -14 4564.72 1171.15   7
   1  12 -13 94.0459 514.329   7
   1  12 -12 10384.1 1710.98   7
   1  12 -11 779.962 627.053   7
   1  12 -10 3320.61 1011.18   7
  -1  12  10 1619.04 505.360   7
   1  12  -9 521.733 507.524   7
  -1  12   9-502.169 364.082   7
  -1  12   8 9972.74 1308.90   7
   1  12  -8 9370.99 1569.22   7
  -1  12   7-30.7654 409.921   7
   1  12  -7 622.099 572.140   7
  -1  12   6 339.364 326.399   7
   1  12  -6 1098.51 635.767   7
  -1  12   5 4514.99 988.451   7
   1  12  -5 3677.19 1044.46   7
  -1  12   4 14632.1 1693.24   7
   1  12  -4 13579.4 1798.01   7
  -1  12   3 645.727 511.941   7
   1  12  -3 767.003 654.141   7
  -1  12   2 13469.5 1665.53   7
   1  12  -2 13133.1 1723.08   7
  -1  12   1 918.770 574.152   7
   1  12  -1 495.804 317.695   7
  -1  12   0 9486.04 1445.24   7
   1  12   0 10620.6 1528.78   7
  -1  12  -1 339.040 505.293   7
   1  12   1 371.011 480.151   7
  -1  12  -2 33360.3 2734.98   7
   1  12   2 32796.8 2673.62   7
  -1  12  -3 7256.35 1362.44   7
   1  12   3 6662.26 1205.63   7
  -1  12  -4 264.913 458.249   7
   1  12   4 556.922 337.126   7
   1  12   5 3907.74 935.191   7
  -1  12  -5 4884.55 1133.71   7
  -1  12  -6 12328.2 1735.14   7
   1  12   6 11741.4 1552.29   7
  -1  12  -7-282.362 624.179   7
   1  12   7 211.723 353.869   7
  -1  12  -8-167.661 459.419   7
   1  12   8 207.083 285.218   7
  -1  12  -9 65.1796 557.358   7
   1  12   9-39.0375 354.757   7
   1  12  10 5301.11 993.438   7
  -1  12 -10 6202.33 1262.37   7
  -1  12 -11-17.8158 494.357   7
  -1  12 -12 2170.52 881.457   7
  -1  12 -13 2765.25 989.247   7
  -1  12 -14 29364.7 2862.61   7
  -1  12 -15 348.293 556.378   7
  -1  12 -16-5.85927 449.852   7
  -1  12 -17 1664.21 867.432   7
  -1  12 -18 34387.6 3155.38   7
  -1  12 -19 1826.62 901.070   7
  -1  12 -20 6850.21 1466.18   7
  -1  12 -21 1186.24 748.590   7
  -1 -12 -22 4655.39 908.241   1
  -1  12 -22 6702.92 1421.03   7
  -1 -12 -23 97.2670 461.651   1
  -1  12 -23 42.9186 779.304   7
  -1 -12 -24 5818.80 1123.05   1
  -1  12 -24 4299.36 1213.03   7
  -1 -12 -25 312.811 459.004   1
  -1  12 -25-202.501 693.647   7
  -1 -12 -26-26.6136 428.889   1
  -1  12 -26 163.935 519.835   7
  -1 -12 -27-140.852 542.849   1
  -1  12 -27 44.5553 614.048   7
  -1 -12 -28 70.1243 437.947   1
  -1  12 -28-302.159 716.414   7
  -1 -12 -29-336.297 375.725   1
  -1  12 -29 100.813 552.693   7
  -1 -12 -30 2418.17 888.929   1
  -1  12 -30 4056.79 1207.92   7
  -1 -12 -31-419.989 566.126   1
  -1  12 -31-597.931 535.691   7
  -1 -12 -32-9.95815 451.490   1
  -1  12 -32 302.419 631.489   7
  -1 -12 -33-1160.34 657.662   1
  -1  12 -33-397.687 530.733   7
  -1 -12 -34 4423.87 1080.09   1
  -1  12 -34 4409.28 1185.66   7
  -1 -12 -35-608.893 609.188   1
  -1  12 -35-42.2195 532.501   7
  -1 -12 -36 3167.42 1136.10   1
  -1  12 -36 4697.12 1382.61   7
  -1 -12 -37 80.3670 560.120   1
  -1  12 -37 1496.21 921.589   7
  -1 -12 -38-2720.47 971.717   1
  -1  12 -38-62.9343 476.387   7
  -1 -12 -39-928.458 708.291   1
  -1  12 -39 23.5821 523.704   7
  -1 -12 -40 1136.41 686.392   1
  -1  12 -40 3663.85 1206.36   7
  -1 -12 -41 414.527 712.523   1
  -1  12 -41-711.031 418.213   7
  -1 -12 -42-458.441 553.395   1
  -1  12 -42-189.540 675.104   7
  -1 -12 -43-1029.15 837.716   1
   1  13 -39 2126.80 987.753   7
   1  13 -38-218.593 478.402   7
   1  13 -37 2125.13 1096.88   7
   1  13 -36 390.958 613.203   7
   1  13 -35 803.847 574.446   7
   1  13 -34-1.92316 635.968   7
   1  13 -33-248.208 458.182   7
   1  13 -32 3678.48 1266.10   7
   1  13 -31 2446.28 1008.79   7
   1  13 -30-18.6257 563.710   7
   1  13 -29-36.8645 425.957   7
   1  13 -28 3277.51 1223.29   7
   1  13 -27 3207.95 1152.44   7
   1  13 -26 7981.00 1791.85   7
   1  13 -25-276.751 626.299   7
   1  13 -24 628.757 424.724   7
   1  13 -23 2428.00 1165.02   7
   1  13 -22 4107.11 1267.61   7
   1  13 -21 74.0875 483.152   7
   1  13 -20-565.711 734.915   7
   1  13 -19 4018.53 1138.18   7
   1  13 -18 1970.15 865.586   7
   1  13 -17 2931.17 988.415   7
   1  13 -16-373.796 526.432   7
   1  13 -15 5181.71 1290.44   7
   1  13 -14 4144.43 1215.69   7
   1  13 -13 1341.02 879.570   7
   1  13 -12 532.624 455.556   7
   1  13 -11 7.69470 437.465   7
   1  13 -10 5747.48 1344.69   7
   1  13  -9 1399.08 790.880   7
   1  13  -8 850.976 762.941   7
  -1  13   8-145.553 350.372   7
  -1  13   7 4007.08 910.409   7
   1  13  -7 3801.44 1087.39   7
   1  13  -6 1771.41 874.287   7
  -1  13   6 1028.98 532.997   7
  -1  13   5 4539.15 965.528   7
   1  13  -5 4763.44 1158.03   7
   1  13  -4 2385.41 849.429   7
  -1  13   4 3503.76 876.487   7
  -1  13   3 5960.53 1167.10   7
   1  13  -3 2515.77 964.763   7
  -1  13   2 2883.21 819.321   7
   1  13  -2 2713.33 914.226   7
   1  13  -1 6727.65 1338.18   7
  -1  13   1 7787.33 1351.16   7
   1  13   0 472.019 464.006   7
  -1  13   0 702.247 540.404   7
  -1  13  -1 2013.06 719.756   7
   1  13   1 1324.22 644.874   7
  -1  13  -2 7088.47 1317.39   7
   1  13   2 6942.29 1323.58   7
   1  13   3 9880.92 1555.87   7
  -1  13  -3 9645.66 1579.81   7
  -1  13  -4 1097.33 488.387   7
   1  13   4 1598.29 781.110   7
   1  13   5 4896.08 1065.29   7
  -1  13  -5 4059.30 1109.23   7
  -1  13  -6 374.261 392.212   7
   1  13   6 395.248 429.945   7
  -1  13  -7 1262.49 671.800   7
   1  13   7 429.183 508.398   7
  -1  13  -8 12287.3 1849.67   7
   1  13   8 15309.3 1812.94   7
  -1  13  -9 957.947 718.781   7
   1  13   9 571.897 407.110   7
  -1  13 -10 714.501 557.208   7
  -1  13 -11 1567.85 809.059   7
  -1  13 -12 11513.9 1837.71   7
  -1  13 -13-296.042 528.444   7
  -1  13 -14 501.546 568.173   7
  -1  13 -15 12567.6 1961.17   7
  -1  13 -16 1274.51 826.907   7
  -1  13 -17-51.8186 536.852   7
  -1  13 -18-806.613 706.636   7
  -1  13 -19-49.6574 456.370   7
  -1  13 -20 1504.33 763.638   7
  -1  13 -21 2656.23 971.757   7
  -1  13 -22-230.315 521.712   7
  -1  13 -23 1346.08 627.935   7
  -1  13 -24 8887.33 1782.55   7
  -1  13 -25 3829.81 1195.48   7
  -1  13 -26 968.148 629.276   7
  -1  13 -27 1137.65 759.326   7
  -1  13 -28 3810.61 1242.69   7
  -1  13 -29 284.784 518.808   7
  -1  13 -30 8140.84 1810.10   7
  -1  13 -31-279.982 477.232   7
  -1  13 -32-344.611 481.511   7
  -1  13 -33 5868.42 1508.69   7
  -1  13 -34 3027.60 1112.11   7
  -1  13 -35 683.599 771.002   7
  -1  13 -36-5.72804 546.937   7
  -1  13 -37 3078.48 1263.22   7
  -1  13 -38 1050.63 781.149   7
   1  14 -34-312.344 554.975   7
   1  14 -33 551.066 489.004   7
   1  14 -32-442.306 512.554   7
   1  14 -31 431.382 568.421   7
   1  14 -30 1374.69 977.124   7
   1  14 -29 5649.21 1634.30   7
   1  14 -28-614.117 747.532   7
   1  14 -27-351.202 833.841   7
   1  14 -26 1289.45 924.934   7
   1  14 -25 15744.0 2444.69   7
   1  14 -24 4118.76 1361.88   7
   1  14 -23 526.619 850.635   7
   1  14 -22 500.657 860.950   7
   1  14 -21 2003.76 996.897   7
   1  14 -20 68.4577 390.429   7
   1  14 -19 3078.48 1202.93   7
   1  14 -18-10.9201 395.872   7
   1  14 -17 441.254 607.353   7
   1  14 -16-32.2057 404.762   7
   1  14 -15 3706.70 1202.22   7
   1  14 -14 509.561 602.609   7
   1  14 -13 8674.05 1735.10   7
   1  14 -12 331.502 501.876   7
   1  14 -11 5456.47 1415.13   7
   1  14 -10 2294.84 876.338   7
   1  14  -9 1849.85 902.855   7
   1  14  -8 825.464 757.463   7
   1  14  -7 15085.3 2170.16   7
  -1  14   6 125.327 390.436   7
   1  14  -6 613.384 389.314   7
  -1  14   5 4.89111 435.066   7
   1  14  -5 340.560 497.229   7
   1  14  -4 796.482 748.742   7
  -1  14   4 449.025 385.839   7
  -1  14   3 2068.99 646.930   7
   1  14  -3 2775.36 941.202   7
  -1  14   2 167.676 342.660   7
   1  14  -2 396.229 370.910   7
   1  14  -1 727.106 505.114   7
  -1  14   1-553.779 543.541   7
  -1  14   0 603.169 398.489   7
   1  14   0 2407.50 911.784   7
  -1  14  -1 247.801 377.266   7
   1  14   1 581.789 448.636   7
  -1  14  -2-555.965 611.098   7
   1  14   2 255.525 423.772   7
   1  14   3 3196.87 967.400   7
  -1  14  -3 1114.04 604.995   7
  -1  14  -4-66.5570 415.889   7
   1  14   4 39.7463 481.771   7
  -1  14  -5 13216.9 1938.63   7
   1  14   5 14283.8 1878.45   7
  -1  14  -6-195.473 563.470   7
   1  14   6 796.996 487.293   7
   1  14   7 559.327 548.085   7
  -1  14  -7-294.612 682.492   7
  -1  14  -8 149.501 384.231   7
  -1  14  -9 13787.0 2123.54   7
  -1  14 -10 1138.10 732.069   7
  -1  14 -11 7173.18 1523.33   7
  -1  14 -12 471.073 434.761   7
  -1  14 -13 3967.22 1045.29   7
  -1  14 -14 532.632 511.362   7
  -1  14 -15 1433.44 897.479   7
  -1  14 -16-41.8530 461.751   7
  -1  14 -17 89.5311 433.127   7
  -1  14 -18 424.481 411.528   7
  -1  14 -19 2175.54 825.050   7
  -1  14 -20-12.7173 596.305   7
  -1  14 -21 1008.78 742.046   7
  -1  14 -22 1616.48 753.218   7
  -1  14 -23 7377.25 1740.03   7
  -1  14 -24 176.489 617.521   7
  -1  14 -25 2054.39 920.664   7
  -1  14 -26 72.4058 529.179   7
  -1  14 -27 8070.83 1781.10   7
  -1  14 -28 361.538 715.611   7
  -1  14 -29-281.060 626.348   7
  -1  14 -30-572.913 561.516   7
  -1  14 -31 154.429 577.975   7
  -1  14 -32 97.5240 485.009   7
  -1  14 -33 1318.82 917.575   7
   1  15 -29 1922.84 941.044   7
   1  15 -28 660.043 658.442   7
   1  15 -27 57.0079 627.656   7
   1  15 -26 6984.91 1745.73   7
   1  15 -25-407.818 690.222   7
   1  15 -24-254.481 787.674   7
   1  15 -23 6223.41 1594.06   7
   1  15 -22 1811.53 1078.92   7
   1  15 -21-137.453 441.552   7
   1  15 -20 1790.35 1036.08   7
   1  15 -19 5358.96 1469.20   7
   1  15 -18 266.283 524.611   7
   1  15 -17 3668.47 1268.69   7
   1  15 -16-331.807 544.563   7
   1  15 -15 2662.52 1108.41   7
   1  15 -14 1342.45 553.378   7
   1  15 -13 3334.51 1242.83   7
   1  15 -12 588.966 536.121   7
   1  15 -11-127.616 516.156   7
   1  15 -10 2304.58 1006.87   7
   1  15  -9 3511.63 1089.09   7
   1  15  -8 999.014 800.567   7
   1  15  -7-215.411 385.049   7
   1  15  -6 493.489 558.465   7
   1  15  -5 4277.79 1303.51   7
   1  15  -4 2850.28 982.262   7
  -1  15   4 4289.56 1109.73   7
  -1  15   3-740.200 592.446   7
   1  15  -3 608.121 656.507   7
  -1  15   2-592.363 542.589   7
   1  15  -2 597.782 568.165   7
   1  15  -1 4070.22 1161.58   7
  -1  15   1 2410.71 757.645   7
   1  15   0 957.742 695.807   7
  -1  15   0 129.529 399.824   7
   1  15   1 488.455 720.519   7
  -1  15  -1-87.9816 521.245   7
   1  15   2 2032.29 890.305   7
  -1  15  -2 260.795 465.511   7
   1  15   3 7606.23 1491.48   7
  -1  15  -3 5106.23 1331.55   7
  -1  15  -4 377.390 521.309   7
   1  15   4 1240.15 665.448   7
   1  15   5 724.601 539.166   7
  -1  15  -5 1.63189 493.088   7
  -1  15  -6 420.968 544.706   7
  -1  15  -7 2690.05 972.802   7
  -1  15  -8 6801.78 1505.08   7
  -1  15  -9 842.957 692.394   7
  -1  15 -10 194.757 417.615   7
  -1  15 -11 3022.31 1004.05   7
  -1  15 -12 1924.96 943.499   7
  -1  15 -13 2603.59 1080.97   7
  -1  15 -14 914.332 702.314   7
  -1  15 -15 4445.67 1363.31   7
  -1  15 -16 370.213 500.216   7
  -1  15 -17 3605.14 1264.72   7
  -1  15 -18 399.644 650.728   7
  -1  15 -19-693.758 966.754   7
  -1  15 -20 402.273 641.448   7
  -1  15 -21 5914.57 1501.59   7
  -1  15 -22 19.8145 617.598   7
  -1  15 -23-228.102 514.463   7
  -1  15 -24 2779.64 1189.89   7
  -1  15 -25 1535.76 831.818   7
  -1  15 -26 1582.55 963.313   7
  -1  15 -27-636.181 808.654   7
  -1  15 -28 153.550 515.905   7
   1  16 -22 734.417 863.604   7
   1  16 -21 1356.79 945.245   7
   1  16 -20 2846.14 1095.55   7
   1  16 -19 70.7675 685.578   7
   1  16 -18-1766.49 932.739   7
   1  16 -17 688.911 770.405   7
   1  16 -16 3346.28 1224.39   7
   1  16 -15 1270.55 920.187   7
   1  16 -14 127.481 690.690   7
   1  16 -13 30.5384 522.461   7
   1  16 -12 489.714 549.718   7
   1  16 -11 9.97141 675.338   7
   1  16 -10 265.379 571.769   7
   1  16  -9 211.516 537.137   7
   1  16  -8 228.451 459.150   7
   1  16  -7 581.565 536.770   7
   1  16  -6 825.707 675.640   7
   1  16  -5 1083.75 962.620   7
   1  16  -4 6075.53 1506.28   7
   1  16  -3 606.212 735.383   7
  -1  16   2 845.699 624.485   7
   1  16  -2 361.331 608.536   7
  -1  16   1 256.172 447.909   7
   1  16  -1 225.505 451.043   7
  -1  16   0 2428.05 960.672   7
   1  16   0 2502.06 1022.97   7
  -1  16  -1 1316.22 659.504   7
   1  16   1 2942.18 1042.01   7
  -1  16  -2 8968.50 1737.10   7
   1  16   2 10709.9 1847.62   7
  -1  16  -3 2148.63 891.314   7
  -1  16  -4-377.070 634.583   7
  -1  16  -5 1936.76 1172.40   7
  -1  16  -6 5302.26 1388.78   7
  -1  16  -7-315.155 442.988   7
  -1  16  -8-119.419 525.859   7
  -1  16  -9-117.345 665.804   7
  -1  16 -10 1398.61 752.137   7
  -1  16 -11 491.327 444.183   7
  -1  16 -12-325.178 651.831   7
  -1  16 -13 650.354 690.997   7
  -1  16 -14 1876.71 999.511   7
  -1  16 -15 3433.06 1164.06   7
  -1  16 -16-368.685 429.021   7
  -1  16 -17 1146.30 970.186   7
  -1  16 -18 2194.86 1105.44   7
  -1  16 -19 2154.47 1094.80   7
  -1  16 -20 206.633 536.837   7
  -1  16 -21-126.411 662.660   7
  -1  16 -22 1911.37 965.611   7
   1  17 -14-44.1764 486.944   7
   1  17 -13-260.386 559.821   7
   1  17 -12 84.5073 453.689   7
   1  17 -11 2.14501 473.097   7
   1  17 -10 1362.67 822.492   7
   1  17  -9 92.3746 521.354   7
   1  17  -8-464.938 568.173   7
   1  17  -7-652.246 725.516   7
   1  17  -6 3308.13 1224.28   7
   1  17  -5 583.915 463.557   7
   1  17  -4 783.195 649.783   7
   1  17  -3-151.708 464.174   7
   1  17  -2 804.829 777.227   7
   1  17  -1-379.205 534.815   7
   1  17   0 579.051 592.431   7
  -1  17  -1-512.124 559.232   7
  -1  17  -2-129.935 583.619   7
  -1  17  -3-127.298 482.917   7
  -1  17  -4 1590.24 882.369   7
  -1  17  -5 345.715 568.199   7
  -1  17  -6 560.916 611.922   7
  -1  17  -7-149.080 562.612   7
  -1  17  -8 946.447 759.149   7
  -1  17  -9-41.7969 615.824   7
  -1  17 -10 988.015 769.646   7
  -1  17 -11-75.5424 476.938   7
  -1  17 -12 1851.44 786.880   7
  -1  17 -13-2.09032 695.538   7
  -1  17 -14 245.184 661.268   7
   1  18  -4 779.973 685.648   7
   1  18  -3-1776.31 925.692   7
  -1  18  -4 1439.37 900.775   7
   2   0 -56-641.831 790.575   5
   2   0 -55-214.006 619.106   5
   2   0 -54 4114.28 1253.39   5
   2   0 -53-20.4720 499.564   5
   2   0 -52 3711.53 1185.02   5
   2   0 -51-358.866 659.184   5
   2   0 -50 1860.29 762.731   5
   2   0 -49-28.7133 570.381   5
   2   0 -48 2081.88 909.489   5
   2   0 -47-1103.27 761.354   5
   2   0 -46-70.5852 532.364   5
   2   0 -45-609.140 583.401   5
   2   0 -44-626.372 831.104   5
   2   0 -43-974.919 801.329   5
   2   0 -42 4181.81 1045.11   5
   2   0 -41 807.241 526.627   5
   2   0 -40 6305.17 1262.13   5
   2   0 -39 1665.00 759.722   5
   2   0 -38 19630.6 2046.82   5
   2   0 -37 785.933 734.399   5
   2   0 -36 39119.9 2780.52   5
   2   0 -35 1595.01 793.271   5
   2   0 -34 3784.42 953.680   5
   2   0 -33 1315.51 625.573   5
   2   0 -32 41978.2 2662.68   5
  -2   0  31 193.097 325.693   2
   2   0 -31 1359.44 692.860   5
  -2   0  30 13714.4 1083.14   2
   2   0 -30 12985.5 1492.16   5
  -2   0  29 116.373 203.142   2
   2   0 -29 24.0544 403.276   5
  -2   0  28 3236.85 539.508   2
   2   0 -28 3393.50 461.717   7
   2   0 -28 3710.22 805.484   5
  -2   0  27-63.7679 149.210   2
   2   0 -27 37.2252 130.818   7
   2   0 -27 159.536 323.403   5
  -2   0  26 1193.04 348.291   2
   2   0 -26 1227.49 290.221   7
   2   0 -26 1131.05 515.573   5
  -2   0  25-41.8272 178.781   2
   2   0 -25 73.5038 133.206   7
  -2   0  24 20231.8 1245.48   2
   2   0 -24 22692.6 1169.59   7
   2   0 -24 19691.5 1541.23   5
  -2   0  23 224.966 214.500   2
   2   0 -23 143.271 152.903   7
   2   0 -23 713.962 418.197   5
  -2   0  22 759.585 259.836   2
   2   0 -22 242.753 239.399   5
  -2   0  21-58.3225 158.807   2
   2   0 -21 295.552 365.461   5
  -2   0  20 68432.9 2061.15   2
   2   0 -20 64833.3 2276.85   6
   2   0 -20 71300.0 2640.92   5
   2   0 -19 80.8829 315.301   6
  -2   0  19 236.090 156.594   2
  -2   0  18 33654.5 1378.84   2
   2   0 -18 31576.7 1507.62   6
   2   0 -17 16.5107 172.608   6
  -2   0  17-145.217 165.276   2
  -2   0  16 23022.2 1095.46   2
   2   0 -16 22844.8 1202.86   6
  -2   0  15 58.6080 163.916   2
   2   0 -15 308.930 224.405   6
  -2   0  14 158714. 2719.77   2
   2   0 -14 156326. 2880.40   6
  -2   0  13 540.058 221.050   2
   2   0 -13-7.35785 141.727   6
   2   0 -12 71366.1 1802.65   6
   2   0 -11 232.105 171.043   6
   2   0 -10 468.945 220.652   6
   2   0  -9 13.0377 133.230   6
   2   0  -8 30917.5 1033.25   6
   2   0  -7 553.568 186.583   6
  -2   0   6 4121.87 407.746   3
   2   0  -6 4465.74 382.719   6
  -2   0   5 15.3447 119.491   3
  -2   0   4 124347. 1958.47   3
  -2   0   3 159.999 124.375   3
  -2   0   2 242065. 2618.34   3
  -2   0   1 121.003 88.3174   3
  -2   0   0 17803.3 679.032   1
  -2   0   0 17629.6 710.614   3
   2   0   0 17318.7 697.536   4
  -2   0  -1 101.794 98.2104   1
   2   0   1 210.656 140.827   4
  -2   0  -2 50360.5 1178.85   1
   2   0   2 52083.8 1257.30   4
  -2   0  -3 87.4890 155.702   1
   2   0   3 165.621 155.216   4
  -2   0  -4 209609. 2469.02   1
   2   0   4 209034. 2675.54   4
  -2   0  -5-52.6401 137.495   1
   2   0   5 253.334 161.813   4
  -2   0  -6 5002.20 429.864   1
   2   0   6 5805.73 492.732   4
   2   0   7 139.391 180.214   4
   2   0   8 230733. 3191.84   4
   2   0   9 288.636 252.608   4
   2   0  10 7012.27 596.021   4
   2   0  11 15.1430 192.223   4
  -2   0 -11 1068.22 355.403   5
   2   0  12 1003.15 296.146   4
  -2   0 -12 1130.89 356.118   5
   2   0  13 351.753 248.143   4
  -2   0 -13 681.542 339.079   5
   2   0  14 947.189 299.031   4
  -2   0 -14 1101.03 366.259   5
   2   0  15 645.173 399.857   4
  -2   0 -15 916.244 538.388   5
   2   0  16 214293. 3854.38   4
  -2   0 -16 222269. 4266.81   5
   2   0  17 308.141 534.615   4
  -2   0 -17 1589.78 675.072   5
   2   0  18 757.236 318.052   4
  -2   0 -18 1352.10 426.561   5
   2   0  19-0.84119 189.100   4
  -2   0 -19 119.694 317.086   5
   2   0  20 9750.10 911.187   4
  -2   0 -20 10949.3 1076.22   5
   2   0  21 16.4351 179.506   4
  -2   0 -21 447.791 478.155   5
   2   0  22 34.1677 210.708   4
  -2   0 -22 1665.88 554.238   5
   2   0  23-220.680 233.172   4
  -2   0 -23 247.027 367.721   5
  -2   0 -24 7568.07 1017.03   5
   2   0  24 8508.22 929.057   4
   2   0  25 3.70078 282.090   4
  -2   0 -25-269.727 320.470   5
   2   0  26 1320.75 432.334   4
  -2   0 -26 625.504 428.079   5
   2   0  27 410.307 358.742   4
  -2   0 -27 1710.60 717.414   5
   2   0  28 24165.2 1627.94   4
  -2   0 -28 22057.6 1800.01   5
   2   0  29 746.282 397.924   4
  -2   0 -29 691.878 579.366   5
   2   0  30 2043.95 565.572   4
  -2   0 -30 1717.97 621.000   5
   2   0  31 913.694 529.021   4
  -2   0 -31 161.118 554.948   5
   2   0  32 33709.2 2030.79   4
  -2   0 -32 33891.5 2437.36   5
   2   0  33 415.707 453.031   4
  -2   0 -33 1013.63 560.030   5
   2   0  34 915.049 488.409   4
  -2   0 -34 222.813 447.559   5
   2   0  35 574.070 396.675   4
  -2   0 -35 855.951 702.910   5
   2   0  36 32152.7 2105.32   4
  -2   0 -36 37453.5 2697.35   5
   2   0  37 1970.39 638.169   4
  -2   0 -37 1210.52 852.421   5
   2   0  38 20640.9 1714.73   4
  -2   0 -38 21150.2 2161.09   5
   2   0  39 1014.12 478.311   4
  -2   0 -39 1662.28 796.654   5
  -2   0 -40 4396.97 1058.30   5
  -2   0 -41 984.868 710.177   5
  -2   0 -42 8013.82 1461.27   5
  -2   0 -43 258.489 422.207   5
  -2   0 -44 639.972 667.332   5
  -2   0 -45-165.965 532.188   5
  -2   0 -46 1548.68 684.280   5
  -2   0 -47 347.171 475.982   5
  -2   0 -48 2504.86 947.615   5
  -2   0 -49 259.871 519.262   5
  -2   0 -50 1620.19 910.646   5
  -2   0 -51-248.177 619.810   5
  -2   0 -52 1542.70 916.244   5
   2  -1 -56 1050.96 862.966   5
   2   1 -56-79.7048 471.955   5
   2  -1 -55 1108.13 661.700   5
   2   1 -55-149.858 556.797   5
   2   1 -54-223.158 499.541   5
   2  -1 -54 172.989 486.790   5
   2   1 -53-164.899 511.964   5
   2  -1 -53-567.054 766.941   5
   2   1 -52 1511.33 785.312   5
   2  -1 -52 2530.25 936.341   5
   2   1 -51 4687.85 1297.55   5
   2  -1 -51 6387.08 1393.73   5
   2   1 -50 626.582 502.669   5
   2  -1 -50-511.150 472.857   5
   2   1 -49-500.910 676.635   5
   2  -1 -49 746.032 791.031   5
   2   1 -48 3737.87 1006.04   5
   2  -1 -48 5657.47 1248.62   5
   2  -1 -47 3808.60 1147.28   5
   2   1 -47 2550.83 812.408   5
   2   1 -46 3532.80 1017.13   5
   2  -1 -46 4694.71 1191.23   5
   2   1 -45-226.987 541.204   5
   2  -1 -45-326.935 710.509   5
   2   1 -44 2591.27 735.766   5
   2  -1 -44 2285.33 821.262   5
   2   1 -43-283.223 493.569   5
   2  -1 -43 515.480 585.837   5
   2   1 -42 5790.97 1170.58   5
   2  -1 -42 8357.76 1462.89   5
   2   1 -41 456.202 404.957   5
   2  -1 -41 708.297 654.375   5
   2  -1 -40 965.336 739.517   5
   2   1 -40 656.291 628.619   5
   2  -1 -39 16424.5 1938.26   5
   2   1 -39 16809.4 1899.48   5
   2  -1 -38 3444.89 1085.36   5
   2   1 -38 3183.49 1010.46   5
   2  -1 -37 1598.18 722.636   5
   2   1 -37 1631.69 669.496   5
   2  -1 -36 668.453 624.715   5
   2   1 -36 859.415 618.055   5
   2  -1 -35 11461.4 1531.99   5
   2   1 -35 12506.7 1543.31   5
   2  -1 -34 13897.2 1688.97   5
   2   1 -34 13571.1 1572.18   5
  -2   1  33 5286.17 796.371   2
   2  -1 -33 8703.51 1358.12   5
   2   1 -33 8745.93 1255.30   5
  -2   1  32 19302.9 1422.89   2
   2   1 -32 18681.7 1747.83   5
   2  -1 -32 17617.4 1796.66   5
  -2   1  31 6765.42 855.041   2
   2   1 -31 6363.58 767.966   7
   2   1 -31 6755.66 1100.92   5
   2  -1 -31 9124.78 1343.70   5
  -2   1  30 14589.0 1244.51   2
   2   1 -30 14915.0 1148.26   7
   2   1 -30 15779.0 1587.17   5
   2  -1 -30 15595.6 1639.38   5
  -2   1  29 2904.76 598.640   2
   2   1 -29 2848.64 501.910   7
   2  -1 -29 3210.17 825.911   5
   2   1 -29 3068.89 734.208   5
  -2  -1  28 442.398 241.055   2
  -2   1  28 566.697 335.824   2
   2   1 -28 693.931 295.771   7
   2  -1 -28 664.508 462.569   5
   2   1 -28 677.786 388.228   5
  -2  -1  27 880.452 286.517   2
  -2   1  27 2091.89 500.779   2
   2   1 -27 1063.86 313.768   7
   2   1 -27 1184.29 449.430   5
   2  -1 -27 499.499 468.919   5
  -2   1  26 15889.3 1235.67   2
  -2  -1  26 15235.4 994.527   2
   2   1 -26 15104.1 1113.64   7
   2  -1 -26 16907.2 1566.77   5
   2   1 -26 16021.2 1480.53   5
  -2   1  25 3554.40 637.132   2
  -2  -1  25 3530.18 501.000   2
   2   1 -25 4215.78 632.941   7
   2  -1 -25 4381.92 434.978   7
   2  -1 -25 5687.72 951.402   5
   2   1 -25 4241.21 834.630   5
  -2  -1  24 35393.6 1468.52   2
  -2   1  24 35330.5 1771.23   2
   2  -1 -24 38742.5 1267.31   7
   2   1 -24 36725.6 1699.62   7
   2  -1 -24 37275.8 2212.37   5
   2   1 -24 35816.1 2087.32   5
  -2  -1  23 106931. 2473.47   2
  -2   1  23 111884. 3089.55   2
   2  -1 -23 106713. 2082.91   7
   2  -1 -23 107154. 3582.32   5
   2   1 -23 105556. 3419.62   5
  -2   1  22 6209.54 815.846   2
  -2  -1  22 4503.13 529.539   2
   2  -1 -22 6051.01 533.590   7
   2   1 -22 7301.70 974.121   5
   2  -1 -22 6621.45 955.168   5
  -2  -1  21 65863.8 1841.88   2
  -2   1  21 71547.4 2388.12   2
   2   1 -21 63247.2 2424.61   6
   2   1 -21 70565.1 2652.20   5
  -2  -1  20 13281.5 813.787   2
  -2   1  20 14389.5 1062.56   2
   2   1 -20 14219.0 1146.20   6
   2   1 -20 15663.0 1229.98   5
  -2   1  19 24903.8 1349.91   2
  -2  -1  19 25410.9 1094.30   2
   2   1 -19 25980.8 1484.77   6
   2   1 -19 25194.0 1485.73   5
  -2  -1  18 10759.3 705.208   2
  -2   1  18 12152.1 935.448   2
   2  -1 -18 11222.2 885.378   6
   2   1 -18 11462.7 1011.20   6
   2   1 -18 12480.5 1044.48   5
  -2  -1  17 205727. 2975.31   2
  -2   1  17 215395. 3814.90   2
   2  -1 -17 204905. 3457.86   6
   2   1 -17 207406. 3900.37   6
   2  -1 -16 421.774 214.893   6
   2   1 -16 325.454 367.234   6
  -2   1  16 238.376 178.510   2
  -2   1  15 36370.5 1504.72   2
   2   1 -15 33989.9 1499.59   6
   2  -1 -15 35383.4 1335.45   6
  -2   1  14 68763.5 2006.29   2
   2   1 -14 66033.2 2012.71   6
   2  -1 -14 65788.8 1733.13   6
  -2   1  13 113107. 2517.82   2
   2   1 -13 106246. 2463.49   6
   2  -1 -13 108166. 2133.12   6
  -2   1  12 20514.0 1057.31   2
   2   1 -12 18565.7 1007.30   6
   2  -1 -12 19946.5 874.129   6
  -2   1  11 23925.6 1117.53   2
   2  -1 -11 21913.1 871.271   6
   2   1 -11 23346.2 1087.12   6
  -2   1  10 1528.84 328.519   2
   2  -1 -10 1347.96 232.171   6
   2   1 -10 1487.23 304.760   6
  -2   1   9 2326.80 393.271   2
   2  -1  -9 2092.32 268.437   6
   2   1  -9 1971.62 318.096   6
  -2   1   8 1760.45 346.454   2
   2   1  -8 1739.17 306.856   6
   2  -1  -8 1264.58 197.294   6
   2  -1  -7 3812.67 320.173   6
   2   1  -7 3676.15 387.683   6
  -2   1   6-59.4614 133.639   3
   2   1  -6 275.267 202.599   6
  -2   1   5 142593. 2120.31   3
  -2  -1   5 139536. 2176.96   3
  -2   1   4 111051. 1835.98   3
  -2  -1   4 111766. 1883.21   3
  -2  -1   3 227305. 2598.09   3
  -2   1   3 218769. 2505.70   3
   2  -1  -3 220277. 2289.07   4
  -2  -1   2 15880.8 694.065   3
  -2   1   2 17471.7 701.816   3
   2  -1  -2 16796.9 652.502   4
  -2  -1   1 84107.5 1598.76   1
  -2   1   1 94172.4 1613.95   3
  -2  -1   1 89725.7 1606.73   3
   2  -1  -1 89284.6 1541.50   4
  -2  -1   0 90909.2 1673.88   1
  -2   1   0 93603.8 1617.86   3
  -2  -1   0 94871.8 1645.14   3
   2  -1   0 92919.0 1631.37   4
  -2   1  -1 19040.6 634.716   1
  -2  -1  -1 20365.3 806.696   1
  -2  -1  -1 20273.2 760.071   3
   2  -1   1 19998.7 797.148   4
  -2   1  -2 1000.16 173.666   1
  -2  -1  -2 622.409 198.356   1
   2  -1   2 910.310 234.353   4
  -2  -1  -3 34504.6 1083.31   1
  -2   1  -3 35242.6 887.724   1
   2  -1   3 37815.8 1178.11   4
  -2   1  -4 156426. 1924.97   1
  -2  -1  -4 159536. 2357.32   1
   2   1   4 158375. 2280.89   4
   2  -1   4 164040. 2512.35   4
  -2   1  -5 59072.3 1231.81   1
  -2  -1  -5 58981.7 1463.43   1
   2  -1   5 59317.6 1579.87   4
   2   1   5 56313.9 1392.10   4
  -2  -1  -6 148889. 2394.90   1
  -2   1  -6 144942. 2008.24   1
   2  -1   6 149938. 2600.72   4
   2   1   6 150949. 2312.15   4
  -2  -1  -7 4455.36 459.930   1
   2  -1   7 3707.17 468.833   4
   2   1   7 4945.86 428.420   4
   2  -1   8 188821. 3119.88   4
   2   1   8 183936. 2687.95   4
  -2  -1  -8 181985. 2941.92   5
   2  -1   9 37668.8 1454.65   4
   2   1   9 36035.0 1233.68   4
  -2  -1  -9 35535.9 1371.61   5
   2  -1  10 74377.5 2085.69   4
  -2  -1 -10 67755.7 1969.18   5
   2   1  10 72857.3 1795.08   4
   2  -1  11 24004.5 1230.25   4
   2   1  11 24975.2 1084.84   4
  -2  -1 -11 25326.7 1245.75   5
   2   1  12 140.591 166.092   4
   2  -1  12 902.858 332.659   4
  -2  -1 -12 351.659 293.191   5
   2  -1  13 13326.2 971.056   4
   2   1  13 13809.9 847.949   4
  -2  -1 -13 13328.3 972.497   5
   2  -1  14 91977.1 2581.02   4
   2   1  14 94537.5 2274.00   4
  -2   1 -14 97309.0 2596.57   5
  -2  -1 -14 93075.0 2651.06   5
   2  -1  15 6607.78 747.291   4
   2   1  15 8043.27 704.069   4
  -2   1 -15 7370.05 786.502   5
  -2  -1 -15 7754.75 831.673   5
   2   1  16 548.520 250.278   4
   2  -1  16 1332.71 452.996   4
  -2  -1 -16 1375.89 540.481   5
  -2   1 -16 1048.55 421.135   5
   2  -1  17 61181.0 2265.20   4
   2   1  17 66709.8 2055.86   4
  -2   1 -17 68597.5 2392.07   5
  -2  -1 -17 62555.0 2381.64   5
   2  -1  18 16686.9 1228.38   4
   2   1  18 18437.5 1119.29   4
  -2  -1 -18 20459.9 1434.34   5
  -2   1 -18 20026.4 1372.43   5
   2  -1  19 3773.46 694.934   4
  -2   1 -19 4990.67 787.870   5
  -2  -1 -19 5841.24 842.255   5
   2   1  19 4840.22 650.426   4
   2  -1  20 36642.9 1865.53   4
  -2   1 -20 37741.6 1958.06   5
   2   1  20 33664.0 1570.36   4
  -2  -1 -20 31523.0 1865.92   5
   2  -1  21 12431.6 1148.66   4
  -2  -1 -21 12103.2 1230.57   5
  -2   1 -21 12443.3 1188.29   5
   2   1  21 12159.9 984.967   4
   2  -1  22 13744.2 1204.66   4
  -2   1 -22 16897.7 1436.00   5
   2   1  22 14636.2 1088.45   4
  -2  -1 -22 13015.1 1285.30   5
   2  -1  23 1299.02 483.525   4
   2   1  23 1066.58 369.070   4
  -2   1 -23 2218.17 725.095   5
  -2  -1 -23 1161.00 504.646   5
   2  -1  24 2049.48 578.117   4
   2   1  24 1572.95 433.994   4
  -2   1 -24 1655.94 523.924   5
  -2  -1 -24 1928.70 561.176   5
   2  -1  25 1962.39 591.782   4
   2   1  25 1949.72 483.842   4
  -2   1 -25 3041.63 771.559   5
  -2  -1 -25 1405.64 592.450   5
   2  -1  26 30994.4 1870.45   4
   2   1  26 26321.1 1559.28   4
  -2  -1 -26 26299.9 1967.51   5
  -2   1 -26 28610.3 1955.57   5
   2  -1  27 1776.67 605.761   4
   2   1  27 164.494 258.574   4
  -2  -1 -27 1118.43 654.766   5
  -2   1 -27 589.661 530.646   5
   2   1  28 1204.56 413.368   4
   2  -1  28 1343.41 536.281   4
  -2  -1 -28 2626.22 851.223   5
  -2   1 -28 2140.92 749.574   5
   2  -1  29 16622.8 1448.09   4
  -2  -1 -29 17596.5 1740.85   5
  -2   1 -29 15453.6 1593.54   5
   2   1  29 17891.7 1374.22   4
   2  -1  30 43174.1 2371.56   4
   2   1  30 40170.1 2045.15   4
  -2   1 -30 41063.0 2533.61   5
  -2  -1 -30 45478.4 2741.43   5
   2  -1  31 7510.14 1053.42   4
   2   1  31 6918.11 910.462   4
  -2   1 -31 6129.21 1116.13   5
  -2  -1 -31 6512.95 1233.97   5
   2   1  32 5873.63 856.056   4
   2  -1  32 7332.92 1046.10   4
  -2   1 -32 7731.19 1300.22   5
  -2  -1 -32 5683.41 1110.57   5
  -2  -1 -33 20371.0 1925.56   5
   2  -1  33 20510.6 1693.62   4
   2   1  33 17946.4 1437.60   4
  -2   1 -33 16940.6 1784.00   5
   2  -1  34 3105.54 801.450   4
   2   1  34 2425.29 596.939   4
  -2   1 -34 3376.09 949.560   5
  -2  -1 -34 5168.52 1072.40   5
  -2  -1 -35 12265.7 1585.10   5
  -2   1 -35 12988.3 1564.96   5
   2  -1  35 12014.6 1336.87   4
   2   1  35 16043.2 1387.88   4
   2  -1  36 2266.49 671.527   4
   2   1  36 2089.51 582.167   4
  -2  -1 -36 2611.40 845.123   5
  -2   1 -36 1493.06 656.422   5
   2  -1  37 2963.12 704.466   4
  -2  -1 -37 4543.24 1103.45   5
  -2   1 -37 3616.97 1023.81   5
   2  -1  38 7126.49 1092.40   4
  -2   1 -38 7636.93 1351.56   5
  -2  -1 -38 7600.33 1334.62   5
  -2  -1 -39 12887.0 1747.18   5
   2  -1  39 15349.8 1599.00   4
  -2   1 -39 15019.7 1837.18   5
   2  -1  40 775.074 560.878   4
  -2   1 -40 2035.26 779.208   5
  -2  -1 -40 560.126 652.043   5
   2  -1  41 1264.84 577.984   4
  -2   1 -41 1659.79 766.258   5
  -2  -1 -41 1722.08 799.774   5
   2  -1  42 5944.14 1016.33   4
  -2  -1 -42 7461.91 1392.70   5
  -2   1 -42 5506.04 1215.49   5
  -2  -1 -43 4980.42 1227.45   5
  -2   1 -43 4068.80 1119.86   5
  -2   1 -44 4235.92 1147.81   5
  -2  -1 -44 4933.89 1306.74   5
  -2  -1 -45 2133.50 924.961   5
  -2   1 -45 1.31308 437.375   5
  -2   1 -46-225.365 429.975   5
  -2  -1 -46 728.585 722.794   5
  -2   1 -47 1261.66 650.638   5
  -2  -1 -47 595.366 745.012   5
  -2   1 -48 7176.52 1478.63   5
  -2  -1 -48 6247.93 1426.32   5
  -2  -1 -49 298.636 536.187   5
  -2   1 -49 1580.61 871.332   5
  -2  -1 -50 1816.70 892.092   5
  -2  -1 -51 801.905 822.879   5
  -2  -1 -52 276.736 687.543   5
  -2  -1 -53 3283.75 1157.98   5
  -2  -1 -54-69.8766 721.192   5
   2   2 -57 1517.83 925.784   5
   2   2 -56 274.069 436.810   5
   2  -2 -55 591.299 735.877   5
   2   2 -55 171.345 533.506   5
   2   2 -54 1114.59 748.645   5
   2  -2 -54 917.703 824.329   5
   2   2 -53 1266.88 780.322   5
   2  -2 -53 2571.74 1076.43   5
   2  -2 -52-611.853 886.169   5
   2   2 -52 294.428 495.979   5
   2   2 -51 1900.75 599.822   5
   2  -2 -51 1670.50 853.588   5
   2   2 -50 1594.60 685.556   5
   2  -2 -50 1320.99 859.392   5
   2   2 -49 4737.42 1190.02   5
   2  -2 -49 7301.74 1466.98   5
   2  -2 -48-73.3122 653.887   5
   2   2 -48-28.8010 462.865   5
   2   2 -47 1152.32 667.337   5
   2  -2 -47 1171.42 654.056   5
   2   2 -46 1763.23 854.645   5
   2  -2 -46 461.883 830.878   5
   2  -2 -45 29374.8 2839.16   5
   2   2 -45 27526.5 2521.50   5
   2  -2 -44 8500.93 1595.61   5
   2   2 -44 6784.87 1273.01   5
   2  -2 -43 4096.82 1138.05   5
   2   2 -43 2244.89 836.100   5
   2   2 -42 3743.97 992.656   5
   2  -2 -42 6924.47 1452.97   5
   2   2 -41 14714.5 1794.67   5
   2  -2 -41 16107.4 1993.94   5
   2   2 -40 531.390 582.118   5
   2  -2 -40 857.526 761.353   5
   2  -2 -39 10530.7 1613.32   5
   2   2 -39 10430.6 1456.14   5
   2   2 -38 3764.12 892.329   5
   2  -2 -38 2466.80 992.952   5
   2   2 -37 5694.81 1065.15   5
   2  -2 -37 7746.08 1371.57   5
   2   2 -36 631.003 600.173   5
   2  -2 -36 1147.56 749.052   5
   2   2 -35 9342.02 1269.71   5
   2  -2 -35 7359.62 1321.36   5
   2   2 -34 3957.38 877.312   5
   2  -2 -34 2086.48 984.683   5
   2   2 -33 13330.9 1228.13   7
   2  -2 -33 15434.8 1775.41   5
   2   2 -33 16118.3 1671.86   5
  -2   2  32 14617.5 1357.75   2
   2   2 -32 13957.7 1252.50   7
   2   2 -32 17101.4 1673.34   5
   2  -2 -32 15636.7 1772.70   5
  -2   2  31 6829.32 925.688   2
   2   2 -31 9366.84 1023.16   7
   2   2 -31 9821.50 1245.13   5
   2  -2 -31 7264.58 1170.41   5
  -2   2  30 2381.59 606.164   2
   2   2 -30 2010.81 555.111   7
   2  -2 -30 2359.97 830.982   5
   2   2 -30 2849.71 805.239   5
  -2   2  29 45846.9 2287.24   2
   2   2 -29 44258.4 2147.63   7
   2   2 -29 48443.5 2594.92   5
   2  -2 -29 46432.9 2776.02   5
  -2   2  28 5169.75 818.815   2
   2   2 -28 3323.47 622.748   7
   2   2 -28 4193.40 828.537   5
   2  -2 -28 5221.15 990.618   5
  -2   2  27 29678.3 1805.70   2
   2   2 -27 25473.0 1612.39   7
   2   2 -27 28920.7 1920.11   5
   2  -2 -27 25914.4 1997.40   5
  -2  -2  26 5011.31 518.722   2
  -2   2  26 5944.30 844.252   2
   2   2 -26 5918.77 788.621   7
   2  -2 -26 6428.25 1079.09   5
   2   2 -26 7908.42 1065.67   5
  -2  -2  25 16252.6 896.260   2
  -2   2  25 16777.7 1351.25   2
   2   2 -25 19278.0 1373.57   7
   2   2 -25 18716.0 1492.23   5
   2  -2 -25 16594.1 1536.70   5
  -2  -2  24 3483.64 437.235   2
  -2   2  24 6478.29 918.612   2
   2   2 -24 4607.22 741.472   7
   2   2 -24 5957.18 942.279   5
   2  -2 -24 5180.86 1014.55   5
  -2   2  23 137756. 3738.63   2
  -2  -2  23 135663. 2463.60   2
   2   2 -23 134207. 3796.65   5
   2  -2 -23 140057. 4189.55   5
  -2  -2  22 1858.82 301.329   2
  -2   2  22 3090.70 666.467   2
   2  -2 -22 3228.03 266.783   7
   2   2 -22 3532.57 843.527   6
   2   2 -22 2469.97 729.798   5
  -2  -2  21 1983.40 309.934   2
  -2   2  21 1200.11 410.964   2
   2   2 -21 2359.54 553.977   6
   2  -2 -21 1787.64 193.413   7
   2   2 -21 2108.53 537.688   5
  -2  -2  20 1314.22 251.485   2
  -2   2  20 1977.33 537.270   2
   2   2 -20 1557.76 482.243   6
   2   2 -20 1671.14 435.537   5
  -2   2  19 41553.5 1920.58   2
   2   2 -19 38013.9 1879.86   6
   2   2 -19 38410.7 1812.62   5
  -2   2  18 4026.11 645.886   2
   2   2 -18 3712.24 617.549   6
   2   2 -18 3653.23 584.447   5
  -2   2  17 31758.8 1632.76   2
   2   2 -17 32680.4 1641.95   6
   2   2 -17 32577.1 1550.99   5
  -2   2  16 515.984 414.317   2
   2   2 -16 456.990 346.722   6
   2   2 -16 368.407 303.537   5
  -2   2  15 196032. 3869.65   2
   2  -2 -15 186637. 2828.42   6
   2   2 -15 189827. 3734.07   6
  -2   2  14 11653.9 968.420   2
   2   2 -14 11943.2 927.977   6
   2  -2 -14 12582.1 708.469   6
  -2   2  13 9072.60 809.923   2
   2   2 -13 9298.54 790.396   6
   2  -2 -13 9807.30 579.707   6
  -2   2  12 4840.22 636.176   2
   2  -2 -12 4382.46 366.051   6
   2   2 -12 4354.01 550.028   6
  -2   2  11 518663. 5798.29   2
   2   2 -11 502315. 5390.65   6
   2  -2 -11 503400. 3667.13   6
  -2   2  10 10020.6 839.197   2
   2  -2 -10 10307.4 499.912   6
   2   2 -10 10800.4 775.830   6
  -2   2   9 27610.1 1309.99   2
   2   2  -9 27382.0 1201.44   6
   2  -2  -9 28683.2 781.205   6
  -2   2   8 1221.97 312.973   2
   2   2  -8 787.756 248.570   6
   2  -2  -8 1507.14 181.842   6
  -2   2   7 142376. 2807.92   2
   2   2  -7 141512. 2562.88   6
  -2   2   6 25886.8 919.877   3
  -2   2   6 26172.7 1190.88   2
   2   2  -6 26637.8 1089.32   6
  -2  -2   5 307428. 3248.07   3
  -2   2   5 307418. 3054.15   3
  -2   2   5 304278. 3932.13   2
   2   2  -5 296682. 3511.79   6
   2  -2  -5 300357. 2526.75   4
  -2   2   4 174871. 2251.21   3
  -2   2   4 173627. 2901.26   2
  -2  -2   4 168707. 2338.73   3
   2   2  -4 173626. 2638.82   6
   2  -2  -4 167382. 1983.99   4
  -2  -2   3 86730.5 1640.93   3
  -2   2   3 87998.1 1563.66   3
  -2   2   3 84946.4 1993.06   2
   2  -2  -3 82234.8 1450.94   4
  -2  -2   2 3590.64 388.572   1
  -2   2   2 4498.14 369.176   3
  -2   2   2 5276.17 534.768   2
  -2  -2   2 3881.90 364.811   3
   2  -2  -2 3684.89 338.844   4
  -2  -2   1 73256.9 1628.55   1
  -2  -2   1 76046.3 1480.52   3
  -2   2   1 79646.0 1480.94   3
   2  -2  -1 75345.7 1510.81   4
  -2  -2   0 5362.88 454.101   1
  -2   2   0 5807.23 418.736   3
  -2  -2   0 6059.50 430.259   3
   2  -2   0 6506.07 491.925   4
  -2  -2  -1 513.695 197.601   1
  -2  -2  -1 642.054 171.395   3
   2  -2   1 582.869 191.112   4
  -2  -2  -2 15789.1 778.362   1
  -2   2  -2 15895.1 504.733   1
   2  -2   2 15883.7 802.952   4
   2  -2   3 1729.35 333.309   4
  -2   2  -3 2108.97 376.854   7
  -2  -2  -3 2368.00 356.972   1
  -2   2  -3 2108.92 203.986   1
   2  -2   4 103192. 2193.91   4
  -2   2  -4 103191. 2308.64   7
  -2   2  -4 101621. 1354.35   1
  -2  -2  -4 103561. 2060.27   1
   2  -2   5 330270. 4057.36   4
  -2   2  -5 329761. 2553.75   1
  -2  -2  -5 325574. 3681.90   1
  -2   2  -5 321499. 4170.56   7
   2  -2   6 18259.8 1023.30   4
  -2   2  -6 17603.2 628.103   1
  -2  -2  -6 16302.2 891.721   1
  -2   2  -6 19871.5 1082.23   7
  -2  -2  -6 17972.4 874.259   5
   2  -2   7 143660. 2882.41   4
  -2   2  -7 138311. 1853.00   1
  -2  -2  -7 139193. 2535.68   1
  -2   2  -7 135730. 2847.60   7
  -2  -2  -7 140375. 2505.32   5
  -2   2  -8 289.054 266.056   7
  -2  -2  -8 583.536 276.446   5
  -2   2  -9 91693.8 2436.86   7
   2   2   9 100899. 1994.09   4
  -2  -2  -9 101530. 2334.00   5
  -2   2 -10 6096.11 676.805   7
  -2  -2 -10 4935.39 570.496   5
   2   2  10 5731.44 509.575   4
  -2   2 -11 137903. 3078.58   7
  -2  -2 -11 147407. 3062.82   5
   2   2  11 147489. 2519.14   4
  -2   2 -12 470.784 289.609   7
  -2  -2 -12 478.370 286.655   5
   2   2  12 156.719 166.271   4
  -2   2 -13 427.474 255.870   7
  -2  -2 -13 482.634 304.335   5
   2   2  13 11.7202 114.048   4
  -2   2 -14 3222.62 532.973   7
  -2  -2 -14 3270.13 560.962   5
   2   2  14 3936.77 460.829   4
  -2   2 -15 39461.8 1762.58   7
   2   2  15 42789.7 1494.29   4
  -2  -2 -15 38840.4 1816.46   5
  -2   2 -16 11805.1 989.930   7
  -2  -2 -16 10725.0 1014.56   5
   2   2  16 12608.9 845.160   4
  -2   2 -17 4601.27 643.070   7
  -2  -2 -17 4551.54 694.434   5
   2   2  17 4810.21 524.409   4
  -2   2 -18 574.963 344.509   7
  -2  -2 -18 246.417 414.210   5
   2   2  18 144.083 231.328   4
  -2   2 -19 46957.7 2040.39   7
   2   2  19 48861.3 1727.31   4
  -2  -2 -19 44808.4 2176.72   5
  -2   2 -20 521.421 286.794   7
   2   2  20 269.087 297.314   4
  -2  -2 -20 1027.50 493.021   5
  -2   2 -20 663.912 614.332   5
   2   2  21 222.417 212.720   4
  -2   2 -21 127.614 310.115   7
  -2  -2 -21-160.565 284.863   5
  -2   2 -21 770.149 445.149   5
   2   2  22 1123.35 490.331   4
  -2   2 -22 1075.54 435.307   7
  -2  -2 -22 1980.36 743.049   5
  -2   2 -22 1505.31 759.829   5
  -2   2 -23 95011.5 3029.21   7
   2   2  23 91881.6 2594.38   4
  -2   2 -23 99839.5 3343.20   5
  -2  -2 -23 94881.9 3470.33   5
  -2   2 -24 14462.7 1226.50   7
  -2  -2 -24 19076.8 1643.38   5
   2   2  24 15969.3 1164.32   4
  -2   2 -24 19110.3 1597.28   5
   2   2  25 4285.10 610.094   4
  -2   2 -25 4191.47 690.163   7
  -2  -2 -25 2827.91 715.221   5
  -2   2 -26 8886.88 998.327   7
  -2  -2 -26 8993.34 1310.83   5
   2   2  26 10053.6 967.061   4
  -2   2 -26 8001.70 1223.59   5
   2  -2  27 59678.2 2779.44   4
  -2   2 -27 58306.1 2801.16   5
   2   2  27 55195.1 2167.31   4
  -2  -2 -27 59716.7 3003.50   5
   2  -2  28 10753.7 1263.63   4
  -2  -2 -28 9810.26 1353.62   5
   2   2  28 8628.34 951.605   4
  -2   2 -28 10607.5 1310.12   5
   2  -2  29 39697.4 2329.45   4
   2   2  29 35834.6 1797.02   4
  -2   2 -29 32749.1 2175.44   5
  -2  -2 -29 36231.3 2446.01   5
   2   2  30 1091.45 466.659   4
   2  -2  30 1198.72 574.824   4
  -2   2 -30 1665.36 673.649   5
  -2  -2 -30 1189.07 788.830   5
   2  -2  31 4302.79 853.638   4
   2   2  31 4222.32 650.685   4
  -2  -2 -31 3321.55 876.057   5
  -2   2 -31 4940.17 937.448   5
   2  -2  32 1071.49 617.081   4
   2   2  32 745.387 378.625   4
  -2  -2 -32 1693.79 852.728   5
  -2   2 -32 1960.45 782.884   5
   2  -2  33 18327.8 1691.77   4
  -2   2 -33 18675.4 1819.29   5
   2   2  33 17158.9 1324.72   4
  -2  -2 -33 18001.1 1877.97   5
   2  -2  34 1346.20 581.402   4
  -2  -2 -34 1104.40 772.426   5
  -2   2 -34 2060.03 879.034   5
   2  -2  35 3319.13 783.747   4
  -2   2 -35 4613.44 991.975   5
  -2  -2 -35 3571.74 936.497   5
   2  -2  36 73.1131 392.838   4
  -2   2 -36-130.183 358.245   5
  -2  -2 -36 361.576 510.833   5
   2  -2  37 937.278 524.083   4
  -2   2 -37 2108.48 770.789   5
  -2  -2 -37 1170.30 569.026   5
   2  -2  38 359.906 334.248   4
  -2  -2 -38 486.501 617.628   5
  -2   2 -38 269.130 423.177   5
   2  -2  39 7089.75 1160.88   4
  -2   2 -39 7667.82 1313.59   5
  -2  -2 -39 7994.66 1422.85   5
   2  -2  40 6236.63 1132.49   4
  -2   2 -40 4860.14 1155.91   5
  -2  -2 -40 4989.78 1200.32   5
   2  -2  41 14021.7 1612.13   4
  -2  -2 -41 12128.4 1761.89   5
  -2   2 -41 14673.1 1817.28   5
   2  -2  42 1766.18 651.457   4
  -2   2 -42 2603.03 940.430   5
  -2  -2 -42 1622.06 894.522   5
   2  -2  43 576.450 532.324   4
  -2   2 -43 1812.61 914.509   5
  -2  -2 -43 575.674 780.958   5
   2  -2  44 1040.93 648.192   4
  -2  -2 -44 993.173 679.881   5
  -2  -2 -45 15390.6 2048.50   5
  -2  -2 -46 7093.37 1504.82   5
  -2  -2 -47 1889.22 882.025   5
  -2  -2 -48-24.1554 506.883   5
  -2  -2 -49 2612.94 1042.77   5
  -2  -2 -50 2881.47 1179.04   5
  -2  -2 -51 2152.29 1049.30   5
  -2  -2 -52 1013.50 872.294   5
  -2  -2 -53 2949.50 1202.33   5
  -2  -2 -54 168.453 663.737   5
   2  -3 -54-235.250 620.367   5
   2   3 -54-563.624 470.735   5
   2   3 -53 768.783 588.021   5
   2  -3 -53 1075.79 706.237   5
   2   3 -52 570.240 507.700   5
   2  -3 -52-243.728 808.125   5
   2  -3 -51 3351.50 1112.00   5
   2   3 -51 900.787 705.180   5
   2  -3 -50-950.075 794.891   5
   2   3 -50-126.445 609.372   5
   2   3 -49 943.447 663.047   5
   2  -3 -49-580.207 630.400   5
   2   3 -48 2342.06 863.877   5
   2  -3 -48 2344.95 852.725   5
   2   3 -47 2531.54 882.195   5
   2  -3 -47 2806.77 1017.73   5
   2  -3 -46 1505.10 827.536   5
   2   3 -46 1096.03 563.014   5
   2   3 -45 476.383 391.779   5
   2  -3 -45 2580.08 1053.76   5
   2   3 -44 1305.51 580.099   5
   2  -3 -44 2685.67 1014.41   5
   2   3 -43 6849.44 1254.55   5
   2  -3 -43 5057.02 1275.35   5
   2   3 -42 4248.29 979.534   5
   2  -3 -42 6021.47 1275.11   5
   2  -3 -41 1276.95 687.769   5
   2   3 -41 89.0956 418.604   5
   2  -3 -40 1627.23 773.689   5
   2   3 -40 1795.62 732.087   5
   2   3 -39 16263.1 1782.56   5
   2  -3 -39 15200.3 1929.84   5
   2   3 -38 882.388 486.101   5
   2  -3 -38 1528.23 763.035   5
   2   3 -37 1972.79 545.284   5
   2  -3 -37 2715.39 919.619   5
   2   3 -36-317.320 526.755   5
   2  -3 -36 704.745 429.115   5
   2   3 -35 11065.1 1239.06   7
   2   3 -35 9774.12 1281.81   5
   2  -3 -35 11772.2 1576.27   5
   2   3 -34 314.311 369.523   7
   2   3 -34 214.868 365.570   5
   2  -3 -34 117.696 610.537   5
   2   3 -33 19391.6 1613.09   7
   2  -3 -33 19933.4 1973.87   5
   2   3 -33 22273.2 1851.93   5
  -2   3  32 1636.23 577.926   2
   2   3 -32 711.911 423.931   7
   2   3 -32 2176.73 780.053   5
   2  -3 -32 462.982 732.977   5
  -2   3  31 36393.4 2234.93   2
   2   3 -31 34545.8 2094.40   7
   2   3 -31 36257.4 2304.03   5
   2  -3 -31 32675.5 2485.41   5
  -2   3  30 21885.6 1747.58   2
   2   3 -30 22665.6 1695.79   7
   2   3 -30 23303.7 1816.60   5
   2  -3 -30 21667.9 2029.61   5
  -2   3  29 19513.3 1610.25   2
   2   3 -29 17239.3 1471.56   7
   2  -3 -29 15449.1 1674.27   5
   2   3 -29 19485.6 1639.46   5
  -2   3  28 386.771 366.389   2
   2   3 -28-52.1070 273.648   7
   2  -3 -28 603.540 395.208   5
   2   3 -27-23.4111 278.499   7
   2  -3 -27 207.028 350.663   5
   2   3 -27 827.616 530.838   5
  -2   3  26 38525.6 2192.74   2
   2   3 -26 33737.5 2000.68   7
   2   3 -26 38616.9 2133.85   5
   2  -3 -26 36752.0 2343.08   5
  -2   3  25 16408.4 1436.24   2
   2   3 -25 16808.3 1391.26   7
   2  -3 -25 17418.9 1627.56   5
   2   3 -25 17342.6 1408.64   5
  -2  -3  24 25050.2 953.937   2
  -2   3  24 26456.9 1784.16   2
   2   3 -24 27663.0 1761.99   7
   2   3 -24 29820.3 1804.67   5
   2  -3 -24 26660.7 1932.98   5
  -2  -3  23 249.186 146.110   2
   2   3 -23 532.594 314.065   7
   2   3 -23 673.498 338.842   6
   2  -3 -23 212.977 289.562   5
   2   3 -23 980.643 446.569   5
  -2  -3  22 5178.36 434.959   2
  -2   3  22 6455.45 941.200   2
   2   3 -22 5225.84 847.432   6
   2   3 -22 5928.66 853.364   5
  -2   3  21 141869. 3973.87   2
   2   3 -21 138001. 3921.48   6
   2   3 -21 143726. 3632.35   5
  -2   3  20 15683.6 1380.76   2
   2   3 -20 16437.7 1366.35   6
   2   3 -20 15156.9 1187.58   5
  -2   3  19 18753.4 1433.87   2
   2   3 -19 20429.4 1463.55   6
   2   3 -19 18859.4 1252.96   5
  -2   3  18 4465.09 746.698   2
   2   3 -18 4908.71 712.709   6
   2   3 -18 4716.11 623.691   5
  -2   3  17 25023.1 1591.30   2
   2   3 -17 21846.2 1414.45   6
   2   3 -17 24011.5 1300.44   5
  -2   3  16 15913.2 1278.95   2
   2   3 -16 15183.1 1161.73   6
   2   3 -16 13891.0 966.714   5
  -2   3  15 55800.3 2304.90   2
   2   3 -15 51106.9 2058.55   6
   2   3 -15 50945.1 1752.71   5
  -2   3  14 19086.9 1329.87   2
   2   3 -14 18088.5 1220.86   6
   2   3 -14 18284.2 1006.27   5
  -2   3  13 11721.2 1038.40   2
   2   3 -13 11863.4 956.695   6
   2   3 -13 12484.9 797.069   5
  -2   3  12 11191.2 1002.43   2
   2   3 -12 11217.4 908.378   6
  -2   3  11 20178.9 1292.05   2
   2   3 -11 20703.6 1178.81   6
   2  -3 -11 20585.6 616.107   6
  -2   3  10 43799.5 1855.67   2
   2   3 -10 41756.0 1627.16   6
   2  -3 -10 42567.5 804.414   6
  -2   3   9 107864. 2870.82   2
   2   3  -9 103612. 2501.14   6
   2  -3  -9 104688. 1149.52   6
  -2   3   8 56151.7 2044.30   2
   2  -3  -8 55985.0 794.086   6
   2   3  -8 57369.0 1806.24   6
   2  -3  -8 56319.1 975.363   4
  -2   3   7 2303.70 424.249   2
   2   3  -7 2670.01 410.934   6
   2  -3  -7 2497.19 227.512   4
  -2   3   6 9506.11 822.199   2
  -2   3   6 9536.63 559.061   3
   2   3  -6 11152.4 781.818   6
   2  -3  -6 9885.47 472.825   4
  -2   3   5 156741. 3217.81   2
  -2   3   5 151826. 2114.53   3
   2   3  -5 151656. 2740.06   6
   2  -3  -5 146472. 1929.49   4
  -2   3   4 457.569 329.210   2
   2  -3  -4 745.388 189.535   4
  -2   3   4 399.730 124.885   3
  -2  -3   4 355.919 191.235   3
   2   3  -4 761.404 255.786   6
  -2   3   3 76055.4 1437.66   3
  -2   3   3 74772.3 2141.53   2
  -2  -3   3 73025.8 1513.44   3
   2   3  -3 69775.9 1788.40   6
  -2   3   3 74565.9 1842.15   7
   2  -3  -3 71782.3 1491.81   4
  -2   3   2 18511.6 1060.59   2
  -2  -3   2 17759.0 738.276   3
  -2   3   2 19893.9 737.209   3
  -2  -3   2 19112.1 899.794   1
  -2   3   2 19147.6 968.934   7
   2  -3  -2 18505.1 801.263   4
   2  -3  -1 18331.1 833.667   4
  -2   3   1 17894.8 704.472   3
  -2  -3   1 17213.2 714.830   3
  -2   3   1 17485.5 1001.99   2
  -2   3   1 19185.2 991.692   7
  -2  -3   1 16686.2 845.511   1
   2  -3   0 22874.4 977.638   4
  -2   3   0 22037.3 790.702   3
  -2  -3   0 21477.3 786.665   3
  -2   3   0 22027.3 1104.03   2
  -2   3   0 22441.8 1104.93   7
  -2  -3   0 20827.3 944.413   1
  -2   3  -1 142996. 2707.36   2
  -2  -3  -1 139950. 1994.39   3
   2  -3   1 144370. 2549.53   4
  -2   3  -1 143360. 2836.19   7
  -2  -3  -1 140540. 2435.18   1
  -2  -3  -2 4380.65 375.902   3
  -2   3  -2 4477.57 512.107   2
  -2   3  -2 4581.59 544.764   7
  -2  -3  -2 5070.15 526.055   1
  -2   3  -3 5643.16 566.517   2
  -2   3  -3 5469.57 611.811   7
  -2  -3  -3 5428.87 526.722   1
  -2   3  -4 23520.0 1036.84   2
  -2  -3  -4 21524.9 1025.29   1
  -2   3  -4 22636.5 1220.70   7
  -2   3  -5 121432. 2295.15   2
  -2  -3  -5 116612. 2375.03   1
  -2   3  -5 124366. 1295.43   1
  -2   3  -5 121873. 2877.04   7
  -2  -3  -5 121477. 2150.95   5
  -2   3  -6 2659.54 364.924   2
  -2   3  -6 3014.39 228.232   1
  -2  -3  -6 2275.89 365.135   1
  -2   3  -6 3412.35 530.843   7
  -2  -3  -6 2853.10 394.060   5
  -2   3  -7 16.4323 127.309   2
  -2   3  -7 9.91580 67.9403   1
  -2  -3  -7 98.7448 163.536   1
  -2   3  -7-35.3295 184.274   7
  -2  -3  -7 398.705 243.717   5
  -2   3  -8 31678.8 1097.45   2
  -2  -3  -8 32444.3 1346.73   1
  -2   3  -8 32074.5 1580.97   7
  -2  -3  -8 35784.0 1365.91   5
  -2   3  -9 2027.54 301.028   2
  -2   3  -9 1988.54 451.552   7
  -2  -3  -9 2400.00 430.866   5
  -2   3 -10 69014.3 1508.38   2
  -2   3 -10 69471.8 2375.99   7
  -2  -3 -10 71823.6 2113.59   5
  -2   3 -11 43717.2 1167.57   2
  -2   3 -11 41713.5 1885.09   7
  -2  -3 -11 43451.5 1715.69   5
  -2   3 -12 3451.38 356.786   2
  -2   3 -12 3947.77 646.070   7
  -2  -3 -12 2868.14 512.495   5
  -2   3 -13 136447. 1913.39   2
  -2   3 -13 143739. 3593.54   7
  -2  -3 -13 149030. 3391.90   5
  -2   3 -14 701.175 277.022   2
  -2   3 -14 410.083 335.505   7
  -2  -3 -14-28.7323 319.750   5
  -2   3 -15 214.492 101.056   2
  -2   3 -15-38.6371 230.550   7
   2   3  15 478.950 207.890   4
  -2  -3 -15 312.907 217.397   5
  -2   3 -16 5497.27 336.284   2
  -2   3 -16 7730.03 888.799   7
   2   3  16 7243.49 616.788   4
  -2  -3 -16 5367.63 779.378   5
  -2   3 -17 32448.4 753.401   2
  -2   3 -17 36762.6 1927.25   7
  -2  -3 -17 33522.6 1845.91   5
   2   3  17 37095.1 1398.69   4
  -2   3 -18 19873.4 1433.09   7
   2   3  18 21403.6 1075.23   4
  -2  -3 -18 19936.0 1458.99   5
  -2   3 -19 2283.68 570.798   7
   2   3  19 2123.00 357.464   4
  -2  -3 -19 2089.26 532.722   5
  -2   3 -20 334.725 265.224   7
  -2  -3 -20 483.398 396.377   5
   2   3  20 221.278 142.797   4
  -2   3 -21 35303.1 1974.93   7
   2   3  21 33424.9 1430.75   4
  -2  -3 -21 34243.6 2043.93   5
  -2   3 -22 898.204 409.189   7
  -2  -3 -22 648.705 489.000   5
   2   3  22 775.748 287.770   4
  -2   3 -23 12627.4 1221.26   7
   2   3  23 14854.8 1006.34   4
  -2  -3 -23 12092.0 1322.57   5
  -2   3 -24 30039.0 1871.17   7
   2   3  24 32708.5 1506.22   4
  -2  -3 -24 30884.9 2073.50   5
  -2   3 -25 25897.5 1756.19   7
  -2  -3 -25 24970.1 1934.21   5
   2   3  25 24613.0 1342.15   4
  -2   3 -26 12068.3 1221.97   7
  -2  -3 -26 11874.2 1412.55   5
   2   3  26 11281.8 935.629   4
  -2   3 -27 7431.39 980.242   7
  -2  -3 -27 8227.08 1199.83   5
   2   3  27 8740.79 836.318   4
  -2   3 -28 1541.35 563.581   7
   2   3  28 904.974 313.487   4
  -2  -3 -28 576.877 542.043   5
  -2   3 -29 19939.0 1578.95   7
   2   3  29 18231.4 1213.85   4
  -2  -3 -29 17882.3 1749.51   5
  -2   3 -30 4105.06 754.142   7
  -2  -3 -30 5502.25 1124.23   5
  -2   3 -31 10714.3 1226.42   7
  -2  -3 -31 11851.2 1482.14   5
  -2   3 -32 15861.5 1460.89   7
  -2  -3 -32 17825.9 1834.79   5
   2  -3  33 2566.98 732.057   4
  -2   3 -33 1199.71 402.156   7
  -2  -3 -33 1451.99 651.926   5
   2  -3  34 1400.08 667.680   4
  -2  -3 -34 1987.65 662.340   5
   2  -3  35 12144.5 1473.19   4
  -2  -3 -35 15021.2 1784.98   5
   2  -3  36 1883.99 598.903   4
  -2  -3 -36 2354.15 876.668   5
   2  -3  37 1286.02 534.200   4
  -2  -3 -37 1323.15 632.208   5
   2  -3  38 645.332 430.654   4
  -2  -3 -38 489.073 492.416   5
   2  -3  39 8838.95 1328.49   4
  -2  -3 -39 9891.14 1541.52   5
   2  -3  40 181.366 389.301   4
  -2  -3 -40 1361.06 885.730   5
   2  -3  41 287.928 421.685   4
  -2  -3 -41 159.381 651.430   5
   2  -3  42 575.282 443.300   4
  -2  -3 -42 925.454 693.452   5
   2  -3  43 2486.67 805.521   4
  -2  -3 -43 3430.93 1131.02   5
   2  -3  44 2667.72 789.882   4
  -2  -3 -44 4623.34 1204.04   5
   2  -3  45-423.578 439.129   4
  -2  -3 -45 545.077 826.306   5
   2  -3  46 226.106 362.847   4
  -2  -3 -46 2608.59 1048.82   5
   2  -3  47 1891.37 711.579   4
  -2  -3 -47 3732.04 1091.04   5
  -2  -3 -48 1408.22 912.814   5
  -2  -3 -49 838.427 835.006   5
  -2  -3 -50 3342.20 1224.74   5
  -2  -3 -51 5887.87 1416.98   5
  -2  -3 -52-11.8806 686.905   5
  -2  -3 -53 1017.24 872.734   5
   2  -4 -54 3430.87 1210.45   5
   2  -4 -53 734.933 766.625   5
   2  -4 -52-354.791 681.168   5
   2  -4 -51-754.515 752.147   5
   2  -4 -50 1752.67 843.682   5
   2  -4 -49 1996.51 884.587   5
   2   4 -48 2951.68 920.438   5
   2  -4 -48 5700.53 1412.60   5
   2  -4 -47 696.305 673.818   5
   2   4 -47 113.356 451.618   5
   2   4 -46 1312.49 753.862   5
   2  -4 -46 2744.73 1011.06   5
   2   4 -45-532.787 513.433   5
   2  -4 -45 416.610 584.920   5
   2   4 -44 1340.29 585.885   5
   2  -4 -44 707.575 606.320   5
   2   4 -43 421.975 480.293   5
   2  -4 -43 241.978 483.305   5
   2   4 -42 212.804 364.895   5
   2  -4 -42 1800.65 932.700   5
   2  -4 -41 407.612 565.039   5
   2   4 -41 350.885 413.714   5
   2   4 -40 3574.17 888.997   5
   2  -4 -40 6213.79 1304.63   5
   2   4 -39 1504.73 616.092   5
   2  -4 -39 1992.98 980.462   5
   2   4 -38 8525.15 1274.88   5
   2  -4 -38 8001.28 1442.59   5
   2   4 -37 11004.0 1374.73   7
   2   4 -37 11825.2 1451.17   5
   2  -4 -37 13363.2 1844.90   5
   2   4 -36 24792.5 1976.00   7
   2  -4 -36 23952.8 2343.35   5
   2   4 -36 20922.3 1871.71   5
   2   4 -35 650.840 390.128   7
   2   4 -35 948.108 517.267   5
   2  -4 -35 755.800 663.669   5
   2   4 -34 459.429 399.677   7
   2   4 -34 652.046 364.881   5
   2  -4 -34 386.047 506.035   5
   2   4 -33 4873.95 875.596   7
   2   4 -33 6863.51 1031.68   5
   2  -4 -33 5334.16 1134.20   5
   2   4 -32 8721.40 1137.26   7
   2   4 -32 11066.7 1253.18   5
   2  -4 -32 10496.1 1458.05   5
  -2   4  31 8283.76 1176.20   2
   2   4 -31 7279.72 1036.07   7
   2  -4 -31 8456.31 1345.31   5
   2   4 -31 7580.97 1027.82   5
  -2   4  30 2197.69 641.444   2
   2   4 -30 2718.54 685.050   7
   2  -4 -30 3549.15 922.076   5
   2   4 -30 2699.31 625.816   5
  -2   4  29 5322.25 949.787   2
   2   4 -29 4379.35 798.753   7
   2  -4 -29 5995.87 1090.87   5
   2   4 -29 5024.98 807.221   5
  -2   4  28 14403.6 1472.63   2
   2   4 -28 14373.7 1430.04   7
   2  -4 -28 13941.5 1560.90   5
   2   4 -28 15797.2 1398.65   5
  -2   4  27 2621.48 686.185   2
   2   4 -27 1594.16 561.610   7
   2  -4 -27 1721.36 674.283   5
   2   4 -27 3090.79 683.869   5
  -2   4  26 1634.31 575.586   2
   2   4 -26 433.439 229.935   7
   2  -4 -26 338.806 359.265   5
   2   4 -26 1245.39 500.883   5
  -2   4  25 1084.51 491.994   2
   2   4 -25 489.945 360.683   7
   2   4 -25 1050.36 420.276   5
   2  -4 -25 1143.03 500.104   5
  -2   4  24 433.946 313.861   2
   2   4 -24 70.1310 307.066   7
   2   4 -24 915.891 459.682   5
   2  -4 -24 679.436 288.379   5
  -2   4  23 5635.74 889.154   2
   2   4 -23 5272.72 888.268   6
   2   4 -23 7972.33 1026.90   7
   2   4 -23 6542.13 829.529   5
  -2   4  22 1223.21 418.999   2
   2   4 -22 427.256 283.089   6
   2   4 -22 1197.94 461.441   5
  -2   4  21 1091.59 550.562   2
   2   4 -21-56.5245 295.086   6
   2   4 -21 695.325 360.231   5
  -2   4  20 76793.5 3100.87   2
   2   4 -20 75297.3 2951.31   6
   2   4 -20 77665.1 2492.69   5
  -2   4  19 28351.4 1884.26   2
   2   4 -19 30199.5 1856.82   6
   2   4 -19 28365.7 1471.15   5
  -2   4  18 23276.9 1683.19   2
   2   4 -18 21482.1 1518.25   6
   2   4 -18 23464.7 1286.54   5
  -2   4  17 797.521 436.535   2
   2   4 -17 253.555 338.439   6
   2   4 -17 166.620 179.686   5
  -2   4  16 33167.8 1961.27   2
   2   4 -16 31080.2 1747.69   6
   2   4 -16 31102.9 1372.98   5
  -2   4  15 16985.1 1401.74   2
   2   4 -15 14332.0 1159.22   6
   2   4 -15 16307.6 948.536   5
  -2   4  14 11968.6 1172.89   2
   2   4 -14 11551.8 1019.82   6
   2   4 -14 12330.6 797.337   5
  -2   4  13 26475.0 1687.44   2
   2   4 -13 26368.5 1493.80   6
   2   4 -13 25334.5 1078.42   5
  -2   4  12 1536.96 445.784   2
   2   4 -12 1546.72 411.763   6
   2   4 -12 1603.78 271.318   5
  -2   4  11 2008.97 501.985   2
   2   4 -11 1687.85 394.467   6
   2   4 -11 2013.00 283.761   5
  -2   4  10 17987.5 1341.07   2
   2   4 -10 17550.8 1121.87   6
   2   4 -10 17826.8 733.526   5
  -2   4   9 6436.02 833.008   2
   2   4  -9 6007.93 677.710   6
   2   4  -9 5894.50 390.698   5
   2  -4  -9 5768.87 316.738   4
  -2   4   8 58028.2 2330.36   2
   2   4  -8 56162.4 1929.47   6
   2   4  -8 60087.3 1102.98   5
   2  -4  -8 58306.9 1099.26   4
  -2   4   7 14120.2 1160.12   2
  -2   4   7 14414.8 804.524   7
   2   4  -7 13992.6 952.186   6
   2  -4  -7 13289.0 566.019   4
  -2   4   6 50919.8 2105.65   2
   2   4  -6 49993.2 1743.24   6
  -2   4   6 53122.5 1606.74   7
   2  -4  -6 49908.4 1177.93   4
  -2   4   5 7699.48 463.350   3
  -2   4   5 8544.88 865.174   2
  -2   4   5 9192.72 699.064   7
   2   4  -5 8780.84 723.762   6
   2  -4  -5 8894.61 536.692   4
  -2   4   4 74429.3 2466.36   2
   2  -4  -4 77569.1 1652.22   4
  -2   4   4 76258.8 1425.06   3
  -2   4   4 79077.1 2064.05   7
   2   4  -4 74423.7 2022.90   6
  -2   4   3 115543. 3020.93   2
   2  -4  -3 120320. 2169.80   4
  -2  -4   3 114089. 1921.78   3
  -2   4   3 116492. 1743.24   3
  -2   4   3 121680. 2668.22   7
   2   4  -3 116536. 2471.70   6
  -2  -4   3 117164. 2307.18   1
  -2   4   2 73318.8 1379.82   3
  -2   4   2 70617.9 2311.21   2
  -2  -4   2 70313.6 1467.47   3
  -2   4   2 73555.1 2121.83   7
   2   4  -2 68398.6 1864.32   6
  -2  -4   2 71708.1 1820.36   1
  -2   4   1 27233.8 854.224   3
  -2  -4   1 26811.2 883.300   3
  -2   4   1 25236.6 1371.42   2
  -2   4   1 30415.2 1400.09   7
   2   4  -1 26683.5 1157.30   6
  -2  -4   1 28684.6 1162.52   1
  -2   4   0 3515.48 318.226   3
  -2  -4   0 3830.99 331.747   3
  -2   4   0 4370.81 570.238   7
  -2  -4   0 3424.60 421.612   1
  -2   4   0 3509.41 520.380   2
  -2  -4  -1 1686.17 214.753   3
  -2   4  -1 2052.08 428.412   7
  -2  -4  -1 1449.46 283.749   1
  -2   4  -1 2146.95 461.333   2
  -2  -4  -2 200805. 2368.93   3
  -2   4  -2 196899. 3583.68   2
  -2   4  -2 200150. 3860.22   7
  -2  -4  -2 196597. 3117.77   1
  -2   4  -3 46142.9 1732.76   2
  -2  -4  -3 46882.8 1161.64   3
  -2  -4  -3 45922.7 1535.61   1
  -2   4  -3 47768.7 1928.82   7
  -2  -4  -4 76226.6 1499.76   3
  -2   4  -4 74450.5 2132.59   2
  -2  -4  -4 77462.5 2032.69   1
  -2   4  -4 76341.6 2474.88   7
  -2  -4  -4 75845.6 1633.88   5
  -2   4  -5 21886.2 1145.64   2
  -2  -4  -5 24228.7 1150.65   1
  -2   4  -5 24088.3 1424.19   7
  -2  -4  -5 24903.6 1000.64   5
  -2   4  -6 71932.5 2001.44   2
  -2  -4  -6 74808.5 2049.01   1
  -2   4  -6 74111.2 2532.45   7
  -2  -4  -6 77733.6 1873.30   5
  -2  -4  -7 216.831 183.656   1
  -2   4  -7 33.6337 172.096   2
  -2   4  -7 298.693 79.7139   1
  -2   4  -7 289.312 257.193   7
  -2  -4  -7 345.751 256.201   5
  -2   4  -8 499.602 190.271   2
  -2  -4  -8 716.426 208.908   1
  -2   4  -8 851.194 121.103   1
  -2   4  -8 561.352 322.041   7
  -2  -4  -8 701.482 234.398   5
  -2  -4  -9 356.209 252.531   1
  -2   4  -9 270.066 166.864   2
  -2   4  -9 223.478 298.639   7
  -2  -4  -9 77.4824 156.829   5
  -2   4 -10 18758.3 923.797   2
  -2  -4 -10 18382.2 1113.46   1
  -2   4 -10 19601.0 1381.11   7
  -2  -4 -10 19704.5 1136.36   5
  -2   4 -11 23.7968 122.608   2
  -2   4 -11-0.53437 270.598   7
  -2  -4 -11 338.952 252.017   5
  -2   4 -12 500.974 171.029   2
  -2   4 -12 801.855 337.455   7
  -2  -4 -12 248.076 288.639   5
  -2   4 -13 45.3256 135.033   2
  -2   4 -13 170.889 338.978   7
  -2  -4 -13 198.561 272.220   5
  -2   4 -14 143341. 2202.13   2
  -2   4 -14 140746. 3917.58   7
  -2  -4 -14 135220. 3444.96   5
  -2   4 -15 5725.89 465.641   2
  -2   4 -15 7571.81 995.219   7
  -2  -4 -15 5777.79 767.913   5
  -2   4 -16 9457.16 496.804   2
  -2   4 -16 10392.5 1138.84   7
  -2  -4 -16 10372.4 1038.88   5
  -2   4 -17 521.051 140.508   2
  -2   4 -17 1209.82 489.778   7
  -2  -4 -17 1004.50 396.928   5
  -2   4 -18 33334.2 1995.71   7
  -2  -4 -18 33077.5 1931.40   5
  -2   4 -19 7993.92 1030.22   7
  -2  -4 -19 7760.51 1018.57   5
  -2   4 -20 65593.6 2873.00   7
  -2  -4 -20 59564.8 2696.05   5
  -2   4 -21 507.166 347.207   7
  -2  -4 -21 746.797 547.686   5
  -2   4 -22 20087.6 1610.05   7
  -2  -4 -22 16826.9 1519.25   5
  -2   4 -23 1410.34 589.640   7
  -2  -4 -23 537.978 537.880   5
  -2   4 -24 69188.3 3059.87   7
  -2  -4 -24 66783.5 3120.02   5
  -2   4 -25 270.532 368.125   7
  -2  -4 -25 849.625 529.081   5
  -2   4 -26 458.631 323.463   7
   2   4  26 520.391 198.593   4
  -2  -4 -26-109.647 502.407   5
  -2   4 -27 3810.25 735.424   7
  -2  -4 -27 4659.83 905.906   5
  -2   4 -28 4980.11 882.481   7
  -2  -4 -28 4360.98 865.791   5
  -2   4 -29 591.265 412.670   7
  -2  -4 -29 419.131 474.705   5
  -2   4 -30 3950.51 796.679   7
  -2  -4 -30 6082.40 1155.65   5
  -2   4 -31 1892.59 601.783   7
  -2  -4 -31 2388.36 727.061   5
  -2   4 -32 8479.17 1171.49   7
  -2  -4 -32 6834.66 1192.64   5
  -2   4 -33 4668.86 884.337   7
  -2  -4 -33 4141.19 981.180   5
  -2   4 -34 4120.54 791.067   7
  -2  -4 -34 6851.63 1150.90   5
  -2   4 -35 257.292 393.182   7
  -2  -4 -35 994.312 590.441   5
  -2   4 -36 15052.2 1540.07   7
  -2  -4 -36 17156.0 1919.53   5
   2  -4  37 7026.40 1198.71   4
  -2   4 -37 6186.32 1039.08   7
  -2  -4 -37 9369.78 1493.55   5
   2  -4  38 2096.30 706.278   4
  -2  -4 -38 4304.52 1078.86   5
   2  -4  39 28.0325 305.861   4
  -2  -4 -39 504.910 562.334   5
   2  -4  40 542.000 472.274   4
  -2  -4 -40 1475.01 750.736   5
   2  -4  41 1185.25 681.499   4
  -2  -4 -41-254.836 563.678   5
   2  -4  42 5243.24 1074.04   4
  -2  -4 -42 6169.80 1326.06   5
   2  -4  43 190.761 327.075   4
  -2  -4 -43 954.921 847.648   5
   2  -4  44 100.011 320.785   4
  -2  -4 -44-443.204 427.930   5
   2  -4  45 248.682 547.574   4
  -2  -4 -45 409.515 635.613   5
   2  -4  46 464.580 335.406   4
  -2  -4 -46 2387.19 934.912   5
   2  -4  47 51.9182 415.658   4
  -2  -4 -47 911.814 670.336   5
   2  -4  48 1737.82 751.930   4
  -2  -4 -48 3048.96 1019.30   5
   2  -4  49 186.176 483.317   4
  -2  -4 -49 1312.75 912.680   5
  -2  -4 -50 4646.80 1442.99   5
  -2  -4 -51 396.755 757.000   5
  -2  -4 -52 104.099 808.794   5
  -2  -4 -53 1812.57 1013.72   5
   2  -5 -53-980.264 1011.28   5
   2  -5 -52-227.330 831.950   5
   2  -5 -51-1147.65 909.691   5
   2  -5 -50 2277.00 1007.69   5
   2  -5 -49 1085.42 925.634   5
   2  -5 -48 9630.56 1782.53   5
   2  -5 -47 803.856 1012.90   5
   2  -5 -46 5352.48 1527.93   5
   2  -5 -45 936.338 711.340   5
   2  -5 -44 4201.68 1217.13   5
   2  -5 -43 928.730 769.008   5
   2  -5 -42 4741.08 1258.78   5
   2  -5 -41 305.139 629.779   5
   2  -5 -40 1308.88 905.718   5
   2   5 -39 2243.54 665.113   7
   2  -5 -39 2339.68 909.157   5
   2   5 -38 15550.8 1705.63   7
   2  -5 -38 19425.5 2255.79   5
   2   5 -38 20074.2 1835.44   5
   2   5 -37 327.717 301.518   7
   2   5 -37 432.589 492.515   5
   2  -5 -37 1291.90 642.044   5
   2   5 -36 4506.88 990.339   7
   2   5 -36 3906.67 823.629   5
   2  -5 -36 3720.01 1020.43   5
   2   5 -35 8125.52 1258.76   7
   2   5 -35 9437.59 1201.83   5
   2  -5 -35 7080.92 1363.84   5
   2   5 -34 12277.0 1474.45   7
   2   5 -34 15540.8 1548.13   5
   2  -5 -34 11334.3 1652.09   5
   2   5 -33 7141.60 1158.59   7
   2  -5 -33 6018.59 1257.16   5
   2   5 -33 8968.57 1196.36   5
   2   5 -32 5771.92 981.637   7
   2   5 -32 6159.62 963.305   5
   2  -5 -32 4776.49 973.891   5
   2   5 -31-109.375 344.978   7
   2  -5 -31 344.789 423.599   5
   2   5 -31 209.413 374.286   5
   2   5 -30 18037.5 1725.42   7
   2  -5 -30 18056.2 1869.27   5
   2   5 -30 17300.1 1487.52   5
  -2   5  29 820.990 530.087   2
   2   5 -29 437.489 377.423   7
   2   5 -29 1398.26 461.850   5
   2  -5 -29 407.742 471.488   5
  -2   5  28 3647.82 858.845   2
   2   5 -28 4351.86 848.138   7
   2  -5 -28 3155.53 791.480   5
   2   5 -28 2892.52 610.062   5
  -2   5  27 1568.68 650.499   2
   2   5 -27 605.391 393.355   7
   2  -5 -27 506.153 553.167   5
   2   5 -27 718.745 372.885   5
  -2   5  26 48109.7 2738.45   2
   2   5 -26 45877.4 2660.08   7
   2   5 -26 46741.3 2189.55   5
   2  -5 -26 42095.8 2639.26   5
  -2   5  25 118.887 418.431   2
   2   5 -25 112.113 282.879   7
   2  -5 -25 158.784 445.167   5
   2   5 -25 340.845 329.384   5
  -2   5  24 74.6620 389.941   2
   2   5 -24 167.150 289.032   7
   2  -5 -24-167.468 348.987   5
   2   5 -24-67.2385 240.683   5
  -2   5  23-72.6173 337.575   2
   2   5 -23 391.424 409.601   6
   2   5 -23-160.871 259.645   7
   2   5 -23 4.59529 255.616   5
  -2   5  22 30824.2 2163.90   2
   2   5 -22 31426.0 2126.79   7
   2   5 -22 27881.6 1984.06   6
   2   5 -22 28781.2 1534.35   5
  -2   5  21 8179.80 1138.03   2
   2   5 -21 7306.53 1044.97   6
   2   5 -21 7338.56 758.060   5
  -2   5  20 18926.5 1664.40   2
   2   5 -20 18819.3 1565.21   6
   2   5 -20 16328.2 1095.35   5
  -2   5  19 13549.9 1471.53   2
   2   5 -19 12367.0 1263.55   6
   2   5 -19 10566.4 846.859   5
  -2   5  18 68348.8 3072.43   2
   2   5 -18 68821.2 2854.73   6
   2   5 -18 61632.2 1947.84   5
  -2   5  17 51683.3 2665.21   2
   2   5 -17 48213.4 2350.98   6
   2   5 -17 45081.1 1582.48   5
  -2   5  16 20155.5 1669.73   2
   2   5 -16 19474.0 1469.36   6
   2   5 -16 16972.8 928.132   5
  -2   5  15 498.006 401.570   2
   2   5 -15 49.1249 220.207   6
   2   5 -15 103.780 148.862   5
  -2   5  14 27434.5 1883.69   2
   2   5 -14 29712.7 1722.48   6
   2   5 -14 26123.8 1023.49   5
  -2   5  13 1270.56 642.001   2
   2   5 -13 783.662 348.352   6
   2   5 -13 268.888 122.036   5
  -2   5  12 51487.2 2505.96   2
   2   5 -12 56229.1 2260.67   6
   2   5 -12 53890.1 1246.13   5
  -2   5  11 15751.2 1407.17   2
   2   5 -11 16805.0 1218.96   6
   2  -5 -11 14478.3 457.160   4
   2   5 -11 16300.6 617.289   5
  -2   5  10 4949.41 800.852   2
  -2   5  10 6023.09 551.001   7
   2   5 -10 5319.91 701.290   6
   2   5 -10 5935.36 319.685   5
   2  -5 -10 5177.47 319.668   4
  -2   5   9 8043.60 1013.77   2
   2   5  -9 8270.21 825.601   6
  -2   5   9 8047.27 652.776   7
   2  -5  -9 8293.19 443.913   4
  -2   5   8 115612. 3595.07   2
  -2   5   8 125032. 2604.96   7
   2   5  -8 118639. 2995.89   6
   2  -5  -8 118776. 1822.65   4
  -2   5   7 20448.3 1516.01   2
  -2   5   7 21208.6 1117.58   7
   2   5  -7 19622.0 1204.24   6
   2  -5  -7 19046.5 789.235   4
   2  -5  -6 21393.4 889.224   4
   2   5  -6 21168.4 1214.02   6
  -2   5   6 21460.1 1169.30   7
  -2   5   6 19120.7 1451.66   2
  -2   5   5 41859.9 1671.08   7
   2   5  -5 39949.4 1636.45   6
  -2   5   5 40560.6 2058.02   2
  -2   5   4 79064.0 1413.95   3
  -2   5   4 77811.8 2796.01   2
  -2   5   4 82554.6 2396.15   7
   2   5  -4 76096.1 2217.52   6
  -2   5   3-34.9290 82.9835   3
  -2   5   3 389.470 356.244   2
  -2  -5   3 332.661 274.420   1
  -2   5   3 404.192 254.705   7
   2   5  -3 187.482 182.043   6
  -2   5   2 9006.18 473.630   3
  -2  -5   2 10119.7 745.163   1
  -2   5   2 8810.38 945.140   2
   2   5  -2 9788.89 773.842   6
  -2   5   2 10523.6 906.107   7
  -2  -5   1 917.718 172.700   3
  -2   5   1 919.988 153.864   3
  -2  -5   1 859.349 271.097   1
  -2   5   1 733.474 334.354   2
  -2   5   1 1206.77 302.071   7
   2   5  -1 1103.92 272.389   6
  -2  -5   0 6040.45 416.391   3
  -2   5   0 6599.70 429.214   3
   2   5   0 7108.40 635.866   6
  -2   5   0 6269.98 755.828   7
  -2   5   0 5544.35 749.156   2
  -2  -5   0 6867.84 638.195   1
  -2  -5  -1 142828. 1975.97   3
  -2   5  -1 144126. 3541.19   7
   2   5   1 143154. 2758.07   6
  -2   5  -1 136339. 3428.67   2
  -2  -5  -1 140036. 2749.08   1
  -2  -5  -2 1600.24 209.416   3
  -2  -5  -2 2119.71 408.748   1
  -2   5  -2 1874.95 524.277   2
  -2   5  -2 1732.43 460.342   7
  -2  -5  -3 30718.1 920.496   3
  -2  -5  -3 29871.9 1315.36   1
  -2   5  -3 24804.4 1433.16   2
  -2   5  -3 26435.7 1576.83   7
  -2  -5  -3 31266.3 1002.68   5
  -2  -5  -4 54652.6 1249.60   3
  -2   5  -4 52548.9 2023.93   2
  -2  -5  -4 53600.2 1786.89   1
  -2   5  -4 54505.9 2310.27   7
  -2  -5  -4 55161.7 1437.27   5
  -2  -5  -5 33090.3 995.601   3
  -2   5  -5 31873.0 1561.75   2
  -2  -5  -5 34375.4 1451.04   1
  -2   5  -5 34336.0 1875.92   7
  -2  -5  -5 34477.7 1210.92   5
  -2  -5  -6 19239.8 1117.34   1
  -2   5  -6 17693.8 1135.22   2
  -2   5  -6 19802.3 1460.39   7
  -2  -5  -6 19443.0 977.337   5
  -2   5  -7 2311.89 448.822   2
  -2  -5  -7 1993.16 412.904   1
  -2   5  -7 2572.12 615.261   7
  -2  -5  -7 2475.95 407.728   5
  -2   5  -8 98993.4 2564.49   2
  -2  -5  -8 95088.6 2557.32   1
  -2   5  -8 94911.4 3226.91   7
  -2  -5  -8 102725. 2460.82   5
  -2  -5  -9 13282.9 973.351   1
  -2   5  -9 12821.3 924.853   2
  -2   5  -9 12526.7 1215.67   7
  -2  -5  -9 12818.7 935.203   5
  -2  -5 -10 8159.25 779.999   1
  -2   5 -10 9310.89 759.755   2
  -2   5 -10 11708.8 1206.29   7
  -2  -5 -10 8669.27 790.463   5
  -2   5 -11 856.064 274.150   2
  -2  -5 -11 194.455 238.932   1
  -2   5 -11 678.522 410.110   7
  -2  -5 -11 876.487 326.310   5
  -2   5 -12 40160.3 1450.74   2
  -2   5 -12 39261.8 2183.37   7
  -2  -5 -12 34641.4 1691.98   5
  -2   5 -13 536.802 235.628   2
  -2   5 -13 1213.31 514.424   7
  -2  -5 -13 825.610 385.718   5
  -2   5 -14 94891.4 2040.26   2
  -2   5 -14 94764.6 3468.12   7
  -2  -5 -14 89888.6 2871.25   5
  -2   5 -15 8721.53 601.656   2
  -2   5 -15 7961.53 1047.01   7
  -2  -5 -15 8715.54 958.359   5
  -2   5 -16 9315.86 578.356   2
  -2   5 -16 9954.21 1205.95   7
  -2  -5 -16 9399.29 1013.19   5
  -2   5 -17 45030.2 2477.34   7
  -2  -5 -17 41017.1 2132.28   5
  -2   5 -18 18962.6 1631.09   7
  -2  -5 -18 14595.2 1309.39   5
  -2   5 -19 4604.39 900.445   7
  -2  -5 -19 4363.95 758.799   5
  -2   5 -20 188.928 266.835   7
  -2  -5 -20-410.579 510.169   5
  -2   5 -21 1837.45 552.770   7
  -2  -5 -21 2023.06 576.036   5
  -2   5 -22 42627.2 2511.00   7
  -2  -5 -22 38718.9 2324.16   5
  -2   5 -23 25574.3 1979.65   7
  -2  -5 -23 24148.2 1883.26   5
  -2   5 -24 1935.10 558.608   7
  -2  -5 -24 714.734 456.614   5
  -2   5 -25 298.010 287.809   7
  -2  -5 -25-252.079 348.215   5
  -2   5 -26 26714.1 2040.62   7
  -2  -5 -26 20953.6 1861.84   5
  -2   5 -27 1785.26 692.941   7
  -2  -5 -27 1945.52 643.169   5
  -2   5 -28 1935.85 637.468   7
  -2  -5 -28 1846.17 656.865   5
  -2   5 -29 4625.05 940.066   7
  -2  -5 -29 4444.79 1008.50   5
  -2   5 -30 2512.69 716.683   7
  -2  -5 -30 1689.37 682.407   5
  -2   5 -31 414.819 387.252   7
  -2  -5 -31 253.852 365.003   5
  -2   5 -32 2486.00 694.171   7
  -2  -5 -32 1736.69 640.674   5
  -2   5 -33 3471.69 846.650   7
  -2  -5 -33 3068.56 896.377   5
  -2   5 -34 7790.44 1192.17   7
  -2  -5 -34 6891.44 1292.75   5
  -2   5 -35 11774.8 1470.27   7
  -2  -5 -35 10749.1 1593.31   5
  -2   5 -36 61.4139 321.260   7
  -2  -5 -36-394.785 528.729   5
  -2   5 -37-42.3827 311.388   7
  -2  -5 -37-117.906 545.684   5
  -2   5 -38 10646.7 1421.97   7
  -2  -5 -38 12596.2 1739.27   5
  -2   5 -39 801.211 499.232   7
  -2  -5 -39 4656.14 1155.77   5
   2  -5  40 440.243 482.029   4
  -2   5 -40-82.7136 291.816   7
  -2  -5 -40 928.384 675.663   5
   2  -5  41 83.4072 503.539   4
  -2  -5 -41 825.065 687.655   5
   2  -5  42 6997.18 1305.93   4
  -2  -5 -42 10202.4 1719.65   5
   2  -5  43 514.041 450.022   4
  -2  -5 -43 2341.29 885.389   5
   2  -5  44 9274.32 1543.14   4
  -2  -5 -44 9287.63 1659.27   5
   2  -5  45 403.305 528.929   4
  -2  -5 -45 2325.38 1101.25   5
   2  -5  46 4143.99 1079.73   4
  -2  -5 -46 5004.31 1279.13   5
   2  -5  47-391.447 427.628   4
  -2  -5 -47 1038.18 685.949   5
   2  -5  48 3362.98 1018.68   4
  -2  -5 -48 3119.75 1157.15   5
   2  -5  49-128.550 406.536   4
  -2  -5 -49 452.046 636.039   5
   2  -5  50 492.405 587.323   4
  -2  -5 -50 849.014 652.587   5
   2  -5  51 1872.47 828.720   4
  -2  -5 -51 1924.51 875.932   5
  -2  -5 -52 3073.89 1235.72   5
   2  -6 -52-438.572 853.473   5
   2  -6 -51 1382.73 873.732   5
   2  -6 -50 1985.15 920.073   5
   2  -6 -49 2829.02 1160.76   5
   2  -6 -48 617.852 836.622   5
   2  -6 -47 780.993 944.299   5
   2  -6 -46 12764.4 2060.13   5
   2  -6 -45 9757.65 1902.33   5
   2  -6 -44 5262.17 1380.38   5
   2  -6 -43 2116.72 972.031   5
   2  -6 -42 269.623 589.500   5
   2  -6 -41 2499.03 1114.91   5
   2   6 -40 8733.88 1362.41   7
   2  -6 -40 12338.6 1951.30   5
   2   6 -39 736.624 524.982   7
   2  -6 -39 403.977 760.252   5
   2   6 -38 971.615 634.627   7
   2  -6 -38-300.732 541.378   5
   2   6 -37 2725.78 782.726   7
   2  -6 -37 3051.12 934.383   5
   2   6 -36 3684.36 920.995   7
   2  -6 -36 3342.03 977.024   5
   2   6 -35 81.3810 427.291   7
   2  -6 -35-50.7043 445.479   5
   2   6 -34 902.220 483.237   7
   2  -6 -34 236.733 491.818   5
   2   6 -33 13756.1 1649.77   7
   2  -6 -33 12882.7 1761.85   5
   2   6 -32 1190.49 570.258   7
   2  -6 -32 1695.69 754.879   5
   2   6 -31 2160.65 698.811   7
   2  -6 -31 819.183 547.447   5
   2   6 -30 656.562 425.683   7
   2  -6 -30-69.1229 376.177   5
   2   6 -29 24959.9 2160.18   7
   2  -6 -29 22962.5 2137.13   5
   2   6 -28 59209.1 3259.67   7
   2  -6 -28 56394.2 3266.48   5
  -2   6  27 31182.3 2403.79   2
   2   6 -27 27540.8 2217.99   7
   2  -6 -27 26391.8 2210.69   5
  -2   6  26 2942.05 874.957   2
   2   6 -26 2599.22 735.381   7
   2  -6 -26 1649.92 638.078   5
   2   6 -26 2415.96 482.838   5
   2   6 -25 1437.72 533.195   7
   2  -6 -25 1987.25 747.455   5
   2   6 -25 1171.03 386.825   5
  -2   6  24 50277.0 2917.47   2
   2   6 -24 46610.6 2824.26   7
   2  -6 -24 45138.7 2735.54   5
   2   6 -24 42250.5 1886.45   5
  -2   6  23 39690.2 2603.87   2
   2   6 -23 41653.4 2622.19   7
   2   6 -23 35511.5 2385.35   6
   2   6 -23 33341.4 1608.02   5
   2  -6 -23 38059.4 2417.12   5
  -2   6  22 662.743 604.874   2
   2   6 -22-81.5378 315.977   6
   2   6 -22 4.27943 290.640   7
   2   6 -22 307.404 206.351   5
  -2   6  21 3498.26 817.298   2
   2   6 -21 1901.92 666.485   6
   2   6 -21 3699.87 796.982   7
   2   6 -21 2474.05 447.665   5
  -2   6  20 8123.85 1141.10   2
   2   6 -20 8819.82 1214.17   7
   2   6 -20 7010.06 1031.51   6
   2   6 -20 7724.38 698.611   5
  -2   6  19 10886.1 1338.05   2
   2   6 -19 12120.8 1308.30   6
   2   6 -19 11426.0 802.890   5
  -2   6  18 18964.7 1778.85   2
   2   6 -18 16809.7 1492.77   6
   2   6 -18 16008.5 904.416   5
  -2   6  17 800.632 522.964   2
   2   6 -17 133.602 309.243   6
   2   6 -17 430.579 200.729   5
  -2   6  16 17281.3 1626.42   2
   2   6 -16 17319.6 1465.16   6
   2   6 -16 19004.0 865.893   5
  -2   6  15 16542.7 1589.37   2
   2   6 -15 15408.0 1363.58   6
   2   6 -15 14850.1 703.734   5
  -2   6  14 8278.66 1159.62   2
   2   6 -14 10297.2 1088.45   6
  -2   6  13 2143.22 654.232   2
   2   6 -13 1151.60 427.665   6
  -2   6  12 31678.5 2132.18   2
   2   6 -12 34324.1 1882.63   6
  -2   6  12 32335.8 1322.69   7
   2  -6 -12 31053.3 716.832   4
  -2   6  11 74680.2 3207.86   2
   2   6 -11 70595.5 2628.11   6
  -2   6  11 70353.0 2021.61   7
   2  -6 -11 68450.6 1239.34   4
  -2   6  10 77105.7 3248.79   2
   2   6 -10 78711.6 2714.88   6
  -2   6  10 82709.4 2243.69   7
   2  -6 -10 76330.1 1452.17   4
  -2   6   9 4825.75 900.142   2
  -2   6   9 7011.77 695.891   7
   2   6  -9 6604.63 814.387   6
   2  -6  -9 5776.09 434.636   4
   2  -6  -8 2415.05 321.241   4
   2   6  -8 2236.28 533.045   6
  -2   6   8 2541.27 460.696   7
  -2   6   8 2322.99 680.784   2
   2   6  -7 131689. 3293.06   6
  -2   6   7 139321. 3201.37   7
  -2   6   7 129514. 4062.60   2
   2   6  -6 107018. 2917.72   6
  -2   6   6 111004. 2929.92   7
  -2   6   6 101112. 3553.53   2
  -2   6   5 27486.8 1497.54   7
   2   6  -5 28184.7 1471.16   6
  -2   6   5 26516.2 1812.41   2
  -2   6   4 929.213 309.231   7
   2   6  -4 1120.70 319.071   6
  -2   6   4 342.190 358.568   2
  -2   6   3 21534.4 688.126   3
   2   6  -3 21360.3 1245.00   6
  -2   6   3 22670.3 1422.19   7
  -2  -6   3 23526.9 1160.82   1
  -2   6   3 21820.4 1607.17   2
  -2   6   2 26783.2 774.839   3
   2   6  -2 27135.4 1361.55   6
  -2   6   2 28600.9 1627.68   7
  -2  -6   2 27872.1 1259.52   1
  -2   6   2 24219.1 1681.72   2
  -2   6   1 60941.5 1201.25   3
  -2  -6   1 64964.6 1947.90   1
  -2   6   1 56241.6 2494.03   2
  -2   6   1 60463.8 2424.60   7
   2   6  -1 59874.0 1976.38   6
  -2   6   0 2067.24 246.966   3
  -2   6   0 2129.61 550.797   2
   2  -6   0 2101.70 157.703   1
  -2  -6   0 2355.11 419.241   1
  -2   6   0 2459.90 537.098   7
   2   6   0 2232.70 405.791   6
  -2   6  -1 1772.15 222.683   3
  -2  -6  -1 1279.95 175.960   3
  -2  -6  -1 1572.84 298.015   1
  -2   6  -1 1435.86 443.228   2
  -2   6  -1 1862.71 477.015   7
   2   6   1 1901.30 370.744   6
  -2  -6  -2 80133.2 1437.15   3
  -2  -6  -2 84665.5 2278.96   1
  -2   6  -2 76826.9 2788.45   2
   2   6   2 81939.7 2195.19   6
  -2   6  -2 81267.3 2949.37   7
  -2  -6  -3 37952.6 992.565   3
  -2   6  -3 36680.2 1896.34   2
  -2  -6  -3 40359.9 1612.74   1
   2   6   3 39386.6 1518.45   6
  -2   6  -3 38511.6 2073.53   7
  -2  -6  -3 37901.8 1134.30   5
  -2  -6  -4 9702.83 508.396   3
  -2   6  -4 10164.0 999.016   2
  -2  -6  -4 9774.80 825.941   1
  -2   6  -4 9095.19 1017.85   7
   2   6   4 9706.93 765.168   6
  -2  -6  -4 10117.9 648.617   5
  -2  -6  -5 1063.33 162.977   3
  -2   6  -5 1502.96 477.165   2
  -2  -6  -5 2191.73 443.689   1
  -2   6  -5 1229.27 525.101   7
  -2  -6  -5 1328.34 296.479   5
  -2  -6  -6 123491. 1909.09   3
  -2   6  -6 124924. 3299.87   2
  -2  -6  -6 125745. 2954.06   1
  -2   6  -6 120061. 3825.79   7
  -2  -6  -6 128782. 2546.43   5
  -2  -6  -7 46033.6 1199.26   3
  -2  -6  -7 48785.0 1876.82   1
  -2   6  -7 47707.1 2020.48   2
  -2   6  -7 46751.5 2419.69   7
  -2  -6  -7 46356.4 1634.06   5
  -2  -6  -8 6889.30 760.806   1
  -2   6  -8 6148.93 742.357   2
  -2   6  -8 6026.24 917.462   7
  -2  -6  -8 5861.40 619.909   5
  -2  -6  -9 553.346 324.136   1
  -2   6  -9 1441.17 406.307   2
  -2   6  -9 740.229 402.922   7
  -2  -6  -9 769.708 273.240   5
  -2   6 -10 38212.0 1662.18   2
  -2  -6 -10 36967.9 1751.27   1
  -2   6 -10 34631.3 2150.29   7
  -2  -6 -10 34968.8 1613.23   5
  -2   6 -11 49607.2 1853.21   2
  -2  -6 -11 43539.0 1938.67   1
  -2   6 -11 46851.2 2527.61   7
  -2  -6 -11 46123.3 1932.79   5
  -2  -6 -12 29097.4 1589.59   1
  -2   6 -12 30863.7 1410.32   2
  -2   6 -12 31552.3 2099.72   7
  -2  -6 -12 30976.2 1646.47   5
  -2   6 -13 17190.3 1021.09   2
  -2  -6 -13 16041.3 1249.73   1
  -2   6 -13 18133.5 1627.23   7
  -2  -6 -13 17732.6 1296.66   5
  -2  -6 -14 8665.36 919.070   1
  -2   6 -14 8088.26 1113.28   7
  -2  -6 -14 6375.67 836.549   5
  -2   6 -15 12695.7 1379.12   7
  -2  -6 -15 12211.4 1132.66   5
  -2   6 -16 5645.56 953.117   7
  -2  -6 -16 6084.53 830.797   5
  -2   6 -17 556.633 352.976   7
  -2  -6 -17 564.076 271.318   5
  -2   6 -18 625.903 487.008   7
  -2  -6 -18 33.1688 327.451   5
  -2   6 -19 3051.82 760.755   7
  -2  -6 -19 2100.96 539.505   5
  -2   6 -20 11210.7 1346.60   7
  -2  -6 -20 10514.8 1188.82   5
  -2   6 -21 14357.5 1554.84   7
  -2  -6 -21 12532.6 1329.54   5
  -2   6 -22 26148.5 2115.35   7
  -2  -6 -22 22625.9 1816.69   5
  -2   6 -23 56103.5 3079.92   7
  -2  -6 -23 51151.3 2797.45   5
  -2   6 -24 21235.6 1934.81   7
  -2  -6 -24 23541.4 1912.48   5
  -2   6 -25 437.011 376.980   7
  -2  -6 -25 206.045 556.417   5
  -2   6 -26 17476.2 1790.67   7
  -2  -6 -26 16638.6 1700.07   5
  -2   6 -27 32171.8 2419.64   7
  -2  -6 -27 32442.2 2415.59   5
  -2   6 -28 6344.23 1118.66   7
  -2  -6 -28 8024.77 1353.16   5
  -2   6 -29 15018.1 1697.06   7
  -2  -6 -29 17699.3 1841.48   5
  -2   6 -30 3890.21 929.698   7
  -2  -6 -30 3521.23 924.019   5
  -2   6 -31 295.553 420.558   7
  -2  -6 -31 1024.28 566.059   5
  -2   6 -32 5799.32 1106.39   7
  -2  -6 -32 6218.17 1166.10   5
  -2   6 -33 15168.0 1718.60   7
  -2  -6 -33 13687.7 1797.66   5
  -2   6 -34-81.0570 418.366   7
  -2  -6 -34 392.433 641.825   5
  -2   6 -35 1775.79 689.031   7
  -2  -6 -35 1973.26 894.016   5
  -2   6 -36 2918.83 820.431   7
  -2  -6 -36 2671.19 823.783   5
  -2   6 -37 902.968 530.497   7
  -2  -6 -37 1259.26 651.743   5
  -2   6 -38 885.235 599.773   7
  -2  -6 -38 577.545 688.000   5
  -2   6 -39 2176.97 768.657   7
  -2  -6 -39 2492.33 887.451   5
  -2   6 -40 2636.61 873.008   7
  -2  -6 -40 3276.77 965.432   5
  -2   6 -41 6250.88 1228.38   7
  -2  -6 -41 6903.36 1469.24   5
   2  -6  42 3919.64 1088.72   4
  -2  -6 -42 2158.01 1003.95   5
   2  -6  43 546.040 518.390   4
  -2  -6 -43 858.912 792.742   5
   2  -6  44 9500.03 1632.20   4
  -2  -6 -44 7711.07 1632.60   5
   2  -6  45 3947.26 1127.52   4
  -2  -6 -45 8815.94 1673.27   5
   2  -6  46 938.019 639.762   4
  -2  -6 -46-452.500 534.001   5
   2  -6  47-238.121 457.146   4
  -2  -6 -47-568.864 591.123   5
   2  -6  48-39.0135 427.855   4
  -2  -6 -48 1463.21 861.786   5
   2  -6  49 455.305 592.448   4
  -2  -6 -49 980.584 871.840   5
   2  -6  50 409.785 366.452   4
  -2  -6 -50 562.879 632.745   5
   2  -6  51-34.6001 425.598   4
  -2  -6 -51-316.643 576.235   5
   2  -6  52 3689.19 1080.53   4
   2  -6  53-1240.78 814.913   4
   2  -7 -51 2923.40 1067.73   5
   2  -7 -50-115.804 566.909   5
   2  -7 -49 205.259 559.473   5
   2  -7 -48-300.032 706.704   5
   2  -7 -47 2946.90 1196.10   5
   2  -7 -46 806.258 883.515   5
   2  -7 -45 2451.86 1127.57   5
   2  -7 -44 2087.30 990.102   5
   2  -7 -43 3837.87 1245.95   5
   2   7 -42 207.576 394.017   7
   2  -7 -42 933.329 602.369   5
   2   7 -41-55.7973 487.122   7
   2  -7 -41 824.192 790.628   5
   2   7 -40 2757.20 834.247   7
   2  -7 -40 1838.29 753.024   5
   2   7 -39 8032.77 1388.34   7
   2  -7 -39 8290.95 1550.98   5
   2   7 -38 1878.49 737.425   7
   2  -7 -38 2366.95 961.546   5
   2   7 -37 554.761 346.814   7
   2  -7 -37 1000.35 657.983   5
   2   7 -36 1429.04 634.905   7
   2  -7 -36 2207.43 918.201   5
   2   7 -35 7358.16 1261.54   7
   2  -7 -35 11005.6 1676.60   5
   2   7 -34 3041.68 899.722   7
   2  -7 -34 2984.73 976.934   5
   2   7 -33 4723.72 1075.96   7
   2  -7 -33 5451.55 1240.77   5
   2   7 -32 5328.54 1076.89   7
   2  -7 -32 6322.77 1217.47   5
   2   7 -31 6194.17 1162.28   7
   2  -7 -31 6321.43 1186.14   5
   2   7 -30 725.785 488.506   7
   2  -7 -30-190.107 479.294   5
   2   7 -29 18115.8 1930.56   7
   2  -7 -29 18223.1 1960.73   5
   2   7 -28 8337.56 1369.23   7
   2  -7 -28 7381.32 1235.26   5
   2   7 -27 10546.9 1521.42   7
   2  -7 -27 8566.66 1263.57   5
   2   7 -26 481.382 473.371   7
   2  -7 -26 766.269 706.092   5
   2   7 -25 38416.4 2709.58   7
   2  -7 -25 39559.8 2637.13   5
   2   7 -24 9275.52 1349.50   7
   2  -7 -24 5797.53 1017.88   5
  -2   7  23 4569.07 1047.20   2
   2   7 -23 4065.58 887.440   6
   2   7 -23 4769.67 955.867   7
   2  -7 -23 3364.25 744.315   5
  -2   7  22 832.685 594.199   2
   2   7 -22 555.930 383.458   6
   2   7 -22-51.0373 325.664   7
   2   7 -21 9535.41 1354.16   7
   2   7 -21 8404.68 1154.88   6
  -2   7  20 1530.29 688.800   2
   2   7 -20 835.152 393.643   6
   2   7 -20 1957.91 601.274   7
  -2   7  19 3616.12 904.286   2
   2   7 -19 2003.95 609.610   6
   2   7 -19 2046.03 579.568   7
  -2   7  18 1913.17 765.932   2
   2   7 -18 2518.97 803.297   7
   2   7 -18 2317.28 654.707   6
  -2   7  17 23854.9 2052.31   2
   2   7 -17 27763.1 1953.65   6
  -2   7  16 15327.9 1686.01   2
   2   7 -16 14566.6 1391.28   6
  -2   7  15 439.435 568.874   2
   2   7 -15-77.5186 236.407   6
  -2   7  14 4469.28 961.131   2
   2   7 -14 3281.23 707.975   6
  -2   7  14 2666.99 414.291   7
  -2   7  13 27730.1 2136.49   2
   2   7 -13 27364.9 1808.02   6
  -2   7  13 27034.4 1316.99   7
  -2   7  12 1193.51 493.251   2
   2   7 -12 1202.32 432.314   6
  -2   7  12 1096.44 318.795   7
  -2   7  11 5744.67 987.598   2
  -2   7  11 5594.21 651.730   7
   2   7 -11 5284.13 785.288   6
   2  -7 -11 5008.31 402.788   4
  -2   7  10 11819.7 1335.36   2
   2   7 -10 15832.8 1317.17   6
  -2   7  10 16027.5 1101.89   7
   2  -7 -10 12812.5 684.357   4
   2  -7  -9 1209.95 250.883   4
  -2   7   9 1232.10 368.075   7
   2   7  -9 1897.69 470.035   6
  -2   7   9 1132.88 519.017   2
   2   7  -8 3640.49 629.131   6
  -2   7   8 4878.10 653.198   7
  -2   7   8 5170.88 920.416   2
   2   7  -7 17964.0 1298.57   6
  -2   7   7 22150.5 1404.10   7
  -2   7   7 18907.3 1703.61   2
  -2   7   6 86650.5 2838.26   7
   2   7  -6 84587.1 2754.05   6
  -2   7   6 77217.5 3325.90   2
  -2   7   5 35954.3 1867.83   7
   2   7  -5 34021.5 1725.29   6
  -2   7   5 29468.9 2048.84   2
  -2   7   4 2559.64 576.755   7
   2   7  -4 2883.20 511.873   6
  -2   7   4 3528.39 785.864   2
  -2   7   3 7764.59 924.439   7
   2   7  -3 9458.24 858.589   6
  -2   7   3 7134.83 1000.83   2
  -2   7   2 26236.1 693.195   3
  -2   7   2 28514.3 1763.22   7
   2   7  -2 29015.0 1498.69   6
  -2   7   2 23492.8 1758.25   2
  -2  -7   2 26772.0 1312.47   1
   2  -7  -2 26561.9 780.290   1
  -2   7   1 41331.2 906.329   3
  -2   7   1 46708.4 2294.27   7
   2   7  -1 44573.9 1827.13   6
  -2   7   1 41611.6 2294.99   2
  -2  -7   1 46479.0 1730.03   1
   2  -7  -1 44924.5 882.499   1
  -2   7   0 25213.3 749.685   3
  -2  -7   0 25108.8 1289.32   1
  -2   7   0 24382.8 1773.15   2
  -2   7   0 25638.7 1746.88   7
   2   7   0 26761.5 1405.30   6
  -2   7  -1 247.999 93.5679   3
  -2   7  -1 229.441 416.817   2
  -2  -7  -1 262.597 176.067   1
  -2   7  -1 889.472 413.989   7
   2   7   1 250.750 178.059   6
  -2   7  -2 28762.6 896.482   3
  -2  -7  -2 27163.9 1368.26   1
  -2   7  -2 25708.4 1739.55   2
   2   7   2 28555.8 1393.16   6
  -2   7  -2 26246.7 1824.50   7
  -2  -7  -3 26046.1 770.347   3
  -2   7  -3 25419.4 1717.20   2
  -2  -7  -3 25658.7 1323.15   1
  -2   7  -3 30696.0 1985.74   7
   2   7   3 28066.0 1353.43   6
  -2  -7  -3 27090.3 971.980   5
  -2  -7  -4-152.726 122.108   3
  -2  -7  -4 311.766 312.042   1
  -2   7  -4 345.505 358.181   2
  -2   7  -4 33.3822 264.140   7
   2   7   4 102.116 129.595   6
  -2  -7  -4 342.257 176.462   5
  -2  -7  -5 46340.2 1050.87   3
  -2  -7  -5 48881.0 1897.19   1
  -2   7  -5 48792.9 2266.48   2
   2   7   5 49576.1 1760.47   6
  -2   7  -5 45288.5 2478.74   7
  -2  -7  -5 48303.1 1506.89   5
  -2  -7  -6 2231.73 254.011   3
  -2   7  -6 3123.40 632.931   2
  -2  -7  -6 3816.00 580.757   1
  -2   7  -6 3325.15 715.439   7
  -2  -7  -6 2786.44 406.667   5
   2   7   6 2495.25 390.244   6
  -2  -7  -7 936.594 179.019   3
  -2   7  -7 1349.77 428.715   2
  -2  -7  -7 1082.21 381.648   1
  -2   7  -7 1113.17 450.345   7
  -2  -7  -7 1205.77 342.755   5
   2   7   7 1173.56 287.803   6
  -2  -7  -8 6022.18 431.927   3
  -2   7  -8 7222.76 871.115   2
  -2  -7  -8 7667.96 847.408   1
  -2   7  -8 5681.55 971.394   7
  -2  -7  -8 6580.98 674.051   5
  -2  -7  -9 57663.4 1368.45   3
  -2  -7  -9 59021.2 2234.40   1
  -2   7  -9 63070.5 2379.48   2
  -2   7  -9 59749.4 2981.91   7
  -2  -7  -9 58463.8 2044.80   5
  -2  -7 -10 1416.53 459.088   1
  -2   7 -10 1659.38 437.952   2
  -2   7 -10 774.154 426.544   7
  -2  -7 -10 1622.85 412.193   5
  -2  -7 -11 643.437 291.367   1
  -2   7 -11 1530.61 522.403   7
  -2  -7 -11 1023.09 258.704   5
  -2  -7 -12 5032.40 745.102   1
  -2   7 -12 6439.26 991.972   7
  -2  -7 -12 5038.05 696.162   5
  -2  -7 -13 23510.0 1517.47   1
  -2   7 -13 22390.5 1930.21   7
  -2  -7 -13 22096.9 1458.38   5
  -2  -7 -14 5.40740 281.499   1
  -2   7 -14-289.625 286.951   7
  -2  -7 -14 409.319 308.958   5
  -2  -7 -15 2042.43 469.822   1
  -2   7 -15 3294.12 845.123   7
  -2  -7 -15 3189.45 620.089   5
  -2  -7 -16 2035.39 523.231   1
  -2   7 -16 1915.98 648.237   7
  -2  -7 -16 1768.76 541.881   5
  -2  -7 -17 30623.4 1860.67   1
  -2   7 -17 35159.5 2483.73   7
  -2  -7 -17 30496.0 1924.10   5
  -2   7 -18 944.087 682.775   7
  -2  -7 -18 579.510 461.563   5
  -2   7 -19 26585.8 2196.82   7
  -2  -7 -19 25915.4 1868.59   5
  -2   7 -20 4417.96 1015.61   7
  -2  -7 -20 3461.96 746.708   5
  -2   7 -21 27976.6 2292.10   7
  -2  -7 -21 25901.0 1943.87   5
  -2   7 -22 2758.77 839.567   7
  -2  -7 -22 2361.05 723.593   5
  -2   7 -23 4115.79 980.579   7
  -2  -7 -23 5175.58 925.459   5
  -2   7 -24 258.570 493.056   7
  -2  -7 -24 94.4675 461.143   5
  -2   7 -25 20353.2 2016.50   7
  -2  -7 -25 16229.3 1692.04   5
  -2   7 -26 965.510 507.523   7
  -2  -7 -26 522.404 492.873   5
  -2   7 -27 3875.61 913.244   7
  -2  -7 -27 2450.24 677.375   5
  -2   7 -28 5105.21 1057.82   7
  -2  -7 -28 5759.83 1049.13   5
  -2   7 -29 1379.23 654.741   7
  -2  -7 -29 1024.77 585.339   5
  -2   7 -30 415.593 519.672   7
  -2  -7 -30-95.8046 417.216   5
  -2   7 -31 26107.2 2363.88   7
  -2  -7 -31 24076.4 2230.97   5
  -2   7 -32 593.327 457.705   7
  -2  -7 -32 524.656 657.186   5
  -2   7 -33 4645.76 1049.92   7
  -2  -7 -33 4903.59 1142.65   5
  -2   7 -34 2901.73 870.915   7
  -2  -7 -34 4657.34 1135.47   5
  -2   7 -35 5991.59 1167.55   7
  -2  -7 -35 6475.00 1371.22   5
  -2   7 -36 1383.64 650.812   7
  -2  -7 -36 1706.76 722.601   5
  -2   7 -37 643.526 519.155   7
  -2  -7 -37-207.987 410.027   5
  -2   7 -38-74.8752 420.698   7
  -2  -7 -38 650.862 591.986   5
  -2   7 -39 8444.69 1429.88   7
  -2  -7 -39 9072.22 1544.54   5
  -2   7 -40 1835.85 782.850   7
  -2  -7 -40 1842.74 737.467   5
  -2   7 -41 666.255 561.791   7
  -2  -7 -41 707.296 704.001   5
  -2   7 -42 629.866 471.217   7
  -2  -7 -42 2138.07 961.221   5
   2  -7  43 4418.54 1204.28   4
  -2   7 -43 8371.98 1417.60   7
  -2  -7 -43 5473.22 1406.45   5
   2  -7  44 309.020 602.269   4
  -2  -7 -44 733.388 966.157   5
   2  -7  45-663.677 615.218   4
  -2  -7 -45 948.018 805.369   5
   2  -7  46 713.267 559.271   4
  -2  -7 -46 1655.06 957.280   5
   2  -7  47 2359.62 998.202   4
  -2  -7 -47 2453.89 1075.03   5
   2  -7  48 2137.37 894.377   4
  -2  -7 -48 989.876 871.447   5
   2  -7  49 795.314 663.135   4
  -2  -7 -49-91.7336 593.851   5
   2  -7  50-369.175 491.485   4
  -2  -7 -50 426.190 615.256   5
   2  -7  51-88.2241 492.745   4
   2  -8 -49 2632.79 1052.65   5
   2  -8 -48-893.115 872.223   5
   2  -8 -47 947.032 776.003   5
   2  -8 -46 131.488 685.822   5
   2  -8 -45 972.206 895.834   5
   2  -8 -44 659.857 834.312   5
   2   8 -43 326.820 567.261   7
   2  -8 -43-187.223 507.252   5
   2   8 -42 997.659 612.793   7
   2  -8 -42 1070.78 848.084   5
   2   8 -41 1592.63 804.767   7
   2  -8 -41 2862.32 1085.26   5
   2   8 -40 893.456 702.855   7
   2  -8 -40 548.199 474.385   5
   2   8 -39 33.7661 395.515   7
   2  -8 -39-191.522 623.735   5
   2   8 -38 416.081 485.549   7
   2  -8 -38 1086.52 514.064   5
   2   8 -37 11741.6 1726.12   7
   2  -8 -37 8963.17 1582.88   5
   2   8 -36 4906.70 1135.48   7
   2  -8 -36 5629.26 1362.75   5
   2   8 -35 4109.67 1070.02   7
   2  -8 -35 3791.97 1061.22   5
   2   8 -34 163.764 341.319   7
   2  -8 -34 51.9437 487.576   5
   2   8 -33 361.649 539.098   7
   2  -8 -33 971.907 582.062   5
   2   8 -32 1500.21 745.825   7
   2  -8 -32 1747.51 724.156   5
   2   8 -31 5814.66 1163.46   7
   2  -8 -31 6755.41 1304.52   5
   2   8 -30 73.4631 357.866   7
   2  -8 -30 1141.51 709.087   5
   2   8 -29 1216.19 446.760   7
   2  -8 -29 927.313 563.275   5
   2   8 -28 635.920 514.489   7
   2  -8 -28-118.931 391.192   5
   2   8 -27 90.8965 321.946   7
   2  -8 -27-309.127 485.899   5
   2   8 -26 700.653 478.256   7
   2  -8 -26 238.234 504.249   5
   2   8 -25 8060.29 1325.15   7
   2  -8 -25 8008.54 1281.58   5
   2   8 -24 20587.8 2111.87   7
   2  -8 -24 21309.8 1957.76   5
   2   8 -23 467.268 543.586   7
   2  -8 -23 787.022 509.307   5
   2   8 -22 2104.46 742.118   7
   2   8 -22 1205.81 612.956   6
   2  -8 -22 855.721 443.517   5
   2   8 -21 13146.5 1658.69   7
   2   8 -21 12751.5 1539.50   6
   2  -8 -21 13353.4 1490.50   5
   2   8 -20 27618.9 2344.53   7
   2   8 -20 27594.2 2142.43   6
   2   8 -19 26966.5 2287.34   7
   2   8 -19 24046.5 1969.36   6
  -2   8  19 29603.5 2471.65   2
   2   8 -18 755.243 344.358   6
   2   8 -18 1127.95 438.011   7
  -2   8  18 1542.44 675.098   2
   2   8 -17 1154.24 427.025   7
   2   8 -17 2182.72 619.023   6
   2   8 -16 8486.96 1118.89   6
   2   8 -16 8639.09 1274.44   7
  -2   8  16 9970.18 1418.17   2
   2   8 -15 8427.85 1126.82   6
  -2   8  15 8767.92 774.816   7
   2   8 -15 12224.0 1529.60   7
  -2   8  15 9411.62 1362.66   2
   2   8 -14 37732.9 2267.95   6
  -2   8  14 38372.5 1667.98   7
  -2   8  14 38617.1 2679.14   2
   2   8 -13 16149.3 1462.95   6
  -2   8  13 16487.7 1128.50   7
  -2   8  13 17396.8 1809.71   2
   2   8 -12 839.295 421.640   6
  -2   8  12 936.589 305.028   7
  -2   8  12 833.614 530.198   2
  -2   8  11 3120.31 550.593   7
   2   8 -11 2986.40 657.940   6
  -2   8  11 2841.21 820.786   2
   2  -8 -10 5085.49 492.707   4
  -2   8  10 5200.15 988.675   2
  -2   8  10 5517.86 723.177   7
   2   8 -10 6465.96 886.481   6
  -2   8   9 10297.7 1303.68   2
   2   8  -9 8472.75 991.030   6
  -2   8   9 9406.72 937.437   7
  -2   8   8 8115.87 1176.34   2
   2   8  -8 8025.00 929.865   6
  -2   8   8 6666.21 836.207   7
  -2   8   7 275.163 314.994   2
  -2   8   7-105.035 220.728   7
   2   8  -7 520.147 366.626   6
  -2   8   6 11705.6 1403.66   2
   2   8  -6 12307.9 1142.48   6
  -2   8   6 12080.1 1149.68   7
  -2   8   5 49.7841 445.839   2
  -2   8   5 184.884 318.535   7
   2   8  -5 436.605 342.466   6
   2  -8  -4 1035.73 203.603   1
  -2   8   4 1516.24 682.318   2
  -2   8   4 1671.02 445.973   7
   2   8  -4 1627.95 463.913   6
  -2   8   3 17877.6 1671.67   2
  -2   8   3 19624.2 1556.88   7
   2   8  -3 18798.2 1320.28   6
  -2   8   2 57672.5 2899.30   2
  -2  -8   2 59748.2 2019.06   1
   2   8  -2 60868.8 2322.71   6
  -2   8   2 60664.4 2758.26   7
  -2   8   1 13257.6 1426.46   2
  -2  -8   1 14347.5 1028.39   1
  -2   8   1 16465.5 1467.87   7
   2   8  -1 16495.5 1188.79   6
  -2   8   0 4914.95 913.063   2
  -2  -8   0 5321.00 634.882   1
  -2   8   0 5848.73 895.473   7
   2   8   0 5647.31 692.019   6
  -2   8  -1 4087.16 773.280   2
  -2  -8  -1 4814.85 620.020   1
  -2   8  -1 5175.63 837.722   7
   2   8   1 5912.08 705.986   6
  -2  -8  -2 338.932 210.631   1
  -2   8  -2 172.882 334.350   2
  -2   8  -2 967.519 431.869   7
   2   8   2 556.505 281.541   6
  -2   8  -3 4960.15 811.430   2
  -2  -8  -3 5207.41 649.515   1
  -2   8  -3 4654.98 827.300   7
   2   8   3 4488.27 596.120   6
  -2  -8  -3 4541.40 427.957   5
  -2  -8  -4-85.2199 260.270   1
  -2   8  -4 226.040 278.469   2
  -2   8  -4-64.1412 288.208   7
   2   8   4 497.300 242.259   6
  -2  -8  -4 417.838 203.328   5
  -2  -8  -5-156.176 311.678   1
  -2   8  -5 53.9747 224.345   2
  -2   8  -5-119.091 255.738   7
  -2  -8  -5 95.4669 189.305   5
   2   8   5-91.3943 126.711   6
  -2   8  -6 3041.08 647.301   2
  -2  -8  -6 3019.51 533.711   1
  -2   8  -6 3649.44 799.029   7
  -2  -8  -6 2151.35 366.832   5
   2   8   6 2831.74 446.493   6
  -2  -8  -7 3990.33 651.662   1
  -2   8  -7 2934.19 755.513   7
  -2  -8  -7 3591.81 482.263   5
   2   8   7 3255.40 474.782   6
  -2  -8  -8 6288.05 753.647   1
  -2   8  -8 7143.03 1068.32   7
   2   8   8 7467.91 706.756   6
  -2  -8  -8 6055.39 672.948   5
  -2  -8  -9 4675.87 689.312   1
  -2   8  -9 4436.91 918.906   7
   2   8   9 4711.29 562.799   6
  -2  -8  -9 4101.50 575.680   5
  -2  -8 -10 3029.29 606.911   1
  -2   8 -10 3143.16 773.338   7
   2   8  10 2908.55 453.755   6
  -2  -8 -10 2281.57 444.593   5
  -2  -8 -11 17981.0 1327.43   1
  -2   8 -11 16949.9 1717.30   7
   2   8  11 19198.1 1101.34   6
  -2  -8 -11 20346.9 1322.77   5
  -2  -8 -12 1486.11 448.041   1
  -2   8 -12 2467.14 753.522   7
  -2  -8 -12 1466.73 353.778   5
  -2  -8 -13 4256.03 661.241   1
  -2   8 -13 3996.90 918.628   7
  -2  -8 -13 3846.12 630.314   5
  -2  -8 -14 1363.03 393.932   1
  -2   8 -14 1389.72 602.077   7
  -2  -8 -14 1613.60 489.011   5
  -2  -8 -15 39662.0 2146.44   1
  -2   8 -15 38601.7 2696.41   7
  -2  -8 -15 34394.3 1959.03   5
  -2  -8 -16 14603.6 1343.09   1
  -2   8 -16 13820.1 1678.25   7
  -2  -8 -16 14184.9 1323.75   5
  -2  -8 -17 2731.86 620.108   1
  -2   8 -17 2117.68 730.691   7
  -2  -8 -17 2859.26 667.550   5
  -2  -8 -18 4293.40 768.854   1
  -2   8 -18 4377.82 1035.56   7
  -2  -8 -18 4746.88 808.007   5
  -2  -8 -19 27532.4 1987.72   1
  -2   8 -19 27689.1 2406.78   7
  -2  -8 -19 29462.3 2013.91   5
  -2  -8 -20 46293.0 2556.52   1
  -2   8 -20 47320.9 3127.30   7
  -2  -8 -20 42005.2 2472.44   5
  -2  -8 -21 22418.3 1830.08   1
  -2   8 -21 23823.5 2292.16   7
  -2  -8 -21 19139.4 1719.15   5
  -2   8 -22-74.1061 357.390   7
  -2  -8 -22 427.918 430.757   5
  -2   8 -23 3193.81 991.423   7
  -2  -8 -23 2959.23 735.654   5
  -2   8 -24-21.2308 296.326   7
  -2  -8 -24-333.011 380.166   5
  -2   8 -25 9387.02 1480.69   7
  -2  -8 -25 7352.75 1153.07   5
  -2   8 -26 256.527 476.632   7
  -2  -8 -26 542.555 352.387   5
  -2   8 -27-259.201 326.890   7
  -2  -8 -27 102.868 381.507   5
  -2   8 -28 1388.19 594.458   7
  -2  -8 -28 1206.12 490.428   5
  -2   8 -29 3021.60 899.135   7
  -2  -8 -29 2402.65 762.893   5
  -2   8 -30 510.426 547.010   7
  -2  -8 -30-164.484 421.319   5
  -2   8 -31 5970.47 1245.09   7
  -2  -8 -31 4360.13 1038.93   5
  -2   8 -32 7693.48 1353.22   7
  -2  -8 -32 5577.46 1252.52   5
  -2   8 -33 4535.25 1069.22   7
  -2  -8 -33 4905.52 1167.16   5
  -2   8 -34 133.959 336.210   7
  -2  -8 -34 444.617 546.303   5
  -2   8 -35 807.305 612.024   7
  -2  -8 -35-347.954 457.304   5
  -2   8 -36 3609.53 918.575   7
  -2  -8 -36 3638.34 1096.52   5
  -2   8 -37 5108.35 1161.91   7
  -2  -8 -37 3674.01 1218.40   5
  -2   8 -38 2982.32 916.757   7
  -2  -8 -38 2332.13 876.488   5
  -2   8 -39 898.310 635.943   7
  -2  -8 -39 758.933 730.456   5
  -2   8 -40-45.8744 351.778   7
  -2  -8 -40 1190.83 804.632   5
  -2   8 -41 2893.13 947.526   7
  -2  -8 -41 2040.78 1018.78   5
  -2   8 -42 1132.64 691.077   7
  -2  -8 -42 1034.19 766.551   5
  -2   8 -43-267.095 447.771   7
  -2  -8 -43 184.277 501.086   5
   2  -8  44 20.3392 579.958   4
  -2   8 -44-487.039 477.529   7
  -2  -8 -44-220.478 485.064   5
   2  -8  45-212.901 670.997   4
  -2  -8 -45 732.858 570.000   5
   2  -8  46 234.909 405.843   4
  -2  -8 -46 214.003 555.152   5
   2  -8  47 298.080 520.020   4
  -2  -8 -47 367.633 741.171   5
   2  -8  48 77.6085 565.205   4
  -2  -8 -48 1385.11 982.516   5
   2  -8  49 1678.43 680.436   4
  -2  -8 -49 808.924 887.122   5
   2  -9 -48 1193.26 908.369   5
   2  -9 -47 310.288 505.836   5
   2  -9 -46 986.676 733.954   5
   2  -9 -45 206.681 679.533   5
   2   9 -44 2064.69 826.201   7
   2  -9 -44 3737.33 1344.37   5
   2   9 -43 503.070 514.921   7
   2  -9 -43 2771.69 1118.25   5
   2   9 -42 1494.73 765.155   7
   2  -9 -42 3432.94 1355.22   5
   2   9 -41 919.808 661.083   7
   2  -9 -41 1589.33 936.259   5
   2   9 -40 372.072 361.159   7
   2  -9 -40 1179.71 749.923   5
   2   9 -39 23.6253 372.903   7
   2  -9 -39 306.357 596.162   5
   2   9 -38 5454.20 1189.14   7
   2  -9 -38 6410.14 1441.47   5
   2   9 -37-181.306 382.303   7
   2  -9 -37-463.215 643.949   5
   2   9 -36 1536.96 772.093   7
   2  -9 -36 2068.79 904.141   5
   2   9 -35 72.6452 649.092   7
   2  -9 -35 437.314 674.601   5
   2   9 -34 20289.7 2344.60   7
   2  -9 -34 15850.2 2043.35   5
   2   9 -33 2107.99 862.147   7
   2  -9 -33 2110.21 877.777   5
   2   9 -32-161.474 399.812   7
   2  -9 -32 132.829 554.724   5
   2   9 -31 3834.73 1087.62   7
   2  -9 -31 3117.06 1001.38   5
   2   9 -30 13512.0 1852.88   7
   2  -9 -30 14366.9 1817.58   5
   2   9 -29 103.483 538.103   7
   2  -9 -29 1.17729 411.827   5
   2   9 -28 1055.11 593.539   7
   2  -9 -28 242.610 356.217   5
   2   9 -27 766.543 548.786   7
   2  -9 -27 70.9823 505.371   5
   2   9 -26 7987.81 1421.68   7
   2  -9 -26 7777.48 1229.09   5
   2   9 -25 770.345 696.956   7
   2  -9 -25-361.799 446.562   5
   2   9 -24 3421.39 984.598   7
   2  -9 -24 3705.63 863.431   5
   2   9 -23 1281.47 570.053   7
   2  -9 -23 1345.89 614.205   5
   2   9 -22 34860.8 2821.06   7
   2  -9 -22 32257.9 2405.45   5
   2   9 -21 468.084 523.019   7
   2  -9 -21 2039.91 687.908   5
   2   9 -20 7482.60 1263.71   6
   2   9 -20 8488.89 1398.29   7
   2  -9 -20 8149.75 1156.33   5
   2   9 -19 973.103 525.486   6
   2   9 -19 423.873 510.969   7
   2   9 -18 10677.1 1352.39   6
   2   9 -18 11057.9 1538.41   7
   2   9 -17 1551.88 548.273   6
   2   9 -17 1383.80 676.014   7
   2   9 -16 13668.2 1733.83   7
   2   9 -16 12131.8 1396.59   6
   2   9 -15 6966.93 1052.83   6
   2   9 -15 7366.39 1307.02   7
  -2   9  14 2071.29 489.345   7
   2   9 -14 2593.22 824.644   7
   2   9 -14 1486.72 476.420   6
  -2   9  13 6297.46 779.941   7
   2   9 -13 6775.06 1243.89   7
   2   9 -13 5109.23 913.675   6
  -2   9  12 38106.2 1908.91   7
   2   9 -12 36975.3 2281.59   6
   2   9 -12 42781.2 2929.80   7
   2   9 -11-30.7005 447.311   7
   2   9 -11 404.283 372.779   6
  -2   9  11 2.75462 187.778   7
  -2   9  10 2137.63 495.093   7
   2   9 -10 2936.17 706.275   6
  -2   9   9 34460.6 1962.78   7
   2   9  -9 33439.1 2057.07   6
  -2   9   8 1625.76 714.742   2
  -2   9   8 1214.68 426.020   7
   2   9  -8 1436.32 488.834   6
  -2   9   7 8162.12 1247.46   2
  -2   9   7 9150.38 1067.81   7
   2   9  -7 8124.90 989.678   6
  -2   9   6 3097.11 899.424   2
  -2   9   6 2204.91 539.265   7
   2   9  -6 2417.77 567.885   6
   2   9  -5 10856.8 1121.96   6
  -2   9   5 9645.90 1152.12   7
  -2   9   4 66047.6 2993.92   7
   2   9  -4 60796.8 2556.90   6
   2   9  -3 6411.55 879.793   6
  -2   9   3 5486.26 854.911   7
  -2   9   2 3671.42 784.584   7
   2   9  -2 5154.04 778.437   6
  -2  -9   1 71008.2 2307.04   1
   2   9  -1 73746.7 2664.85   6
  -2   9   1 72040.4 3259.00   7
  -2  -9   0 93344.2 2669.05   1
   2   9   0 100294. 3042.35   6
  -2   9   0 95406.6 3823.98   7
  -2  -9  -1 1288.40 417.436   1
  -2   9  -1 606.697 495.898   7
   2   9   1 815.367 354.812   6
  -2  -9  -2-81.5065 249.424   1
  -2   9  -2 196.520 348.700   7
   2   9   2 178.672 177.707   6
  -2  -9  -3 1022.32 367.548   1
  -2   9  -3 1188.67 481.293   7
   2   9   3 959.147 303.121   6
  -2  -9  -4 20288.3 1304.44   1
   2   9   4 20656.3 1305.12   6
  -2   9  -4 20648.6 1881.87   7
  -2  -9  -5 1046.43 368.334   1
  -2   9  -5 357.970 328.042   7
   2   9   5 992.140 408.256   6
  -2  -9  -6 20131.7 1352.07   1
   2   9   6 21791.6 1306.17   6
  -2   9  -6 20383.4 1913.19   7
  -2  -9  -7 781.898 409.214   1
  -2   9  -7 295.065 377.212   7
   2   9   7 670.059 304.625   6
  -2  -9  -8 32000.0 1738.51   1
   2   9   8 30284.7 1498.18   6
  -2   9  -8 28335.3 2299.39   7
  -2  -9  -9 1161.34 456.566   1
  -2   9  -9 1225.56 642.873   7
  -2  -9  -9 370.576 267.519   5
   2   9   9 298.003 216.462   6
  -2  -9 -10 11440.0 1079.35   1
   2   9  10 11987.7 928.087   6
  -2   9 -10 11245.4 1477.31   7
  -2  -9 -10 12764.6 1026.87   5
  -2  -9 -11 2832.34 591.617   1
  -2   9 -11 3106.36 941.760   7
  -2  -9 -11 3436.56 563.928   5
  -2  -9 -12 16212.3 1360.61   1
  -2   9 -12 17192.4 1877.29   7
  -2  -9 -12 16526.2 1248.55   5
  -2  -9 -13 5869.18 858.252   1
  -2   9 -13 6636.37 1234.82   7
  -2  -9 -13 3802.32 653.309   5
  -2  -9 -14 12490.5 1238.41   1
  -2   9 -14 13079.9 1669.23   7
  -2  -9 -14 13975.2 1237.12   5
  -2  -9 -15 3592.37 710.134   1
  -2   9 -15 2619.37 820.811   7
  -2  -9 -15 2417.09 535.081   5
  -2  -9 -16 4202.17 775.550   1
  -2   9 -16 4502.89 1017.56   7
  -2  -9 -16 5618.63 843.648   5
  -2  -9 -17 4358.19 838.690   1
  -2   9 -17 3183.80 864.074   7
  -2  -9 -17 2299.43 616.619   5
  -2  -9 -18 47235.9 2530.42   1
  -2   9 -18 46041.2 3156.38   7
  -2  -9 -18 42159.4 2372.59   5
  -2  -9 -19 677.311 566.011   1
  -2   9 -19 2029.63 919.687   7
  -2  -9 -19 1477.43 602.773   5
  -2  -9 -20 6931.11 1034.20   1
  -2   9 -20 7672.35 1301.15   7
  -2  -9 -20 5887.00 915.937   5
  -2  -9 -21 547.929 537.199   1
  -2   9 -21 228.454 466.087   7
  -2  -9 -21 3.26582 365.470   5
  -2  -9 -22 8355.12 1176.33   1
  -2   9 -22 8275.52 1415.50   7
  -2  -9 -22 7189.71 1098.89   5
  -2  -9 -23 623.870 424.863   1
  -2   9 -23 1455.99 611.055   7
  -2  -9 -23 1561.57 574.300   5
  -2  -9 -24 871.570 388.793   1
  -2   9 -24 1222.54 539.515   7
  -2  -9 -24 971.460 500.359   5
  -2  -9 -25 3191.25 856.212   1
  -2   9 -25 3919.76 1057.99   7
  -2  -9 -25 3924.96 914.046   5
  -2  -9 -26 10599.1 1494.07   1
  -2   9 -26 11748.5 1723.68   7
  -2  -9 -26 11796.1 1543.13   5
  -2  -9 -27 7474.68 1204.70   1
  -2   9 -27 8338.58 1459.60   7
  -2  -9 -27 8581.06 1322.05   5
  -2   9 -28 405.792 480.211   7
  -2  -9 -28 399.780 448.296   5
  -2   9 -29 486.512 526.006   7
  -2  -9 -29 415.220 556.487   5
  -2   9 -30 16422.7 2073.94   7
  -2  -9 -30 16745.5 1944.10   5
  -2   9 -31 1558.02 747.283   7
  -2  -9 -31 2208.53 821.002   5
  -2   9 -32 235.004 355.743   7
  -2  -9 -32 150.049 592.764   5
  -2   9 -33 1420.66 733.677   7
  -2  -9 -33 1732.00 718.467   5
  -2   9 -34 9209.71 1609.57   7
  -2  -9 -34 8641.41 1497.68   5
  -2   9 -35 694.735 578.360   7
  -2  -9 -35 313.818 474.484   5
  -2   9 -36 4870.26 1225.81   7
  -2  -9 -36 2683.62 984.720   5
  -2   9 -37 526.614 538.349   7
  -2  -9 -37-953.407 550.120   5
  -2   9 -38 5960.79 1315.34   7
  -2  -9 -38 6722.38 1493.58   5
  -2   9 -39-100.633 461.624   7
  -2  -9 -39-53.3347 625.682   5
  -2   9 -40 2296.03 956.046   7
  -2  -9 -40 1316.42 567.839   5
  -2   9 -41 2460.81 926.554   7
  -2  -9 -41 1744.34 847.450   5
  -2   9 -42 1009.33 618.641   7
  -2  -9 -42 1652.78 885.330   5
  -2   9 -43-43.9206 443.101   7
  -2  -9 -43-131.647 599.180   5
  -2   9 -44-420.402 466.005   7
  -2  -9 -44 149.106 526.548   5
   2  -9  45-832.558 589.048   4
  -2   9 -45 820.001 626.716   7
  -2  -9 -45 354.734 608.486   5
   2  -9  46 185.334 497.960   4
  -2  -9 -46 1558.44 812.267   5
   2  -9  47 1383.26 877.678   4
  -2  -9 -47 2596.26 1146.58   5
  -2  -9 -48 1940.49 920.568   5
   2 -10 -47-963.551 879.884   5
   2 -10 -46 1080.82 747.451   5
   2  10 -45-301.920 589.449   7
   2 -10 -45 665.944 648.294   5
   2  10 -44 2904.29 1216.82   7
   2 -10 -44 6987.33 1656.90   5
   2  10 -43 3051.60 1054.18   7
   2 -10 -43 419.263 439.720   5
   2  10 -42 5446.26 1414.02   7
   2 -10 -42 4514.10 1353.92   5
   2  10 -41-137.487 577.789   7
   2 -10 -41 563.231 770.103   5
   2  10 -40 3511.84 1173.96   7
   2 -10 -40 4917.78 1375.03   5
   2  10 -39-134.926 457.513   7
   2 -10 -39 560.719 469.252   5
   2  10 -38-345.888 494.636   7
   2 -10 -38 296.816 637.520   5
   2  10 -37 398.426 571.639   7
   2 -10 -37 152.881 571.357   5
   2  10 -36 5554.18 1384.21   7
   2 -10 -36 6392.71 1390.73   5
   2  10 -35 573.333 570.564   7
   2 -10 -35-177.554 536.650   5
   2  10 -34 2522.73 988.502   7
   2 -10 -34 4093.87 1092.19   5
   2  10 -33 879.681 703.582   7
   2 -10 -33 1734.79 937.145   5
   2  10 -32 19071.5 2339.29   7
   2 -10 -32 18672.8 2195.68   5
   2  10 -31 2851.13 977.754   7
   2 -10 -31 3266.68 1001.20   5
   2  10 -30 4992.08 1245.38   7
   2 -10 -30 3926.96 1060.95   5
   2  10 -29 1971.50 1003.33   7
   2 -10 -29 1315.72 768.025   5
   2  10 -28 26963.6 2708.79   7
   2 -10 -28 25283.8 2422.24   5
   2  10 -27 2303.99 934.485   7
   2 -10 -27 1764.63 716.568   5
   2  10 -26 6767.56 1396.51   7
   2 -10 -26 6319.17 1168.72   5
   2  10 -25 323.913 441.599   7
   2 -10 -25 1065.62 651.819   5
   2  10 -24 8262.90 1455.04   7
   2 -10 -24 7867.20 1294.08   5
   2  10 -23 3129.00 969.553   7
   2 -10 -23 5007.36 1082.89   5
   2  10 -22 25396.9 2545.80   7
   2 -10 -22 25945.9 2219.72   5
   2  10 -21 129.041 433.517   7
   2 -10 -21 84.7947 366.999   5
   2  10 -20 5534.80 1190.67   7
   2 -10 -20 5928.04 1006.19   5
   2  10 -19 1916.00 812.685   7
   2 -10 -19 862.244 473.187   5
   2  10 -18 2338.67 691.084   6
   2  10 -18 2859.92 946.057   7
   2 -10 -18 2746.76 722.535   5
   2  10 -17 83.6267 271.255   6
   2  10 -17 727.931 688.445   7
   2  10 -16 8852.59 1505.49   7
   2  10 -16 7622.84 1188.28   6
   2  10 -15 2735.25 750.458   6
   2  10 -15 2861.47 909.929   7
   2  10 -14 4841.86 1128.81   7
   2  10 -14 4275.38 911.841   6
   2  10 -13 816.539 509.855   6
   2  10 -13 1558.08 725.819   7
  -2  10  12 47538.2 2320.51   7
   2  10 -12 51778.8 3392.02   7
   2  10 -12 49353.5 2760.93   6
   2  10 -11 9098.45 1556.49   7
  -2  10  11 7519.64 971.089   7
   2  10 -11 8644.66 1207.66   6
   2  10 -10 23511.9 2263.03   7
  -2  10  10 23684.6 1718.30   7
   2  10 -10 24682.6 1904.94   6
   2  10  -9-202.787 485.844   7
  -2  10   9 294.617 353.693   7
   2  10  -9 267.636 344.976   6
  -2  10   8 28304.5 1944.15   7
   2  10  -8 31582.8 2569.59   7
   2  10  -8 32168.6 2072.04   6
  -2  10   7 1630.61 539.264   7
   2  10  -7 1346.52 805.932   7
   2  10  -7 704.556 496.824   6
   2  10  -6 45792.9 2422.25   6
   2  10  -6 47403.5 3122.27   7
  -2  10   6 48340.5 2626.27   7
  -2  10   5 2350.07 620.843   7
   2  10  -5 1600.08 563.344   6
   2  10  -5 2778.64 840.694   7
  -2  10   4 365.794 262.756   7
   2  10  -4-113.625 252.522   6
   2  10  -4 379.206 406.178   7
  -2  10   3 5849.90 940.921   7
   2  10  -3 6146.94 868.377   6
   2  10  -2 25922.9 1697.74   6
  -2  10   2 25475.6 2046.84   7
   2  10  -1 913.574 394.913   6
  -2  10   1 358.058 315.429   7
  -2 -10   0 90.2590 241.739   1
  -2  10   0 112.523 329.605   7
   2  10   0 461.597 367.288   6
  -2 -10  -1 5615.41 705.241   1
  -2  10  -1 5574.67 994.790   7
   2  10   1 6734.79 856.238   6
  -2 -10  -2 32511.9 1657.75   1
   2  10   2 31645.2 1766.21   6
  -2  10  -2 30832.8 2357.26   7
  -2 -10  -3 318.788 287.023   1
  -2  10  -3-88.6785 344.296   7
   2  10   3 77.2032 175.891   6
  -2 -10  -4 583.635 358.364   1
  -2  10  -4 704.325 586.070   7
   2  10   4 149.633 224.872   6
  -2 -10  -5 7847.84 860.225   1
  -2  10  -5 7098.44 1197.74   7
   2  10   5 7814.26 865.312   6
  -2 -10  -6 58655.2 2349.26   1
  -2  10  -6 55902.9 3338.49   7
  -2 -10  -7 12313.7 1113.39   1
  -2  10  -7 12493.4 1621.57   7
  -2 -10  -8 6133.40 790.986   1
  -2  10  -8 6542.34 1214.27   7
  -2 -10  -9 4502.88 772.030   1
  -2  10  -9 4410.07 1008.92   7
  -2 -10 -10 41036.5 2097.74   1
  -2  10 -10 37661.9 2859.26   7
  -2 -10 -11 2464.45 639.644   1
  -2  10 -11 1596.68 796.078   7
  -2 -10 -12 31462.7 1915.62   1
  -2  10 -12 33094.9 2717.80   7
  -2 -10 -13 1349.85 559.273   1
   2  10  13 1372.19 614.088   7
  -2  10 -13 1325.27 780.096   7
  -2 -10 -14 7085.14 946.297   1
  -2  10 -14 6506.76 1233.28   7
   2  10  14 7468.39 1054.54   7
  -2 -10 -15 2511.29 650.271   1
  -2  10 -15 3266.74 936.440   7
  -2 -10 -16 12418.5 1298.30   1
  -2  10 -16 11268.7 1627.99   7
  -2 -10 -16 13764.1 1341.45   5
  -2 -10 -17 1140.79 477.285   1
  -2  10 -17 1197.80 717.292   7
  -2 -10 -17 1240.35 499.770   5
  -2 -10 -18 8730.67 1144.18   1
  -2  10 -18 7831.34 1445.36   7
  -2 -10 -18 5960.65 910.687   5
  -2 -10 -19 8818.19 1185.99   1
  -2  10 -19 6413.85 1347.30   7
  -2 -10 -19 7089.67 1035.14   5
  -2 -10 -20 316.599 505.207   1
  -2  10 -20-148.836 440.748   7
  -2 -10 -20-587.856 352.070   5
  -2 -10 -21 192.846 358.906   1
  -2  10 -21 234.279 467.751   7
  -2 -10 -21 255.021 390.244   5
  -2 -10 -22 12968.7 1484.81   1
  -2  10 -22 13573.6 1881.62   7
  -2 -10 -22 13097.5 1471.54   5
  -2 -10 -23-212.418 361.028   1
  -2  10 -23-280.825 523.956   7
  -2 -10 -23 408.888 418.021   5
  -2 -10 -24 14771.4 1624.75   1
  -2  10 -24 12521.0 1843.48   7
  -2 -10 -24 15169.7 1648.92   5
  -2 -10 -25 1471.97 731.646   1
  -2  10 -25-74.8356 440.699   7
  -2 -10 -25 148.547 470.781   5
  -2 -10 -26 678.227 489.877   1
  -2  10 -26 1520.83 896.473   7
  -2 -10 -26 29.3691 382.067   5
  -2 -10 -27 2889.65 981.159   1
  -2  10 -27 1990.93 815.103   7
  -2 -10 -27 1713.92 682.968   5
  -2 -10 -28 34098.0 2629.78   1
  -2  10 -28 34148.3 3031.96   7
  -2 -10 -28 33544.6 2635.37   5
  -2 -10 -29 2873.79 1061.86   1
  -2  10 -29 1157.63 902.406   7
  -2 -10 -29 1962.48 746.710   5
  -2 -10 -30 270.370 411.981   1
  -2  10 -30 924.436 641.648   7
  -2 -10 -30-351.795 371.901   5
  -2 -10 -31-543.989 654.896   1
  -2  10 -31 15.9807 461.726   7
  -2 -10 -31-495.982 550.582   5
  -2 -10 -32 2700.19 886.137   1
  -2  10 -32 3667.98 1111.96   7
  -2 -10 -32 1648.15 680.245   5
  -2 -10 -33-18.7031 578.460   1
  -2  10 -33-108.237 546.210   7
  -2 -10 -33 844.048 692.811   5
  -2 -10 -34 981.326 504.113   1
  -2  10 -34 1988.70 856.497   7
  -2 -10 -34 1047.26 641.118   5
  -2 -10 -35 140.168 415.653   1
  -2  10 -35 128.636 612.099   7
  -2 -10 -35-102.471 542.463   5
  -2 -10 -36 2824.30 915.052   1
  -2  10 -36 1451.61 784.671   7
  -2 -10 -36 2771.57 972.946   5
  -2 -10 -37-349.687 442.141   1
  -2  10 -37 877.127 677.899   7
  -2 -10 -37 815.614 682.373   5
  -2 -10 -38 86.2301 456.434   1
  -2  10 -38 56.5785 368.949   7
  -2 -10 -38 277.543 569.979   5
  -2 -10 -39-683.225 682.744   1
  -2  10 -39 305.751 463.743   7
  -2 -10 -39 169.595 453.841   5
  -2 -10 -40 4973.89 1272.24   1
  -2  10 -40 4420.51 1237.92   7
  -2 -10 -41 412.969 487.622   1
  -2  10 -41 586.599 519.832   7
  -2 -10 -41-55.6963 591.901   5
  -2 -10 -42 334.059 452.882   1
  -2  10 -42 108.936 445.158   7
  -2 -10 -42 53.7637 520.577   5
  -2 -10 -43-1128.73 719.745   1
  -2  10 -43 767.008 722.535   7
  -2 -10 -43 778.096 687.517   5
  -2 -10 -44 718.238 662.226   1
  -2  10 -44 531.249 436.616   7
  -2 -10 -44 959.609 708.339   5
  -2 -10 -45-383.334 697.527   1
  -2  10 -45 78.9117 404.107   7
  -2 -10 -45-320.624 548.260   5
  -2  10 -46 2301.88 929.716   7
  -2 -10 -46 4264.46 1362.04   5
   2  11 -46-468.628 678.947   7
   2  11 -45-355.733 785.591   7
   2 -11 -45 76.6586 666.991   5
   2  11 -44-515.133 619.870   7
   2 -11 -44 523.978 490.858   5
   2  11 -43 1285.63 703.071   7
   2 -11 -43 4741.72 1277.41   5
   2  11 -42 194.478 547.443   7
   2 -11 -42 1973.10 1121.02   5
   2  11 -41 664.474 447.713   7
   2 -11 -41 1293.81 952.226   5
   2  11 -40 678.932 654.187   7
   2 -11 -40 1770.03 948.870   5
   2  11 -39 3083.81 1119.05   7
   2 -11 -39 1346.22 835.355   5
   2  11 -38 157.205 467.629   7
   2 -11 -38 402.689 609.724   5
   2  11 -37 945.052 553.460   7
   2 -11 -37 1815.17 945.853   5
   2  11 -36 537.908 584.698   7
   2 -11 -36 1141.24 866.195   5
   2  11 -35 1669.34 868.316   7
   2 -11 -35 1589.17 877.571   5
   2  11 -34 8066.88 1641.59   7
   2 -11 -34 6038.95 1384.87   5
   2  11 -33-754.344 549.072   7
   2 -11 -33 843.659 584.861   5
   2  11 -32 912.592 619.141   7
   2 -11 -32-309.012 435.729   5
   2  11 -31 7252.81 1596.54   7
   2 -11 -31 5248.77 1265.56   5
   2  11 -30 481.302 446.561   7
   2 -11 -30 1234.46 685.179   5
   2  11 -29-188.418 366.490   7
   2 -11 -29 523.871 400.224   5
   2  11 -28 519.073 474.462   7
   2 -11 -28 283.943 555.430   5
   2  11 -27 2603.03 878.585   7
   2 -11 -27 2402.11 864.022   5
   2  11 -26 6.09447 407.146   7
   2 -11 -26 22.4231 423.003   5
   2  11 -25 9328.51 1695.92   7
   2 -11 -25 10582.8 1544.18   5
   2  11 -24-243.712 615.381   7
   2 -11 -24 461.277 342.040   5
   2  11 -23-254.004 491.203   7
   2 -11 -23 205.814 428.479   5
   2  11 -22 5939.44 1341.66   7
   2 -11 -22 7483.04 1262.31   5
   2  11 -21 14807.3 2062.12   7
   2 -11 -21 10794.7 1454.99   5
   2  11 -20 1630.00 849.137   7
   2 -11 -20 973.816 494.045   5
   2  11 -19 1200.54 833.128   7
   2 -11 -19 683.233 354.098   5
   2  11 -18 645.952 597.033   7
   2 -11 -18 1468.90 548.521   5
   2  11 -17 5824.89 1238.48   7
   2 -11 -17 4186.86 861.780   5
   2  11 -16 5683.14 1062.37   6
   2  11 -16 6450.69 1319.99   7
   2 -11 -16 6760.46 1035.07   5
   2  11 -15-205.160 456.356   6
   2  11 -15 218.667 396.636   7
   2 -11 -15 171.535 317.716   5
   2  11 -14-25.7875 324.368   6
   2  11 -14-385.148 634.175   7
   2  11 -13 15210.8 1960.53   7
   2  11 -13 15150.2 1651.08   6
   2  11 -12 3035.16 940.161   7
   2  11 -12 2695.44 752.940   6
   2  11 -11 1025.34 454.081   6
  -2  11  11 842.369 479.284   7
   2  11 -11 1032.58 517.140   7
   2  11 -10 794.459 508.047   6
  -2  11  10 1157.06 475.911   7
   2  11 -10 888.056 420.278   7
  -2  11   9 32589.5 2176.13   7
   2  11  -9 33061.5 2836.88   7
   2  11  -9 35207.6 2359.83   6
   2  11  -8 156.149 356.250   6
  -2  11   8 571.102 397.440   7
   2  11  -8 470.240 589.518   7
  -2  11   7 8078.49 1120.51   7
   2  11  -7 7020.80 1317.93   7
   2  11  -7 9236.94 1188.15   6
  -2  11   6 2810.07 695.762   7
   2  11  -6 1390.11 487.834   6
   2  11  -6 2581.68 679.344   7
   2  11  -5 5034.87 1113.34   7
  -2  11   5 4977.72 931.923   7
   2  11  -5 4155.30 780.991   6
  -2  11   4 14474.1 1572.73   7
   2  11  -4 13216.5 1756.59   7
   2  11  -4 11447.0 1222.60   6
  -2  11   3 8797.98 1231.03   7
   2  11  -3 6492.24 1231.42   7
   2  11  -3 8555.22 1059.66   6
  -2  11   2 148.291 308.129   7
   2  11  -2 1171.07 450.383   6
   2  11  -2 1806.19 681.936   7
  -2  11   1 402.147 296.600   7
   2  11  -1 739.251 526.599   7
   2  11  -1 308.823 310.395   6
   2  11   0 20214.8 1545.28   6
   2  11   0 20047.1 2070.83   7
  -2  11   0 25100.9 2161.32   7
  -2  11  -1 3208.00 818.286   7
   2  11   1 2946.77 862.565   7
   2  11   1 4295.66 724.833   6
  -2  11  -2 4786.96 1050.79   7
   2  11   2 3527.78 900.481   7
  -2  11  -3 5531.50 1148.85   7
   2  11   3 5385.53 1075.97   7
  -2  11  -4 3383.05 833.962   7
   2  11   4 3788.21 926.072   7
  -2  11  -5 10428.8 1471.72   7
   2  11   5 8880.60 1361.12   7
  -2 -11  -6 10093.3 1024.63   1
  -2  11  -6 9489.08 1526.54   7
   2  11   6 9179.15 1342.69   7
  -2 -11  -7 12298.6 1112.45   1
   2  11   7 12774.8 1532.13   7
  -2  11  -7 14208.5 1766.60   7
  -2 -11  -8 278.955 299.436   1
  -2  11  -8 240.367 440.767   7
   2  11   8 358.173 361.720   7
  -2 -11  -9 18398.3 1425.16   1
   2  11   9 18860.2 1844.10   7
  -2  11  -9 18979.2 2099.21   7
  -2 -11 -10-1.19318 293.320   1
  -2  11 -10-2.44951 412.652   7
   2  11  10 289.839 417.747   7
  -2 -11 -11 444.528 378.450   1
   2  11  11-27.6147 340.346   7
  -2  11 -11 285.076 440.222   7
  -2 -11 -12 7389.38 977.344   1
  -2  11 -12 8287.43 1458.40   7
   2  11  12 7222.30 1109.48   7
  -2 -11 -13 15497.6 1442.53   1
  -2  11 -13 12202.6 1753.32   7
  -2 -11 -14 987.053 493.244   1
  -2  11 -14 545.107 581.950   7
  -2 -11 -15-452.803 392.500   1
  -2  11 -15 166.001 447.118   7
  -2 -11 -16 3634.76 752.079   1
  -2  11 -16 3879.96 1070.21   7
  -2 -11 -17 8462.14 1174.38   1
  -2  11 -17 8522.61 1465.58   7
  -2 -11 -18 6958.54 1061.64   1
  -2  11 -18 5306.60 1239.29   7
  -2 -11 -19 942.017 446.623   1
  -2  11 -19 669.185 430.359   7
  -2 -11 -20 1372.51 569.084   1
  -2  11 -20 2026.90 838.287   7
  -2 -11 -21 5154.08 943.643   1
  -2  11 -21 2990.68 985.452   7
  -2 -11 -22 2869.68 817.086   1
  -2  11 -22 3118.51 1044.51   7
  -2 -11 -23 4697.48 978.739   1
  -2  11 -23 6240.78 1407.17   7
  -2 -11 -24 1916.25 756.105   1
  -2  11 -24 2623.85 1027.07   7
  -2 -11 -25 5365.57 1076.90   1
  -2  11 -25 4565.47 1251.44   7
  -2 -11 -26 1292.24 775.045   1
  -2  11 -26 929.876 736.671   7
  -2 -11 -27 3137.30 853.924   1
  -2  11 -27 6744.91 1422.65   7
  -2 -11 -28 324.643 418.025   1
  -2  11 -28-366.042 553.535   7
  -2 -11 -28 467.300 441.900   5
  -2 -11 -29 973.275 401.936   1
  -2  11 -29 984.230 604.376   7
  -2 -11 -29 1591.18 716.677   5
  -2 -11 -30 3474.57 984.102   1
  -2  11 -30 5219.15 1333.09   7
  -2 -11 -30 3089.94 903.931   5
  -2 -11 -31 411.533 432.656   1
  -2  11 -31 374.743 598.615   7
  -2 -11 -31 1079.36 743.174   5
  -2 -11 -32 1433.59 578.457   1
  -2  11 -32 1467.97 862.079   7
  -2 -11 -32-18.7817 410.152   5
  -2 -11 -33 151.692 418.801   1
  -2  11 -33 8.05788 429.880   7
  -2 -11 -33-135.320 487.190   5
  -2 -11 -34 2226.19 831.523   1
  -2  11 -34 3227.24 1108.81   7
  -2 -11 -34 3269.16 978.693   5
  -2 -11 -35 419.918 492.074   1
  -2  11 -35 1256.68 818.427   7
  -2 -11 -35 802.174 672.005   5
  -2 -11 -36 469.833 530.053   1
  -2  11 -36 1604.16 942.773   7
  -2 -11 -36 805.614 682.774   5
  -2 -11 -37 1256.86 821.587   1
  -2  11 -37 1901.66 895.042   7
  -2 -11 -37 1851.38 784.205   5
  -2 -11 -38 159.266 567.671   1
  -2  11 -38-23.1914 555.049   7
  -2 -11 -38-234.930 652.036   5
  -2 -11 -39 429.153 686.013   1
  -2  11 -39 1347.39 795.887   7
  -2 -11 -39 1567.00 824.558   5
  -2 -11 -40-129.969 677.411   1
  -2  11 -40 832.943 705.682   7
  -2 -11 -40 483.107 634.477   5
  -2 -11 -41 49.7351 545.732   1
  -2  11 -41 3.39128 478.104   7
  -2 -11 -41 1398.18 924.909   5
  -2 -11 -42-655.367 858.306   1
  -2  11 -42-519.478 533.466   7
  -2 -11 -42-332.878 669.046   5
  -2 -11 -43-105.859 566.560   1
  -2  11 -43 1759.17 879.896   7
  -2 -11 -43 2473.39 1146.00   5
  -2 -11 -44-834.741 899.833   1
  -2  11 -44 94.9440 548.200   7
  -2 -11 -44 630.325 740.901   5
  -2  11 -45-505.205 567.441   7
  -2 -11 -45 482.448 660.598   5
   2  12 -43-442.756 802.166   7
   2 -12 -43 848.101 664.238   5
   2  12 -42-90.2351 750.197   7
   2 -12 -42 993.215 659.776   5
   2  12 -41 1818.99 926.570   7
   2 -12 -41 2122.85 1005.02   5
   2  12 -40-648.646 819.280   7
   2 -12 -40 1138.94 768.577   5
   2  12 -39-580.215 865.021   7
   2 -12 -39 416.367 771.801   5
   2  12 -38-494.384 635.472   7
   2 -12 -38 362.523 695.492   5
   2  12 -37 3290.49 1200.92   7
   2 -12 -37 4872.89 1314.09   5
   2  12 -36 484.146 752.423   7
   2 -12 -36 1415.21 844.962   5
   2  12 -35 2261.78 934.282   7
   2 -12 -35 2966.73 971.331   5
   2  12 -34 557.095 617.985   7
   2 -12 -34-324.493 522.746   5
   2  12 -33 5310.40 1387.81   7
   2 -12 -33 7236.20 1469.40   5
   2  12 -32 340.402 606.092   7
   2 -12 -32 139.387 518.192   5
   2  12 -31 3251.84 1194.73   7
   2 -12 -31 4202.02 1103.39   5
   2  12 -30-418.047 623.793   7
   2 -12 -30 79.9603 454.032   5
   2  12 -29 728.324 451.117   7
   2 -12 -29 92.7575 565.085   5
   2  12 -28-572.059 539.140   7
   2 -12 -28-23.2692 386.623   5
   2  12 -27 391.078 469.911   7
   2 -12 -27 626.739 515.572   5
   2  12 -26 551.878 661.077   7
   2 -12 -26-569.278 438.304   5
   2  12 -25-92.5195 385.557   7
   2 -12 -25 434.002 443.178   5
   2  12 -24-535.615 626.925   7
   2 -12 -24 109.570 514.581   5
   2  12 -23 5954.60 1439.84   7
   2 -12 -23 3599.24 972.890   5
   2  12 -22 1569.93 866.870   7
   2  12 -21 7211.96 1597.75   7
   2  12 -20 235.646 426.048   7
   2  12 -19 16626.1 2218.36   7
   2  12 -18 250.276 540.667   7
   2  12 -17-280.593 647.041   7
   2  12 -16-257.231 495.676   7
   2  12 -15 21580.5 2464.89   7
   2  12 -14-472.068 625.590   7
   2  12 -13 3188.91 935.230   7
   2  12 -12 670.245 525.536   6
   2  12 -12-86.0521 424.302   7
   2  12 -11 10680.0 1428.41   6
   2  12 -11 8767.12 1558.84   7
   2  12 -10 1990.84 664.910   6
   2  12 -10 2256.42 887.665   7
   2  12  -9 502.254 402.282   6
  -2  12   9 760.107 419.062   7
   2  12  -9 162.477 509.156   7
   2  12  -8 2095.22 824.988   7
   2  12  -8 2737.21 686.641   6
  -2  12   8 1919.29 627.509   7
   2  12  -7 4708.19 910.820   6
  -2  12   7 3714.18 828.544   7
   2  12  -7 3671.99 961.871   7
   2  12  -6 18.4335 233.711   6
  -2  12   6-53.2239 263.221   7
   2  12  -6 216.267 373.554   7
  -2  12   5 217.513 309.534   7
   2  12  -5 237.401 312.088   6
   2  12  -5 695.357 376.583   7
  -2  12   4 1587.67 627.777   7
   2  12  -4 3284.45 931.805   7
   2  12  -4 1955.54 554.494   6
  -2  12   3 4936.00 975.113   7
   2  12  -3 4785.24 1085.01   7
  -2  12   2 126.052 376.496   7
   2  12  -2 772.616 481.521   7
  -2  12   1 7895.40 1305.02   7
   2  12  -1 8822.76 1468.15   7
  -2  12   0 2900.27 924.071   7
   2  12   0 2303.90 699.226   7
  -2  12  -1 8377.69 1401.57   7
   2  12   1 6375.97 1182.92   7
  -2  12  -2 2141.62 767.615   7
   2  12   2 1896.67 706.595   7
   2  12   3 18334.6 2070.03   7
  -2  12  -3 19696.7 2119.90   7
  -2  12  -4 1184.90 467.852   7
   2  12   4 1020.08 645.986   7
   2  12   5 404.200 307.910   7
  -2  12  -5 289.988 429.450   7
  -2  12  -6 153.251 490.623   7
   2  12   6 231.601 374.565   7
   2  12   7 3026.44 859.620   7
  -2  12  -7-46.0107 573.020   7
  -2  12  -8-673.276 660.479   7
   2  12   8 338.828 428.023   7
  -2  12  -9 1008.10 559.205   7
   2  12   9 521.767 372.861   7
  -2  12 -10 703.466 451.966   7
   2  12  10 917.839 454.352   7
  -2  12 -11 2901.68 852.000   7
   2  12  11 3259.92 825.286   7
  -2  12 -12 24.9207 448.378   7
  -2  12 -13 5608.29 1279.57   7
  -2  12 -14 969.577 489.769   7
  -2  12 -15 13812.2 1976.04   7
  -2 -12 -16 2541.13 629.146   1
  -2  12 -16 2200.91 995.319   7
  -2 -12 -17 1388.21 540.074   1
  -2  12 -17 139.088 467.524   7
  -2 -12 -18 1393.69 504.931   1
  -2  12 -18 974.825 539.835   7
  -2 -12 -19 11860.2 1416.26   1
  -2  12 -19 10614.5 1818.23   7
  -2 -12 -20 248.180 392.545   1
  -2  12 -20 176.062 552.620   7
  -2 -12 -21 13793.6 1559.33   1
  -2  12 -21 14142.3 2102.97   7
  -2 -12 -22 504.877 509.336   1
  -2  12 -22 99.9961 510.962   7
  -2 -12 -23 746.990 564.610   1
  -2  12 -23 713.445 520.407   7
  -2 -12 -24 2694.91 859.015   1
  -2  12 -24 770.236 695.669   7
  -2 -12 -25 4275.37 974.967   1
  -2  12 -25 4148.20 1241.57   7
  -2 -12 -26 397.462 529.841   1
  -2  12 -26 746.393 623.916   7
  -2 -12 -27 658.655 565.039   1
  -2  12 -27 940.122 690.697   7
  -2 -12 -28-180.552 398.780   1
  -2  12 -28 536.235 641.217   7
  -2 -12 -29 332.352 555.099   1
  -2  12 -29 228.276 470.978   7
  -2 -12 -30 774.627 661.030   1
  -2  12 -30-458.197 578.268   7
  -2 -12 -31 3393.39 1010.13   1
  -2  12 -31 5797.69 1404.88   7
  -2 -12 -32 255.103 590.712   1
  -2  12 -32 924.370 641.339   7
  -2 -12 -33 2741.04 944.242   1
  -2  12 -33 3702.46 1264.48   7
  -2 -12 -34 690.456 675.848   1
  -2  12 -34 421.734 648.258   7
  -2 -12 -35 902.959 729.203   1
  -2  12 -35 1155.34 911.927   7
  -2 -12 -36-74.3894 474.630   1
  -2  12 -36 534.236 578.953   7
  -2 -12 -37 4621.37 1261.15   1
  -2  12 -37 6132.75 1510.69   7
  -2 -12 -38 620.701 795.701   1
  -2  12 -38 991.773 696.714   7
  -2 -12 -39-472.533 623.714   1
  -2  12 -39-169.007 609.251   7
  -2 -12 -40-564.755 576.892   1
  -2  12 -40 755.630 547.836   7
  -2 -12 -41-591.313 662.696   1
  -2  12 -41 171.488 640.363   7
  -2 -12 -42-939.293 829.865   1
   2  13 -38 933.005 763.092   7
   2  13 -37 707.850 777.073   7
   2  13 -36 876.063 713.883   7
   2  13 -35-288.635 521.048   7
   2  13 -34 2746.88 1122.87   7
   2  13 -33 289.151 659.044   7
   2  13 -32 847.288 744.297   7
   2  13 -31 2487.98 1135.60   7
   2  13 -30 5016.07 1498.12   7
   2  13 -29 3393.37 1257.89   7
   2  13 -28 307.690 578.751   7
   2  13 -27 1680.33 699.612   7
   2  13 -26 2418.94 1113.82   7
   2  13 -25 5088.90 1393.34   7
   2  13 -24 306.302 428.537   7
   2  13 -23 889.152 652.353   7
   2  13 -22 941.084 818.053   7
   2  13 -21 1178.48 786.817   7
   2  13 -20 1142.01 871.268   7
   2  13 -19 200.210 665.561   7
   2  13 -18 7302.51 1582.50   7
   2  13 -17 1593.63 918.103   7
   2  13 -16 4960.41 1351.93   7
   2  13 -15 356.479 571.322   7
   2  13 -14 755.291 684.894   7
   2  13 -13 6331.45 1432.18   7
   2  13 -12 1735.10 838.847   7
   2  13 -11 337.026 648.685   7
   2  13 -10 2134.37 998.134   7
   2  13  -9 3991.92 1148.90   7
   2  13  -8 7321.18 1521.22   7
   2  13  -7 2668.19 909.624   7
  -2  13   7 3186.90 832.466   7
   2  13  -6 6535.32 1450.55   7
  -2  13   6 7314.05 1220.72   7
   2  13  -5 4958.79 1186.24   7
  -2  13   5 4748.15 1020.33   7
   2  13  -4 2551.31 941.904   7
  -2  13   4 4215.58 974.179   7
   2  13  -3 6542.81 1355.52   7
  -2  13   3 8508.91 1388.17   7
  -2  13   2 2617.06 820.779   7
   2  13  -2 950.586 551.897   7
   2  13  -1 4192.75 1106.88   7
  -2  13   1 3828.87 941.330   7
   2  13   0 16536.3 2060.55   7
  -2  13   0 20088.2 2148.38   7
   2  13   1 535.173 585.167   7
  -2  13  -1 1603.91 856.936   7
  -2  13  -2 3782.86 933.475   7
   2  13   2 3199.49 945.373   7
  -2  13  -3 147.319 423.157   7
   2  13   3 2126.85 753.012   7
  -2  13  -4 13455.6 1882.87   7
   2  13   4 12620.5 1769.24   7
  -2  13  -5 5006.85 1199.49   7
   2  13   5 4215.10 1048.19   7
  -2  13  -6 2643.26 1002.74   7
   2  13   6 3343.07 936.852   7
  -2  13  -7 97.8934 563.586   7
   2  13   7 666.038 554.096   7
  -2  13  -8 572.822 384.605   7
   2  13   8 615.979 488.820   7
  -2  13  -9 13610.0 1933.87   7
   2  13   9 13530.3 1757.57   7
  -2  13 -10-87.9848 487.869   7
  -2  13 -11-565.647 752.804   7
  -2  13 -12 6236.64 1429.05   7
  -2  13 -13 2832.92 962.577   7
  -2  13 -14-90.1101 371.174   7
  -2  13 -15 1038.31 804.537   7
  -2  13 -16 7971.91 1600.69   7
  -2  13 -17 2223.76 1006.26   7
  -2  13 -18 3091.13 1104.64   7
  -2  13 -19 1023.91 792.836   7
  -2  13 -20 76.4146 615.566   7
  -2  13 -21 7551.02 1516.89   7
  -2  13 -22 9706.26 1767.50   7
  -2  13 -23 298.299 721.502   7
  -2  13 -24 34.6813 633.048   7
  -2  13 -25 5944.70 1537.19   7
  -2  13 -26 4397.44 1360.97   7
  -2  13 -27 3184.30 1099.44   7
  -2  13 -28 2484.34 997.776   7
  -2  13 -29 2055.78 1013.08   7
  -2  13 -30 4313.57 1214.99   7
  -2  13 -31 6339.57 1722.12   7
  -2  13 -32-711.234 620.182   7
  -2  13 -33 803.907 721.526   7
  -2  13 -34 4877.84 1359.93   7
  -2 -13 -35 920.912 790.716   1
  -2  13 -35 221.987 450.994   7
  -2 -13 -36 478.625 674.223   1
  -2  13 -36 1179.99 786.820   7
  -2 -13 -37 1908.63 819.145   1
  -2  13 -37 211.367 483.576   7
  -2 -13 -38 21.9994 566.426   1
  -2 -13 -39 806.333 716.348   1
  -2 -13 -40 663.783 619.555   1
   2  14 -34-681.650 718.181   7
   2  14 -33-72.7863 728.551   7
   2  14 -32 811.299 770.559   7
   2  14 -31 601.040 636.406   7
   2  14 -30 230.598 711.501   7
   2  14 -29 415.853 660.668   7
   2  14 -28 15351.1 2473.33   7
   2  14 -27 2689.36 1265.31   7
   2  14 -26 653.649 674.005   7
   2  14 -25 811.598 756.107   7
   2  14 -24 5486.73 1464.98   7
   2  14 -23 796.559 742.409   7
   2  14 -22 1322.56 849.741   7
   2  14 -21 419.789 518.784   7
   2  14 -20 1245.33 945.971   7
   2  14 -19 469.175 757.671   7
   2  14 -18 4035.87 1238.97   7
   2  14 -17-399.625 577.003   7
   2  14 -16 5673.54 1523.12   7
   2  14 -15 1615.48 933.483   7
   2  14 -14 1686.32 802.055   7
   2  14 -13 648.820 798.957   7
   2  14 -12 5448.66 1507.27   7
   2  14 -11 2079.78 1079.78   7
   2  14 -10 8887.49 1697.99   7
   2  14  -9-173.348 586.749   7
   2  14  -8 915.694 517.212   7
   2  14  -7-405.073 693.131   7
   2  14  -6 18100.7 2399.03   7
  -2  14   6 18118.3 1991.39   7
  -2  14   5 783.645 554.298   7
   2  14  -5 109.513 400.115   7
  -2  14   4 370.035 488.174   7
   2  14  -4 1168.13 646.960   7
   2  14  -3 1740.28 866.430   7
  -2  14   3 1885.17 732.010   7
  -2  14   2 2435.69 797.768   7
   2  14  -2 2393.64 972.032   7
  -2  14   1-95.0724 458.934   7
   2  14  -1-439.705 650.975   7
  -2  14   0 589.057 521.523   7
   2  14   0-539.555 444.471   7
  -2  14  -1 805.001 531.604   7
   2  14   1 1198.03 707.765   7
  -2  14  -2 4146.52 1036.37   7
   2  14   2 4219.67 1107.12   7
  -2  14  -3 171.188 574.716   7
   2  14   3 271.790 425.986   7
  -2  14  -4 351.475 445.321   7
   2  14   4 671.396 525.391   7
  -2  14  -5-458.782 525.518   7
   2  14   5 472.362 458.996   7
   2  14   6 17375.5 2131.21   7
  -2  14  -6 17389.5 2258.25   7
   2  14   7 779.896 662.362   7
  -2  14  -7 196.444 423.698   7
  -2  14  -8 1381.55 860.937   7
  -2  14  -9 421.027 532.842   7
  -2  14 -10 12262.2 1951.71   7
  -2  14 -11-3.23563 572.222   7
  -2  14 -12 6293.26 1504.50   7
  -2  14 -13 812.615 538.580   7
  -2  14 -14 942.625 689.510   7
  -2  14 -15 525.069 522.042   7
  -2  14 -16 1973.97 838.083   7
  -2  14 -17 294.477 413.923   7
  -2  14 -18 530.881 578.256   7
  -2  14 -19 339.508 753.379   7
  -2  14 -20 2754.92 1019.95   7
  -2  14 -21 398.308 750.036   7
  -2  14 -22 2578.37 1105.60   7
  -2  14 -23 307.519 532.113   7
  -2  14 -24 7949.78 1730.30   7
  -2  14 -25-107.478 508.429   7
  -2  14 -26-291.436 811.046   7
  -2  14 -27 2039.20 1147.49   7
  -2  14 -28 5401.60 1578.77   7
  -2  14 -29 953.724 763.540   7
  -2  14 -30 1599.32 1031.97   7
  -2  14 -31 379.198 543.057   7
  -2  14 -32 2080.40 1032.76   7
   2  15 -28 105.763 446.602   7
   2  15 -27 644.761 697.995   7
   2  15 -26 2600.51 1245.56   7
   2  15 -25 1380.53 770.355   7
   2  15 -24 502.571 859.259   7
   2  15 -23 1174.60 800.469   7
   2  15 -22 4938.36 1476.62   7
   2  15 -21 117.768 714.692   7
   2  15 -20-417.807 470.912   7
   2  15 -19-431.600 787.364   7
   2  15 -18 4671.08 1363.24   7
   2  15 -17-199.962 512.146   7
   2  15 -16 4868.37 1457.56   7
   2  15 -15 227.547 546.806   7
   2  15 -14 2005.52 963.367   7
   2  15 -13 2441.27 1097.34   7
   2  15 -12 3841.05 1278.64   7
   2  15 -11 1248.94 982.851   7
   2  15 -10-175.570 532.390   7
   2  15  -9-489.901 621.165   7
   2  15  -8 5395.61 1455.49   7
   2  15  -7 1998.66 1002.64   7
   2  15  -6-436.449 435.427   7
   2  15  -5 272.319 473.263   7
  -2  15   4 879.630 544.441   7
   2  15  -4 2088.19 884.826   7
  -2  15   3 327.233 577.256   7
   2  15  -3 379.734 490.539   7
  -2  15   2-333.232 397.593   7
   2  15  -2-291.408 590.343   7
  -2  15   1-365.882 423.005   7
   2  15  -1 235.426 392.621   7
  -2  15   0 2751.97 944.707   7
   2  15   0 4063.16 1222.49   7
  -2  15  -1 647.914 753.091   7
   2  15   1 954.570 640.871   7
  -2  15  -2 570.155 551.981   7
   2  15   2 980.418 686.879   7
  -2  15  -3 193.760 365.371   7
   2  15   3 589.399 609.622   7
  -2  15  -4 2025.55 851.742   7
   2  15   4 2057.68 812.918   7
  -2  15  -5 248.414 577.191   7
   2  15   5 925.059 741.983   7
  -2  15  -6 14.5707 476.265   7
  -2  15  -7 266.501 654.159   7
  -2  15  -8 1278.09 757.316   7
  -2  15  -9 3953.10 1229.49   7
  -2  15 -10 299.390 494.108   7
  -2  15 -11-48.8587 446.662   7
  -2  15 -12 5481.71 1428.58   7
  -2  15 -13 78.8647 525.980   7
  -2  15 -14 3120.86 1182.45   7
  -2  15 -15 400.743 528.616   7
  -2  15 -16 1233.62 878.777   7
  -2  15 -17 238.257 537.941   7
  -2  15 -18 4780.21 1449.18   7
  -2  15 -19 320.464 749.687   7
  -2  15 -20 267.706 579.371   7
  -2  15 -21-332.186 639.669   7
  -2  15 -22 5624.62 1543.89   7
  -2  15 -23 979.109 934.816   7
  -2  15 -24 495.353 739.586   7
  -2  15 -25 1387.88 986.799   7
  -2  15 -26-49.0755 654.670   7
  -2  15 -27 202.721 691.324   7
   2  16 -22 182.973 693.953   7
   2  16 -21 335.429 603.583   7
   2  16 -20 491.510 863.086   7
   2  16 -19 3555.43 1279.99   7
   2  16 -18-43.5625 632.201   7
   2  16 -17 136.094 568.782   7
   2  16 -16 214.212 624.977   7
   2  16 -15 2599.29 1117.38   7
   2  16 -14 304.370 520.095   7
   2  16 -13-902.851 715.506   7
   2  16 -12 402.664 496.616   7
   2  16 -11-816.256 787.098   7
   2  16 -10 232.788 657.990   7
   2  16  -9 871.331 662.081   7
   2  16  -8-128.054 686.877   7
   2  16  -7 1439.13 755.229   7
   2  16  -6-78.3086 483.255   7
   2  16  -5 7.74117 419.057   7
   2  16  -4 135.769 490.427   7
   2  16  -3 7484.08 1625.14   7
   2  16  -2-807.114 650.902   7
  -2  16   1 1000.92 656.594   7
   2  16  -1 2118.22 871.380   7
   2  16   0 1054.94 608.164   7
  -2  16   0 909.477 548.312   7
  -2  16  -1 2732.18 995.313   7
   2  16   1 1107.07 714.244   7
  -2  16  -2-237.577 445.919   7
   2  16   2 516.746 560.219   7
  -2  16  -3 6974.20 1568.75   7
   2  16   3 7834.37 1656.91   7
  -2  16  -4 1521.57 861.657   7
  -2  16  -5-176.726 582.110   7
  -2  16  -6 959.255 953.550   7
  -2  16  -7 1640.71 934.344   7
  -2  16  -8 329.210 400.201   7
  -2  16  -9 494.527 577.408   7
  -2  16 -10 546.156 775.664   7
  -2  16 -11 2642.15 1041.93   7
  -2  16 -12 648.551 640.743   7
  -2  16 -13-558.626 700.696   7
  -2  16 -14-13.6512 396.315   7
  -2  16 -15 3049.10 1111.34   7
  -2  16 -16 958.264 731.903   7
  -2  16 -17-599.567 607.599   7
  -2  16 -18 269.361 477.762   7
  -2  16 -19 1375.35 909.077   7
  -2  16 -20 408.982 612.871   7
  -2  16 -21 341.711 659.848   7
   2  17 -13 1397.37 966.227   7
   2  17 -12 1137.54 780.401   7
   2  17 -11 640.962 786.158   7
   2  17 -10 74.4390 498.656   7
   2  17  -9 2497.46 1138.39   7
   2  17  -8 1366.89 877.054   7
   2  17  -7 191.071 625.962   7
   2  17  -6 1041.32 644.027   7
   2  17  -5 2143.56 982.092   7
   2  17  -4-161.940 465.084   7
   2  17  -3 370.349 419.757   7
   2  17  -2-601.011 757.084   7
   2  17  -1 106.308 575.237   7
   2  17   0 977.548 848.451   7
  -2  17  -1 1813.08 878.279   7
  -2  17  -2 551.727 480.325   7
  -2  17  -3 1108.04 653.206   7
  -2  17  -4 1224.92 759.666   7
  -2  17  -5 2418.55 1106.09   7
  -2  17  -6 282.642 543.166   7
  -2  17  -7-157.950 475.572   7
  -2  17  -8 981.356 789.769   7
  -2  17  -9 834.903 791.939   7
  -2  17 -10 131.156 606.125   7
  -2  17 -11 199.371 693.653   7
  -2  17 -12 593.575 515.815   7
  -2  17 -13 2281.83 1172.31   7
   3   0 -56-246.917 463.492   5
   3   0 -55 53.4768 631.908   5
   3   0 -54 1067.60 828.653   5
   3   0 -53 7419.79 1536.24   5
   3   0 -52 163.090 557.539   5
   3   0 -51 1686.24 963.419   5
   3   0 -50 295.672 446.556   5
   3   0 -49 3588.75 1064.48   5
   3   0 -48-212.855 732.011   5
   3   0 -47-170.150 422.387   5
   3   0 -46-238.506 458.143   5
   3   0 -45 727.187 675.786   5
   3   0 -44-35.1422 522.182   5
   3   0 -43 1195.80 864.048   5
   3   0 -42 1148.57 832.307   5
   3   0 -41 17318.4 1990.28   5
   3   0 -40 642.146 749.452   5
   3   0 -39 11598.3 1659.28   5
   3   0 -38 1252.91 812.188   5
   3   0 -37 27390.4 2386.53   5
   3   0 -36 2998.48 1022.68   5
   3   0 -35 67178.1 3575.22   5
   3   0 -34 2334.11 785.231   5
   3   0 -33 710.091 549.641   5
  -3   0  32 734.913 343.840   2
   3   0 -32 2159.71 743.422   5
  -3   0  31 53080.0 2295.85   2
   3   0 -31 56354.8 3081.96   5
  -3   0  30 64.1486 262.542   2
   3   0 -30 596.895 684.931   5
  -3   0  29-12.2327 179.816   2
   3   0 -29 23.5431 362.284   5
  -3   0  28 383.824 277.076   2
   3   0 -28-10.0618 313.931   5
  -3   0  27 18104.6 1271.96   2
   3   0 -27 18632.9 1609.66   5
  -3   0  26-515.352 325.985   2
   3   0 -26 283.389 347.544   5
   3   0 -25 4177.51 671.238   6
  -3   0  25 4942.17 631.979   2
   3   0 -24 393.549 334.304   6
  -3   0  24-147.054 190.388   2
  -3   0  23 35383.8 1645.95   2
   3   0 -23 34275.1 1778.48   6
   3   0 -22-82.1503 277.216   6
  -3   0  22 183.908 219.558   2
   3   0 -21 1600.87 370.050   6
  -3   0  21 1621.39 387.283   2
  -3   0  20 143.155 146.474   2
   3   0 -20 55.8602 279.789   6
  -3   0  19 53891.1 1907.01   2
   3   0 -19 50919.8 1957.00   6
  -3   0  18 152.154 285.862   2
   3   0 -18 164.483 244.719   6
  -3   0  17 85747.6 2335.24   2
   3   0 -17 87164.8 2416.97   6
   3   0 -16 78.3273 219.463   6
   3   0 -15 24128.9 1207.52   6
   3   0 -14-140.655 130.590   6
   3   0 -13 43308.0 1531.18   6
   3   0 -12-22.1472 123.778   6
   3   0 -11 9564.61 702.514   6
   3   0 -10 237.739 125.355   6
   3   0  -9 15282.9 847.996   6
  -3   0   8 13.9322 186.150   3
  -3   0   7 143025. 2634.01   3
  -3   0   6 95.7017 162.644   3
  -3   0   5 473609. 4636.50   3
  -3   0   4 327.151 226.017   3
  -3   0   3 104499. 2149.57   3
  -3   0   2-116.236 196.093   3
  -3   0   1 454923. 4380.59   3
  -3   0   0 647.804 223.426   1
  -3   0   0-43.7321 199.315   3
  -3   0  -1 117005. 2129.02   1
  -3   0  -1 114842. 2209.12   3
   3   0   1 114310. 2215.54   4
  -3   0  -2 210.814 177.087   1
   3   0   2 356.368 205.245   4
  -3   0  -3 2600.36 374.821   1
   3   0   3 1740.92 316.628   4
  -3   0  -4 246.984 193.371   1
   3   0   4 253.986 191.231   4
  -3   0  -5 87295.4 1945.61   1
   3   0   5 91726.1 2136.37   4
  -3   0  -6 131.781 217.691   1
   3   0   6 280.913 214.746   4
  -3   0  -7 7766.97 606.436   1
   3   0   7 8632.87 704.547   4
  -3   0  -8 4.33757 165.704   1
   3   0   8 234.153 157.492   4
  -3   0  -9 282.846 176.306   1
   3   0   9 449.081 250.529   4
  -3   0 -10-139.319 159.158   1
   3   0  10-120.688 175.108   4
  -3   0 -11 13366.0 875.031   1
   3   0  11 16423.2 1037.93   4
   3   0  12 282.259 328.693   4
   3   0  13 28573.6 1416.97   4
   3   0  14-11.7458 240.353   4
   3   0  15 49475.5 1940.86   4
   3   0  16 959.627 521.551   4
   3   0  17 132580. 3303.19   4
   3   0  18 959.815 595.996   4
   3   0  19 19056.5 1314.12   4
   3   0  20 404.372 343.149   4
  -3   0 -20 1353.29 499.053   5
   3   0  21 382.037 307.644   4
  -3   0 -21 1168.79 481.741   5
   3   0  22 407.149 304.457   4
  -3   0 -22 501.048 488.896   5
   3   0  23 351.982 260.976   4
  -3   0 -23 364.002 472.995   5
   3   0  24 145.577 197.686   4
  -3   0 -24 176.295 583.958   5
   3   0  25 183.008 300.303   4
  -3   0 -25 175.254 365.724   5
   3   0  26 109.741 345.389   4
  -3   0 -26 813.625 556.460   5
   3   0  27 5727.55 835.641   4
  -3   0 -27 6349.02 1071.74   5
   3   0  28 248.163 378.567   4
  -3   0 -28 989.652 668.754   5
   3   0  29 19775.6 1572.80   4
  -3   0 -29 18125.4 1743.67   5
   3   0  30 389.502 364.947   4
  -3   0 -30 935.846 563.834   5
   3   0  31 575.209 334.610   4
  -3   0 -31 788.138 599.691   5
   3   0  32 182.293 337.910   4
  -3   0 -32 734.213 601.018   5
  -3   0 -33 22505.6 2046.15   5
   3   0  33 22433.5 1751.06   4
   3   0  34 437.043 479.144   4
  -3   0 -34 2004.19 745.936   5
   3   0  35 924.486 451.676   4
  -3   0 -35 2921.88 973.388   5
   3   0  36 828.426 575.918   4
  -3   0 -36 1717.57 822.879   5
  -3   0 -37 21179.1 2113.78   5
   3   0  37 21491.2 1841.07   4
   3   0  38 1823.14 682.240   4
  -3   0 -38 1077.05 768.861   5
   3   0  39 25058.4 1981.15   4
  -3   0 -39 25164.7 2390.07   5
   3   0  40 1117.10 589.745   4
  -3   0 -40 2653.57 1050.59   5
  -3   0 -41 1443.84 787.995   5
  -3   0 -42 808.143 656.440   5
   3   1 -56 751.407 706.412   5
   3  -1 -55 2484.50 1094.31   5
   3   1 -55 741.869 637.978   5
   3   1 -54 59.9649 636.056   5
   3  -1 -54 2275.88 1010.08   5
   3   1 -53-467.021 582.747   5
   3  -1 -53-666.007 703.636   5
   3   1 -52 348.560 503.098   5
   3  -1 -52-170.327 602.262   5
   3   1 -51 2768.05 1038.47   5
   3  -1 -51 1100.42 758.636   5
   3   1 -50 4917.42 1234.29   5
   3  -1 -50 8265.09 1603.41   5
   3   1 -49 406.807 508.123   5
   3  -1 -49 657.203 599.141   5
   3   1 -48-278.771 520.884   5
   3  -1 -48 506.403 446.011   5
   3   1 -47 3097.93 977.522   5
   3  -1 -47 5764.16 1393.77   5
   3   1 -46 774.472 616.610   5
   3  -1 -46 887.179 544.660   5
   3   1 -45 10279.0 1655.00   5
   3  -1 -45 10278.2 1669.25   5
   3  -1 -44 1821.71 879.366   5
   3   1 -44 2248.76 829.595   5
   3  -1 -43 3497.62 1005.86   5
   3   1 -43 3630.09 1091.89   5
   3  -1 -42 2375.78 854.608   5
   3   1 -42 2913.40 964.668   5
   3   1 -41 6958.44 1270.76   5
   3  -1 -41 6538.25 1320.88   5
   3   1 -40 556.691 404.330   5
   3  -1 -40 473.347 588.020   5
   3  -1 -39 596.860 481.236   5
   3   1 -39 954.619 694.215   5
   3   1 -38 18718.9 1966.43   5
   3  -1 -38 13622.5 1773.11   5
   3   1 -37 8839.65 1369.05   5
   3  -1 -37 8373.26 1392.76   5
   3   1 -36 4138.61 902.285   5
   3  -1 -36 5263.47 1146.12   5
   3  -1 -35-366.472 477.342   5
   3   1 -35 285.753 511.790   5
   3   1 -34 1074.25 750.882   5
   3  -1 -34 657.523 697.021   5
  -3   1  33 25607.8 1752.46   2
   3   1 -33 27593.7 2194.57   5
   3  -1 -33 28339.5 2336.34   5
  -3   1  32 27345.6 1789.37   2
   3   1 -32 31351.4 2279.48   5
   3  -1 -32 32420.6 2445.65   5
  -3   1  31 7483.68 941.347   2
   3   1 -31 7818.36 882.692   7
   3  -1 -31 9750.91 1350.76   5
   3   1 -31 8351.24 1192.46   5
  -3   1  30 724.052 462.836   2
  -3  -1  30-21.9686 178.119   2
   3   1 -30 149.613 315.208   7
   3   1 -30 71.9516 323.265   5
   3  -1 -30 758.340 535.338   5
  -3  -1  29 33775.8 1669.27   2
  -3   1  29 34403.8 1953.51   2
   3   1 -29 36654.3 1853.11   7
   3  -1 -29 36576.5 2385.13   5
   3   1 -29 33417.8 2228.38   5
  -3  -1  28-284.268 212.970   2
  -3   1  28 772.194 395.045   2
   3   1 -28 827.869 479.849   5
   3  -1 -28 600.152 514.627   5
  -3  -1  27 17876.4 1164.24   2
  -3   1  27 16661.2 1322.70   2
   3  -1 -27 17563.0 1609.24   5
   3   1 -27 17470.9 1549.57   5
  -3   1  26 22042.1 1512.10   2
  -3  -1  26 20284.3 1221.03   2
   3   1 -26 21543.0 1593.92   6
   3   1 -26 22050.4 1736.15   5
  -3  -1  25 50849.8 1894.55   2
  -3   1  25 51457.4 2237.82   2
   3   1 -25 51626.5 2402.61   6
   3   1 -25 53232.2 2550.31   5
  -3  -1  24 449.754 252.862   2
  -3   1  24 340.863 328.610   2
   3   1 -24 1542.92 626.813   6
   3   1 -24 805.734 536.384   5
  -3  -1  23 18594.8 1119.80   2
  -3   1  23 19950.2 1345.10   2
   3   1 -23 17675.4 1347.97   6
   3  -1 -23 17794.2 1216.58   6
  -3  -1  22 5591.08 627.198   2
  -3   1  22 6560.98 792.340   2
   3  -1 -22 6416.33 745.303   6
   3   1 -22 6469.62 801.198   6
  -3   1  21 9077.41 902.209   2
  -3  -1  21 10137.3 813.415   2
   3   1 -21 11358.5 1036.82   6
   3  -1 -21 10121.0 897.238   6
  -3   1  20 72197.7 2434.36   2
  -3  -1  20 75970.7 2145.08   2
   3  -1 -20 73460.7 2274.03   6
   3   1 -20 77678.6 2611.09   6
  -3   1  19 11777.9 991.973   2
   3  -1 -19 11846.4 905.038   6
   3   1 -19 10629.3 962.148   6
   3   1 -18 95.0629 181.003   6
   3  -1 -18 261.772 173.393   6
  -3   1  18 165.542 243.435   2
   3  -1 -17 2076.45 400.529   6
   3   1 -17 2240.08 464.991   6
  -3   1  17 1494.16 356.606   2
  -3   1  16 188843. 3671.11   2
   3  -1 -16 188993. 3240.52   6
   3   1 -16 184436. 3632.75   6
  -3   1  15 9756.59 844.011   2
   3  -1 -15 9050.43 692.694   6
   3   1 -15 9399.97 815.038   6
  -3   1  14 50940.8 1844.99   2
   3  -1 -14 48183.1 1536.59   6
   3   1 -14 48331.9 1780.41   6
  -3   1  13 76015.0 2223.84   2
   3   1 -13 76113.7 2174.79   6
   3  -1 -13 75695.7 1875.80   6
   3  -1 -12 45953.4 1425.29   6
   3   1 -12 49179.8 1717.38   6
   3   1 -11 30500.5 1329.58   6
   3  -1 -11 30637.8 1139.02   6
   3  -1 -10 31451.8 1120.95   6
   3   1 -10 32342.2 1327.39   6
  -3   1   9 4846.10 533.547   3
   3   1  -9 5502.33 553.072   6
   3  -1  -9 5290.00 460.288   6
  -3   1   8 8113.24 673.067   3
  -3  -1   8 8135.30 671.423   3
   3   1  -8 9370.96 717.938   6
  -3  -1   7 135074. 2617.91   3
  -3   1   7 136534. 2553.99   3
  -3  -1   6 69666.2 1853.22   3
  -3   1   6 72101.8 1838.11   3
  -3   1   5 3219.29 417.976   3
  -3  -1   5 3422.77 450.127   3
  -3   1   4 29962.9 1160.78   3
  -3  -1   4 27737.0 1132.70   3
  -3  -1   3 180112. 2835.11   3
  -3   1   3 182085. 2801.46   3
  -3   1   2 51165.9 1492.71   3
  -3  -1   2 52207.3 1524.71   3
   3  -1  -2 49429.8 1398.56   4
  -3  -1   1 24809.4 1050.70   1
  -3  -1   1 25173.2 1053.58   3
  -3   1   1 22938.7 1009.10   3
   3  -1  -1 23763.1 988.116   4
  -3  -1   0 701.104 288.583   1
  -3  -1   0 382.856 176.531   3
  -3   1   0 77.1497 188.869   3
   3  -1   0 295.536 190.198   4
  -3  -1  -1 7147.14 598.528   1
  -3   1  -1 7869.95 537.105   1
  -3  -1  -1 7317.59 579.709   3
  -3   1  -1 7155.62 572.784   3
   3  -1   1 7689.32 616.372   4
  -3   1  -2 12533.2 664.077   1
  -3  -1  -2 13647.0 804.353   1
   3  -1   2 12946.3 785.664   4
  -3   1  -3 22409.2 904.396   1
  -3  -1  -3 25267.2 1080.41   1
   3  -1   3 23855.0 1084.88   4
  -3   1  -4 4326.82 410.158   1
  -3  -1  -4 4135.31 490.763   1
   3  -1   4 4218.92 479.683   4
  -3   1  -5 44353.7 1321.38   1
  -3  -1  -5 45745.0 1492.61   1
   3  -1   5 49577.6 1637.86   4
   3   1   5 46115.0 1501.05   4
  -3   1  -6 28740.0 1066.32   1
  -3  -1  -6 28573.3 1218.53   1
   3  -1   6 28649.4 1279.15   4
   3   1   6 28605.4 1205.33   4
  -3   1  -7 11863.0 716.207   1
  -3  -1  -7 11956.5 804.097   1
   3  -1   7 13342.4 897.875   4
   3   1   7 12740.0 819.589   4
  -3  -1  -8 9087.57 722.760   1
  -3   1  -8 9291.62 665.749   1
   3  -1   8 9901.00 808.326   4
   3   1   8 9581.86 735.487   4
  -3   1  -9 144910. 2557.92   1
  -3  -1  -9 144612. 2867.94   1
   3   1   9 151550. 2896.85   4
   3  -1   9 153318. 3142.70   4
  -3   1 -10 56259.9 1646.71   1
  -3  -1 -10 57419.6 1856.78   1
   3  -1  10 55843.2 1948.51   4
   3   1  10 59520.1 1860.44   4
  -3  -1 -11 38294.2 1539.78   1
  -3   1 -11 38111.5 1390.45   1
   3   1  11 39930.4 1553.98   4
   3  -1  11 41992.3 1730.10   4
   3   1  12 19051.3 1094.48   4
   3  -1  12 17839.0 1176.96   4
   3  -1  13 838.550 415.724   4
   3   1  13 344.916 184.853   4
   3  -1  14 106402. 2951.85   4
   3   1  14 109812. 2726.93   4
   3  -1  15 76823.4 2552.63   4
   3   1  15 76707.5 2327.83   4
   3  -1  16 677.128 443.060   4
  -3  -1 -16 809.729 515.685   5
   3   1  16 216.915 276.452   4
   3  -1  17 16393.5 1265.38   4
  -3  -1 -17 19559.6 1413.76   5
   3   1  17 17995.6 1217.76   4
  -3  -1 -18 140520. 3756.65   5
   3  -1  18 134998. 3592.11   4
   3   1  18 146990. 3413.57   4
   3   1  19 1355.33 511.315   4
   3  -1  19 2197.63 739.275   4
  -3  -1 -19 1981.25 815.504   5
   3  -1  20 37082.1 1956.94   4
   3   1  20 42236.9 1904.54   4
  -3  -1 -20 39177.4 2108.78   5
   3  -1  21 4785.39 786.031   4
   3   1  21 4069.41 692.822   4
  -3  -1 -21 4680.00 870.299   5
   3  -1  22 1498.59 472.702   4
   3   1  22 1402.48 434.504   4
  -3  -1 -22 2270.15 723.811   5
   3   1  23 9900.61 1007.56   4
   3  -1  23 8582.38 988.448   4
  -3  -1 -23 9936.34 1191.12   5
   3  -1  24 3097.22 610.151   4
   3   1  24 2563.54 571.082   4
  -3  -1 -24 2416.79 726.234   5
   3   1  25 1035.91 430.750   4
   3  -1  25 634.176 323.082   4
   3   1  26 2836.12 592.533   4
   3  -1  26 3582.77 804.433   4
  -3  -1 -26 2396.36 822.526   5
   3   1  27 37167.7 2000.41   4
   3  -1  27 40319.0 2271.69   4
  -3  -1 -27 36518.2 2397.71   5
   3  -1  28 6938.88 1035.61   4
   3   1  28 4648.31 812.873   4
  -3  -1 -28 3773.14 993.198   5
   3  -1  29 1283.04 586.383   4
   3   1  29 734.015 350.520   4
  -3  -1 -29-22.2877 406.308   5
   3   1  30 3883.62 680.721   4
   3  -1  30 5303.14 923.844   4
  -3  -1 -30 4719.77 991.713   5
   3   1  31 6143.32 885.415   4
   3  -1  31 5868.27 928.226   4
  -3  -1 -31 6233.76 1122.36   5
   3  -1  32 5880.56 949.777   4
   3   1  32 4963.43 801.110   4
  -3  -1 -32 7069.47 1174.74   5
   3   1  33 2719.41 665.510   4
   3  -1  33 2741.56 732.302   4
  -3  -1 -33 3248.48 961.075   5
   3  -1  34 15418.5 1554.69   4
  -3  -1 -34 12327.1 1631.21   5
   3   1  34 12475.2 1272.54   4
   3   1  35 1184.78 536.910   4
   3  -1  35 1564.14 620.482   4
  -3  -1 -35 2218.07 969.232   5
   3  -1  36 16281.4 1609.45   4
   3   1  36 15517.9 1467.07   4
  -3  -1 -36 16523.3 1918.83   5
   3   1  37 548.627 412.124   4
   3  -1  37 169.101 278.336   4
  -3  -1 -37 444.130 552.530   5
   3  -1  38 1019.65 591.016   4
  -3  -1 -38-353.574 452.240   5
   3  -1  39 8637.24 1250.79   4
  -3  -1 -39 9359.34 1536.84   5
   3  -1  40 9731.17 1310.89   4
  -3  -1 -40 10791.8 1740.75   5
   3  -1  41 89.1806 405.321   4
  -3  -1 -41 610.039 580.870   5
   3  -1  42 211.217 436.946   4
  -3  -1 -42-68.8173 484.271   5
   3  -1  43 2029.36 691.672   4
  -3  -1 -43 2162.07 839.669   5
  -3  -1 -44 3938.53 1104.89   5
  -3  -1 -45 4223.77 1153.92   5
  -3  -1 -46 676.551 839.920   5
   3   2 -56 1161.09 714.044   5
   3   2 -55 620.304 599.198   5
   3  -2 -55 362.555 673.276   5
   3   2 -54 54.6980 388.632   5
   3  -2 -54-2061.52 1212.76   5
   3   2 -53 438.940 504.131   5
   3  -2 -53-1001.09 859.198   5
   3   2 -52 1017.12 715.814   5
   3  -2 -52-330.409 702.727   5
   3   2 -51-88.4287 428.383   5
   3  -2 -51 792.786 769.702   5
   3   2 -50 660.337 482.885   5
   3  -2 -50 993.959 501.832   5
   3   2 -49 545.000 419.668   5
   3  -2 -49 1272.04 766.634   5
   3   2 -48 9621.08 1572.52   5
   3  -2 -48 12184.8 2014.05   5
   3   2 -47 1818.38 782.986   5
   3  -2 -47 2938.49 1122.09   5
   3   2 -46 326.763 498.106   5
   3  -2 -46-69.3270 729.605   5
   3   2 -45 1469.20 863.136   5
   3  -2 -45 2470.38 1131.11   5
   3  -2 -44 25136.6 2599.74   5
   3   2 -44 27706.6 2513.11   5
   3   2 -43 1677.87 714.735   5
   3  -2 -43 3081.44 1046.92   5
   3   2 -42 7478.28 1314.16   5
   3  -2 -42 4988.87 1255.50   5
   3   2 -41 3191.04 928.781   5
   3  -2 -41 2191.91 913.028   5
   3   2 -40 7273.21 1299.45   5
   3  -2 -40 7333.26 1349.62   5
   3   2 -39 789.831 625.204   5
   3  -2 -39 847.000 641.606   5
   3   2 -38 6808.82 1195.90   5
   3  -2 -38 6724.97 1309.41   5
   3   2 -37 6583.99 1174.30   5
   3  -2 -37 6687.70 1249.48   5
   3   2 -36 3397.07 848.650   5
   3  -2 -36 3664.24 972.388   5
  -3   2  35 4018.38 764.799   2
   3  -2 -35 4671.98 1012.11   5
   3   2 -35 2755.76 735.482   5
  -3   2  34 5348.91 889.587   2
   3  -2 -34 5089.47 959.653   5
   3   2 -34 6022.43 1042.75   5
  -3   2  33 1203.38 461.917   2
   3   2 -33 943.665 358.596   7
   3   2 -33 2061.72 743.738   5
   3  -2 -33 2529.25 810.776   5
  -3   2  32 13073.5 1329.83   2
   3   2 -32 15032.2 1327.41   7
   3   2 -32 17051.6 1671.96   5
   3  -2 -32 13909.7 1631.35   5
  -3   2  31 3133.28 694.109   2
   3   2 -31 2956.37 638.492   7
   3  -2 -31 4588.71 1021.89   5
   3   2 -31 2938.76 839.360   5
  -3   2  30 14696.9 1383.50   2
   3   2 -30 14901.5 1307.02   7
   3   2 -30 15171.5 1519.48   5
   3  -2 -30 16994.9 1725.35   5
  -3   2  29 1713.42 550.828   2
   3   2 -29 2121.75 548.692   7
   3   2 -29 2531.26 733.979   5
   3  -2 -29 1788.21 823.495   5
  -3   2  28 16935.7 1434.05   2
   3   2 -28 20811.5 1710.70   5
   3  -2 -28 19070.2 1740.91   5
  -3  -2  27 11865.0 891.085   2
  -3   2  27 14528.6 1384.14   2
   3   2 -27 15087.1 1488.87   6
   3   2 -27 16481.2 1520.47   5
  -3  -2  26 90151.0 2374.68   2
  -3   2  26 96152.8 3327.08   2
   3   2 -26 89509.7 3382.98   6
   3   2 -26 89990.9 3372.12   5
  -3   2  25 13246.8 1300.84   2
  -3  -2  25 13132.2 896.236   2
   3   2 -25 13184.2 1309.06   6
   3   2 -25 12844.3 1267.73   5
  -3  -2  24 312.359 256.673   2
  -3   2  24 821.961 400.410   2
   3   2 -24 286.365 386.057   6
   3   2 -24 595.143 406.604   5
  -3   2  23 21879.5 1543.62   2
  -3  -2  23 18900.9 1059.51   2
   3   2 -23 21156.6 1551.35   6
   3   2 -23 22424.0 1572.28   5
  -3   2  22 79926.1 2847.53   2
   3   2 -22 77769.2 2872.59   6
   3   2 -22 79623.3 2834.22   5
   3  -2 -21 614.451 330.768   6
   3   2 -21 266.070 381.722   6
  -3   2  21 542.120 413.706   2
  -3   2  20 11072.0 1055.21   2
   3   2 -20 10934.8 1037.75   6
   3  -2 -20 10372.7 825.559   6
  -3   2  19 11957.5 1082.39   2
   3  -2 -19 12734.5 872.020   6
   3   2 -19 12080.9 1076.25   6
  -3   2  18 12493.3 1076.89   2
   3   2 -18 14088.6 1125.29   6
   3  -2 -18 14365.7 884.629   6
   3   2 -17 1663.48 449.835   6
   3  -2 -17 1489.33 283.275   6
  -3   2  17 1544.97 414.716   2
   3  -2 -16 3693.35 430.952   6
   3   2 -16 4221.21 613.496   6
  -3   2  16 3058.53 516.326   2
   3  -2 -15 1438.42 283.028   6
   3   2 -15 1793.00 421.824   6
  -3   2  15 1474.67 441.078   2
  -3   2  14 227063. 4243.66   2
   3  -2 -14 218686. 2980.45   6
   3   2 -14 220607. 4029.38   6
   3  -2 -13 1737.99 281.970   6
   3   2 -13 2372.70 452.944   6
  -3   2  13 2329.61 485.669   2
  -3   2  12 1571.30 399.354   2
   3   2 -12 1443.94 371.181   6
   3  -2 -12 1231.90 231.494   6
  -3   2  11 36134.9 1625.52   2
   3   2 -11 33873.8 1492.30   6
   3  -2 -11 33970.3 1078.90   6
  -3   2  10 188463. 3662.80   2
   3   2 -10 185324. 3399.71   6
   3  -2 -10 187067. 2483.58   6
  -3   2   9 1806.96 450.042   2
  -3   2   9 1305.98 309.159   3
   3   2  -9 1838.16 366.923   6
  -3   2   8 141393. 2637.46   3
  -3   2   8 141384. 3050.01   2
   3   2  -8 141487. 2855.73   6
  -3   2   7 733.160 241.401   3
  -3  -2   7 1007.51 311.962   3
   3   2  -7 361.076 148.859   6
  -3   2   6 98684.9 2113.35   3
  -3  -2   6 97402.6 2195.15   3
  -3  -2   5 203.610 228.337   3
  -3   2   5 297.598 191.710   3
   3  -2  -5 486.281 185.868   4
  -3   2   4 316352. 3703.99   3
  -3  -2   4 311058. 3768.32   3
   3  -2  -4 303748. 3348.54   4
  -3   2   3 95692.7 2019.28   3
  -3  -2   3 100520. 2103.70   3
   3  -2  -3 92768.1 1895.90   4
  -3  -2   2 2129.31 386.717   1
  -3   2   2 1696.07 298.451   3
  -3  -2   2 2056.94 355.901   3
   3  -2  -2 2452.66 362.346   4
  -3  -2   1 19008.3 983.947   1
  -3  -2   1 17939.6 899.815   3
  -3   2   1 18289.0 897.984   3
   3  -2  -1 17987.9 882.229   4
  -3  -2   0 751.415 267.633   1
  -3   2   0 457.008 197.660   3
   3  -2   0 951.268 258.168   4
  -3  -2   0 261.165 169.594   3
  -3  -2  -1 57880.3 1712.89   1
  -3  -2  -1 61078.1 1619.13   3
   3  -2   1 60757.5 1700.42   4
  -3  -2  -2 9419.72 725.390   1
  -3  -2  -2 10280.9 704.033   3
   3  -2   2 9761.47 715.544   4
  -3   2  -3 83504.9 1572.35   1
  -3  -2  -3 88123.8 2119.75   1
   3  -2   3 89190.1 2183.88   4
  -3   2  -4 126501. 1955.51   1
  -3  -2  -4 126714. 2585.67   1
   3  -2   4 128288. 2692.50   4
  -3   2  -5 8100.44 520.581   1
  -3  -2  -5 9281.82 746.189   1
   3  -2   5 8677.58 722.849   4
  -3   2  -6 104070. 1848.97   1
  -3  -2  -6 96638.8 2321.33   1
   3  -2   6 104888. 2569.02   4
  -3  -2  -7 96120.3 2367.53   1
  -3   2  -7 98979.6 1859.11   1
   3  -2   7 107629. 2671.57   4
  -3   2  -8 347209. 3574.05   1
  -3  -2  -8 339546. 4506.03   1
   3  -2   8 358342. 4972.49   4
  -3   2  -9 1153.13 242.451   1
  -3  -2  -9 1457.81 390.225   1
   3  -2   9 792.447 395.703   4
  -3  -2 -10 1492.10 356.867   1
  -3   2 -10 1281.93 246.038   1
   3  -2  10 1904.37 428.008   4
   3   2  10 1707.92 368.503   4
  -3  -2 -11 16154.3 1065.01   1
  -3   2 -11 15528.0 845.430   1
   3  -2  11 17033.5 1194.50   4
   3   2  11 16017.0 975.466   4
  -3  -2 -12 248522. 4195.51   1
   3  -2  12 248397. 4560.09   4
   3   2  12 245537. 3843.65   4
   3  -2  13 27716.6 1578.33   4
   3   2  13 27539.3 1323.74   4
  -3  -2 -13 27451.9 1497.91   5
   3   2  14 25323.3 1275.00   4
   3  -2  14 23110.3 1466.92   4
  -3  -2 -14 24773.1 1461.52   5
   3  -2  15 2225.61 544.133   4
  -3  -2 -15 2701.79 559.521   5
   3   2  15 2348.63 419.439   4
   3  -2  16 25944.6 1609.80   4
   3   2  16 28994.5 1405.09   4
  -3  -2 -16 30215.5 1688.53   5
   3  -2  17 95.0282 297.140   4
  -3  -2 -17 517.187 415.104   5
   3   2  17-7.15752 200.017   4
   3  -2  18 1956.33 498.408   4
  -3  -2 -18 1870.99 563.935   5
   3   2  18 1933.52 415.105   4
   3  -2  19 7948.52 972.099   4
   3   2  19 7800.43 811.624   4
  -3  -2 -19 9012.31 1075.21   5
   3  -2  20 46447.8 2300.72   4
   3   2  20 49126.2 1967.33   4
  -3  -2 -20 47673.5 2340.50   5
   3  -2  21 3389.06 773.491   4
  -3  -2 -21 5959.10 1012.40   5
   3   2  21 4652.32 727.624   4
   3  -2  22 5969.96 903.451   4
   3   2  22 6307.10 750.002   4
  -3  -2 -22 6625.20 1004.76   5
   3  -2  23 4113.68 859.487   4
  -3  -2 -23 5482.97 981.746   5
   3   2  23 4504.64 767.593   4
   3  -2  24 67730.3 2949.22   4
  -3  -2 -24 66244.1 3008.72   5
   3   2  24 67854.3 2473.69   4
   3  -2  25 23432.4 1842.57   4
  -3  -2 -25 23241.3 1912.39   5
   3   2  25 24381.7 1568.87   4
   3  -2  26 60178.9 2856.52   4
   3   2  26 54538.5 2290.01   4
  -3  -2 -26 53567.5 2862.25   5
   3  -2  27 5112.98 977.044   4
  -3  -2 -27 3807.46 1040.84   5
   3   2  27 3505.67 723.713   4
   3  -2  28 8655.58 1149.79   4
  -3  -2 -28 9943.36 1333.32   5
   3   2  28 9364.06 994.210   4
   3  -2  29 3750.62 856.985   4
  -3  -2 -29 4504.38 1094.53   5
   3   2  29 4475.85 770.120   4
   3   2  30 44703.6 2195.92   4
  -3  -2 -30 42621.3 2730.66   5
   3  -2  31 2923.37 807.222   4
  -3  -2 -31 2365.31 801.086   5
   3   2  31 2921.24 686.712   4
   3  -2  32 92.2128 312.395   4
   3   2  32 55.1594 217.616   4
   3  -2  33 1053.83 531.065   4
  -3  -2 -33 142.271 539.255   5
   3   2  33 945.679 410.620   4
   3  -2  34 4763.14 929.372   4
   3   2  34 5416.56 802.024   4
  -3  -2 -34 4502.66 1034.98   5
   3  -2  35 402.513 451.978   4
  -3  -2 -35 944.467 514.294   5
   3  -2  36 2865.31 790.767   4
  -3  -2 -36 3257.97 938.960   5
   3  -2  37 2167.44 690.988   4
  -3  -2 -37 1725.02 827.234   5
   3  -2  38 10675.4 1368.01   4
  -3  -2 -38 11185.5 1652.19   5
   3  -2  39 63.4049 431.468   4
  -3  -2 -39 1058.67 732.524   5
   3  -2  40 4027.61 924.223   4
  -3  -2 -40 2891.91 965.550   5
   3  -2  41 884.697 502.909   4
  -3  -2 -41 1021.39 818.176   5
   3  -2  42 15992.0 1772.25   4
  -3  -2 -42 16977.5 2091.95   5
   3  -2  43 703.979 577.840   4
  -3  -2 -43 1593.08 842.980   5
   3  -2  44 596.856 453.272   4
  -3  -2 -44-320.715 604.363   5
   3  -2  45 59.6147 320.856   4
  -3  -2 -45 801.949 798.863   5
  -3  -2 -46 12239.1 1985.39   5
  -3  -2 -47 3280.89 1131.85   5
  -3  -2 -48 4126.47 1262.28   5
  -3  -2 -49 504.635 580.856   5
   3  -3 -54 1526.64 887.161   5
   3  -3 -53 905.034 780.905   5
   3   3 -52 670.487 601.339   5
   3  -3 -52 396.535 655.046   5
   3   3 -51 236.799 441.899   5
   3  -3 -51-184.822 492.154   5
   3   3 -50 4564.98 1144.07   5
   3  -3 -50 4244.48 1266.31   5
   3   3 -49-44.4680 591.487   5
   3  -3 -49 1781.90 897.526   5
   3   3 -48 1654.78 745.881   5
   3  -3 -48 2317.99 1087.91   5
   3   3 -47 3122.61 985.168   5
   3  -3 -47 6935.99 1512.95   5
   3   3 -46 5565.29 1223.21   5
   3  -3 -46 3458.68 1158.77   5
   3   3 -45 1395.78 712.475   5
   3  -3 -45 1270.91 834.030   5
   3  -3 -44 492.529 406.922   5
   3   3 -44-273.821 456.891   5
   3  -3 -43 1017.69 673.046   5
   3   3 -43 713.632 597.351   5
   3  -3 -42 6828.47 1448.53   5
   3   3 -42 5878.41 1153.36   5
   3   3 -41 4746.97 1030.58   5
   3  -3 -41 6242.77 1349.54   5
   3   3 -40-705.112 536.462   5
   3  -3 -40 899.471 649.234   5
   3   3 -39 396.126 480.265   5
   3  -3 -39 178.420 551.659   5
   3   3 -38 12823.1 1571.43   5
   3  -3 -38 15073.5 1914.05   5
  -3   3  37 155.901 310.154   2
   3  -3 -37 1477.83 804.415   5
   3   3 -37 1524.55 763.374   5
  -3   3  36 18365.1 1706.16   2
   3   3 -36 20889.2 1913.49   5
   3  -3 -36 18429.9 2034.78   5
  -3   3  35 842.670 494.802   2
   3   3 -35 776.877 478.469   7
   3  -3 -35 287.617 697.788   5
   3   3 -35 1117.56 682.434   5
  -3   3  34 20369.2 1762.33   2
   3   3 -34 20084.3 1672.16   7
   3   3 -34 18900.6 1776.36   5
   3  -3 -34 16505.9 1848.58   5
  -3   3  33 1216.50 550.265   2
   3   3 -33-51.6477 290.871   7
   3  -3 -33 171.252 386.935   5
   3   3 -33 404.936 513.465   5
  -3   3  32 9934.40 1235.17   2
   3   3 -32 11211.5 1225.24   7
   3  -3 -32 11311.2 1497.20   5
   3   3 -32 13145.6 1418.37   5
  -3   3  31 2534.29 730.982   2
   3   3 -31 1401.50 494.880   7
   3   3 -31 2848.24 720.510   5
   3  -3 -31 1974.44 671.468   5
  -3   3  30 11101.2 1297.93   2
   3   3 -30 10121.4 1158.55   7
   3  -3 -30 8611.84 1277.32   5
   3   3 -30 9581.17 1197.51   5
  -3   3  29 22189.5 1774.84   2
   3   3 -29 21442.9 1669.43   7
   3  -3 -29 22295.1 1913.33   5
   3   3 -29 20265.8 1664.51   5
  -3   3  28 9253.50 1155.25   2
   3   3 -28 8558.40 1180.58   6
   3   3 -28 11806.8 1260.66   5
   3  -3 -28 8501.75 1241.57   5
  -3   3  27 349.137 406.363   2
   3   3 -27 1389.17 555.335   6
   3   3 -27 1375.46 418.553   5
  -3  -3  26 436.632 194.483   2
  -3   3  26 1211.95 504.204   2
   3   3 -26 1426.38 555.410   6
   3   3 -26 774.211 426.605   5
  -3  -3  25 18192.4 989.653   2
  -3   3  25 20060.1 1624.48   2
   3   3 -25 20418.1 1705.50   6
   3   3 -25 22206.4 1610.85   5
  -3   3  24 70543.2 2979.74   2
   3   3 -24 65110.0 2866.20   6
   3   3 -24 65072.0 2670.55   5
  -3   3  23 14839.5 1402.99   2
   3   3 -23 12118.1 1289.08   6
   3   3 -23 11386.8 1099.42   5
  -3   3  22 8385.49 1046.26   2
   3   3 -22 6762.48 925.768   6
   3   3 -22 7272.42 885.273   5
  -3   3  21 4823.32 832.987   2
   3   3 -21 3947.88 761.081   6
   3   3 -21 4151.28 679.438   5
  -3   3  20 108818. 3501.59   2
   3   3 -20 103217. 3321.45   6
   3   3 -20 104721. 2999.85   5
   3   3 -19 4935.81 788.325   6
  -3   3  19 4890.18 794.292   2
   3   3 -18 1056.53 360.886   6
   3  -3 -18 1746.61 297.283   6
  -3   3  18 741.687 301.977   2
   3   3 -17-92.6838 217.043   6
   3  -3 -17 252.112 155.406   6
  -3   3  17 201.192 220.941   2
  -3   3  16 58379.1 2418.52   2
   3   3 -16 55221.7 2225.23   6
   3  -3 -16 56660.2 1485.87   6
   3  -3 -15 544.301 149.841   6
  -3   3  15 360.931 199.677   2
  -3   3  14 49579.0 2168.40   2
   3  -3 -14 46543.4 1230.18   6
   3   3 -14 47475.1 1984.47   6
  -3   3  13 24625.5 1508.83   2
   3  -3 -13 24366.9 850.563   6
   3   3 -13 24861.9 1406.25   6
  -3   3  12 32544.5 1721.42   2
   3  -3 -12 33645.6 970.079   6
   3   3 -12 34233.8 1616.04   6
  -3   3  11 2997.54 563.882   2
   3  -3 -11 3255.58 299.232   6
   3   3 -11 2834.34 473.697   6
  -3   3  10 2433.15 536.270   2
   3   3 -10 2423.50 419.179   6
   3  -3 -10 2407.75 254.714   6
  -3   3   9 30095.7 1567.78   2
   3   3  -9 28369.1 1402.16   6
  -3   3   8 36858.0 1731.18   2
  -3   3   8 36325.2 1316.64   3
   3   3  -8 35140.6 1521.20   6
  -3   3   7 123541. 2376.77   3
  -3   3   7 126093. 3118.68   2
   3   3  -7 126550. 2837.64   6
   3  -3  -7 122711. 2010.48   4
  -3   3   6 48737.0 1928.74   2
  -3  -3   6 46827.4 1532.45   3
  -3   3   6 46537.1 1440.55   3
   3   3  -6 48447.6 1734.53   6
   3  -3  -6 47167.5 1280.14   4
  -3   3   5 19032.0 1207.84   2
  -3  -3   5 18094.4 935.381   3
  -3   3   5 16464.2 853.378   3
   3   3  -5 17366.0 1033.94   6
   3  -3  -5 16571.4 791.613   4
  -3   3   4 60148.3 1601.75   3
  -3   3   4 58752.4 2040.01   2
  -3  -3   4 56558.6 1631.10   3
   3  -3  -4 57691.3 1507.87   4
  -3   3   3 5773.81 517.061   3
  -3  -3   3 6563.87 563.243   3
  -3   3   3 5807.67 709.872   2
   3  -3  -3 5812.87 515.512   4
  -3  -3   2 159710. 2946.04   1
  -3   3   2 169378. 2667.86   3
  -3  -3   2 162906. 2681.54   3
  -3   3   2 166075. 3343.40   2
   3  -3  -2 161231. 2683.54   4
  -3  -3   1 498.257 236.316   1
  -3   3   1 600.494 196.856   3
  -3  -3   1 375.975 178.316   3
  -3   3   1 892.874 351.765   2
   3  -3  -1 838.142 261.835   4
  -3  -3   0 39019.9 1475.88   1
  -3  -3   0 39274.5 1307.00   3
  -3   3   0 39484.9 1596.59   2
  -3   3   0 41309.2 1322.10   3
   3  -3   0 40581.3 1429.84   4
  -3  -3  -1 437.092 238.617   1
  -3   3  -1 227.815 167.286   3
   3  -3   1 259.848 195.214   4
  -3  -3  -1 54.3171 134.930   3
  -3  -3  -2 217555. 3494.12   1
  -3  -3  -2 221537. 3083.75   3
   3  -3   2 222865. 3551.61   4
  -3  -3  -3 41.9064 209.647   1
  -3  -3  -3 343.710 215.250   3
   3  -3   3 364.572 266.561   4
  -3  -3  -4 809.970 376.476   1
  -3   3  -4 530.404 125.054   1
   3  -3   4 318.150 223.781   4
  -3   3  -5 232763. 2418.18   1
  -3  -3  -5 227682. 3691.51   1
   3  -3   5 233679. 3957.38   4
  -3   3  -6 39981.7 1038.42   1
  -3  -3  -6 38994.8 1554.44   1
   3  -3   6 43115.6 1753.58   4
   3  -3   7 1240.73 384.989   4
  -3  -3  -7 874.238 289.083   1
  -3   3  -7 897.604 201.462   1
   3  -3   8 394.159 266.871   4
  -3  -3  -8 700.815 284.745   1
  -3   3  -8 572.951 155.612   1
   3  -3   9 25866.3 1460.31   4
  -3   3  -9 23513.3 1439.39   7
  -3  -3  -9 25485.4 1327.05   1
  -3   3  -9 26860.3 944.209   1
   3  -3  10 39577.0 1854.13   4
  -3  -3 -10 39746.1 1708.97   1
  -3   3 -10 39946.1 1207.89   1
  -3   3 -10 41067.7 1925.40   7
   3  -3  11 84725.7 2758.15   4
  -3  -3 -11 89744.9 2588.68   1
  -3   3 -11 87750.9 1856.08   1
  -3   3 -11 86872.1 2830.23   7
  -3  -3 -11 90169.2 2515.70   5
   3  -3  12-99.8621 247.124   4
  -3  -3 -12 441.814 333.849   1
  -3   3 -12 280.338 142.740   1
  -3   3 -12 687.293 353.510   7
  -3  -3 -12 1053.11 391.567   5
   3  -3  13 1.55128 266.388   4
  -3  -3 -13-289.619 311.748   1
  -3   3 -13-131.612 223.328   7
   3  -3  14 29651.0 1749.07   4
  -3   3 -14 26850.6 1646.56   7
  -3  -3 -14 32033.5 1679.31   5
   3  -3  15 3017.62 609.434   4
  -3   3 -15 4238.30 710.309   7
  -3  -3 -15 4997.98 726.550   5
  -3   3 -16 92.9984 272.203   7
  -3  -3 -16 466.218 354.263   5
   3   3  16-65.0794 156.653   4
   3  -3  17 14277.3 1289.36   4
  -3   3 -17 14122.1 1246.31   7
   3   3  17 15756.5 1045.62   4
  -3  -3 -17 17147.8 1348.23   5
   3  -3  18 25152.5 1733.49   4
  -3   3 -18 28708.3 1798.31   7
   3   3  18 29945.6 1445.09   4
  -3  -3 -18 31076.6 1839.05   5
   3  -3  19 3969.13 753.845   4
  -3   3 -19 3500.94 693.144   7
   3   3  19 4101.56 579.718   4
  -3  -3 -19 4683.27 845.062   5
   3  -3  20 11488.2 1209.96   4
  -3   3 -20 13272.4 1271.87   7
   3   3  20 13724.1 1011.55   4
  -3  -3 -20 13445.7 1310.77   5
   3  -3  21 10193.1 1209.39   4
  -3  -3 -21 11812.9 1283.83   5
   3   3  21 11649.8 978.593   4
   3  -3  22 46678.3 2486.65   4
   3   3  22 45538.8 1894.88   4
  -3  -3 -22 42624.3 2368.04   5
   3  -3  23 7665.60 1128.30   4
  -3  -3 -23 6824.55 1107.40   5
   3   3  23 6036.93 736.247   4
   3  -3  24 24573.5 1885.39   4
   3   3  24 22653.9 1391.52   4
  -3  -3 -24 23108.7 1887.42   5
   3  -3  25 32522.7 2184.72   4
   3   3  25 30572.5 1643.24   4
  -3  -3 -25 27814.9 2062.08   5
   3  -3  26 39769.8 2427.31   4
   3   3  26 39408.7 1882.77   4
  -3  -3 -26 32965.6 2275.26   5
   3  -3  27 13951.1 1498.93   4
   3   3  27 14402.8 1174.37   4
  -3  -3 -27 14015.6 1612.58   5
   3  -3  28 17434.7 1683.69   4
   3   3  28 17500.5 1295.57   4
  -3  -3 -28 16145.6 1724.64   5
   3  -3  29 7867.66 1202.49   4
  -3  -3 -29 7795.92 1232.48   5
   3   3  29 7544.80 882.687   4
   3  -3  30 8923.46 1269.45   4
   3   3  30 8513.03 924.251   4
  -3  -3 -30 8433.57 1355.99   5
   3  -3  31 2875.54 754.149   4
  -3  -3 -31 2574.94 870.694   5
   3   3  31 1795.12 489.177   4
   3  -3  32 10900.0 1381.03   4
  -3  -3 -32 12492.2 1616.82   5
   3  -3  33 1293.07 555.860   4
  -3  -3 -33 1217.74 799.739   5
   3  -3  34 903.831 404.453   4
  -3  -3 -34 1213.00 727.309   5
   3  -3  35 2329.13 764.962   4
  -3  -3 -35 1432.21 782.568   5
   3  -3  36 17903.5 1836.41   4
  -3  -3 -36 16064.4 1895.50   5
   3  -3  37 968.224 669.637   4
  -3  -3 -37 2573.19 965.168   5
   3  -3  38 967.329 555.527   4
  -3  -3 -38 811.708 599.254   5
   3  -3  39 2094.83 790.523   4
  -3  -3 -39 2440.73 999.018   5
   3  -3  40 9424.79 1430.54   4
  -3  -3 -40 11364.9 1725.93   5
   3  -3  41 938.762 594.985   4
  -3  -3 -41 3226.17 1112.04   5
   3  -3  42 1099.26 639.737   4
  -3  -3 -42 1734.82 801.548   5
   3  -3  43 6483.22 1196.21   4
  -3  -3 -43 5590.75 1379.50   5
   3  -3  44 1127.71 606.423   4
  -3  -3 -44 2950.47 1139.43   5
   3  -3  45 573.900 496.949   4
  -3  -3 -45-704.889 634.783   5
   3  -3  46 1256.83 547.502   4
  -3  -3 -46 726.429 506.277   5
   3  -3  47 1059.05 647.730   4
  -3  -3 -47 1757.72 1024.79   5
  -3  -3 -48 7058.75 1548.65   5
  -3  -3 -49 1536.43 948.381   5
  -3  -3 -50 701.272 832.487   5
  -3  -3 -51 692.204 635.078   5
   3  -4 -53 992.952 652.828   5
   3  -4 -52 37.5083 556.052   5
   3  -4 -51 6037.40 1447.18   5
   3  -4 -50 1239.71 880.570   5
   3  -4 -49 6464.56 1595.62   5
   3  -4 -48 2367.95 1037.77   5
   3  -4 -47 5152.52 1309.85   5
   3  -4 -46 1014.35 779.193   5
   3   4 -45 1725.41 650.151   5
   3  -4 -45 2701.59 1114.92   5
   3   4 -44 652.254 406.899   5
   3  -4 -44 1641.41 864.135   5
   3   4 -43 873.780 513.456   5
   3  -4 -43 519.749 655.228   5
   3   4 -42 611.960 393.198   5
   3  -4 -42 949.727 814.168   5
   3  -4 -41 9740.63 1659.73   5
   3   4 -41 7100.45 1214.89   5
   3   4 -40 1804.18 636.525   5
   3  -4 -40 1947.96 1051.17   5
   3  -4 -39 12214.7 1871.74   5
   3   4 -39 12105.4 1471.94   5
   3  -4 -38 429.617 403.173   5
   3   4 -38 64.9635 330.050   5
   3   4 -37 4496.68 854.925   7
   3   4 -37 6274.72 1080.64   5
   3  -4 -37 5530.20 1304.35   5
  -3   4  36 10829.8 1417.95   2
   3   4 -36 11408.0 1403.81   7
   3  -4 -36 13222.4 1833.24   5
   3   4 -36 10700.4 1365.38   5
  -3   4  35 30999.9 2300.90   2
   3   4 -35 31511.2 2252.28   7
   3  -4 -35 29158.7 2548.26   5
   3   4 -35 34009.5 2336.66   5
  -3   4  34 1861.73 691.653   2
   3   4 -34 1576.34 605.429   7
   3   4 -34 2376.28 742.097   5
   3  -4 -34 1844.17 794.216   5
  -3   4  33 3502.55 881.736   2
   3   4 -33 2809.34 729.320   7
   3  -4 -33 2747.86 846.830   5
   3   4 -33 4566.75 924.364   5
  -3   4  32 4948.68 947.878   2
   3   4 -32 5860.57 963.100   7
   3  -4 -32 5027.07 1091.63   5
   3   4 -32 5448.77 977.282   5
  -3   4  31 25489.4 2043.11   2
   3   4 -31 24041.4 1930.59   7
   3  -4 -31 25236.8 2218.90   5
   3   4 -31 26023.2 1912.20   5
  -3   4  30 3799.50 838.518   2
   3   4 -30 5428.35 919.713   7
   3  -4 -30 6168.03 1193.12   5
   3   4 -30 6338.39 983.202   5
  -3   4  29 143.676 301.612   2
   3   4 -29 155.651 274.308   7
   3  -4 -29-424.072 548.105   5
   3   4 -29 572.520 400.120   5
  -3   4  28 3867.67 825.424   2
   3   4 -28 4867.01 965.663   6
   3   4 -28 5496.19 882.758   7
   3  -4 -28 4129.96 850.331   5
   3   4 -28 5036.80 816.317   5
  -3   4  27 4167.90 866.536   2
   3   4 -27 3238.08 731.169   6
   3   4 -27 4213.56 763.825   5
  -3   4  26 281.174 461.374   2
   3   4 -26 317.552 319.136   6
   3   4 -26 762.529 324.078   5
  -3   4  25-64.5938 344.092   2
   3   4 -25 51.1349 394.836   6
   3   4 -25 227.936 295.831   5
  -3   4  24 4929.85 911.746   2
   3   4 -24 4033.21 774.189   6
   3   4 -24 5567.44 793.407   5
  -3   4  23 19427.8 1668.05   2
   3   4 -23 21163.6 1668.72   6
   3   4 -23 19996.3 1408.92   5
  -3   4  22 16589.0 1560.76   2
   3   4 -22 17406.5 1484.84   6
   3   4 -22 18315.1 1325.17   5
  -3   4  21 5598.51 926.697   2
   3   4 -21 3671.98 701.789   6
   3   4 -21 4043.68 657.176   5
  -3   4  20 10721.7 1251.04   2
   3   4 -20 9339.35 1082.38   6
   3   4 -20 10199.6 956.968   5
  -3   4  19 137610. 4165.84   2
   3   4 -19 134744. 3898.28   6
   3   4 -19 136127. 3256.43   5
  -3   4  18 33157.3 2061.03   2
   3   4 -18 28944.8 1812.60   6
   3   4 -18 29559.9 1468.54   5
  -3   4  17 25316.6 1760.76   2
   3   4 -17 25241.3 1643.24   6
   3   4 -17 23622.4 1248.05   5
  -3   4  16 55.0466 365.542   2
   3   4 -16 79.3841 229.614   6
   3   4 -16 177.594 174.913   5
   3   4 -15 7391.57 863.132   6
   3  -4 -15 6306.08 403.523   6
  -3   4  15 6328.56 871.305   2
  -3   4  14 16447.4 1362.89   2
   3   4 -14 17278.8 1264.53   6
   3  -4 -14 16666.9 618.730   6
  -3   4  13 25886.9 1689.67   2
   3  -4 -13 24012.8 700.343   6
   3   4 -13 25358.9 1495.06   6
  -3   4  12 26138.2 1684.49   2
   3  -4 -12 23598.4 663.120   6
   3   4 -12 24761.4 1450.99   6
  -3   4  11 3341.67 602.466   2
   3   4 -11 2383.56 456.587   6
   3  -4 -11 3002.17 235.785   6
  -3   4  10 814.958 265.505   2
   3   4 -10 1019.58 335.786   6
   3  -4 -10 1023.43 135.814   6
  -3   4   9 147.689 222.114   2
   3  -4  -9 495.166 154.069   4
   3   4  -9 567.762 308.292   6
  -3   4   8 172.676 298.002   2
  -3   4   8 85.6859 130.315   3
   3  -4  -8 294.296 105.315   4
   3   4  -8 530.197 290.436   6
  -3   4   7 130782. 2414.61   3
  -3   4   7 139901. 3605.57   2
   3   4  -7 133460. 3090.84   6
   3  -4  -7 128153. 2142.32   4
  -3   4   6 62784.3 2398.33   2
  -3   4   6 58677.5 1592.75   3
   3   4  -6 59539.9 2030.17   6
   3  -4  -6 57053.9 1479.86   4
  -3   4   5 11862.2 1054.47   2
  -3   4   5 11728.6 715.234   3
  -3  -4   5 12061.2 783.460   3
   3   4  -5 12499.0 924.894   6
   3  -4  -5 12408.2 731.138   4
  -3   4   4 17216.7 846.400   3
  -3  -4   4 16223.0 876.070   3
  -3   4   4 16381.7 1208.82   2
   3   4  -4 17444.2 1089.38   6
   3  -4  -4 16797.7 870.957   4
  -3   4   3 45643.3 1958.18   2
  -3   4   3 44520.4 1354.02   3
  -3  -4   3 45346.6 1440.05   3
   3  -4  -3 43878.1 1444.01   4
  -3  -4   2 96053.2 2411.11   1
  -3   4   2 100084. 2029.93   3
  -3   4   2 97609.1 2824.28   2
  -3  -4   2 100822. 2112.48   3
   3  -4  -2 97702.6 2215.23   4
  -3  -4   1 131994. 2823.92   1
  -3   4   1 135159. 2376.58   3
  -3   4   1 132464. 3244.34   2
  -3  -4   1 135882. 2426.56   3
   3  -4  -1 133501. 2685.93   4
  -3  -4   0 90308.5 2349.93   1
  -3   4   0 89927.8 1943.21   3
  -3  -4   0 90013.3 1970.98   3
  -3   4   0 92901.7 2675.54   2
   3  -4   0 92046.5 2304.42   4
  -3   4  -1 26677.1 1068.74   3
  -3   4  -1 29145.1 1495.73   2
  -3  -4  -1 26866.0 1075.67   3
  -3  -4  -1 28792.9 1336.69   1
  -3   4  -1 29622.3 1525.39   7
   3  -4   1 28529.3 1324.73   4
  -3  -4  -2 1577.63 282.539   3
   3  -4   2 949.258 328.011   4
  -3   4  -2 2191.64 493.735   7
  -3   4  -2 2409.27 560.570   2
  -3  -4  -2 1661.34 373.689   1
   3  -4   3 267095. 4274.00   4
  -3  -4  -3 253781. 3310.23   3
  -3   4  -3 251712. 4214.63   2
  -3   4  -3 261754. 4680.23   7
  -3  -4  -3 256205. 4025.37   1
   3  -4   4 87608.3 2521.13   4
  -3   4  -4 88050.7 2472.77   2
  -3  -4  -4 86937.5 1942.43   3
  -3   4  -4 84987.7 2709.98   7
  -3  -4  -4 82353.9 2313.66   1
  -3   4  -5 12077.8 915.432   2
   3  -4   5 10772.2 921.630   4
  -3   4  -5 11159.7 1031.70   7
  -3  -4  -5 12416.0 935.063   1
   3  -4   6 35231.3 1691.97   4
  -3   4  -6 33889.6 1479.66   2
  -3   4  -6 35506.5 1814.02   7
  -3   4  -6 36436.5 833.944   1
  -3  -4  -6 36598.3 1590.38   1
  -3   4  -7 2548.50 432.119   2
   3  -4   7 1843.45 439.794   4
  -3   4  -7 2217.26 486.034   7
  -3   4  -7 1959.21 210.083   1
  -3  -4  -7 1930.90 422.485   1
   3  -4   8 6100.31 713.647   4
  -3   4  -8 6482.18 644.263   2
  -3   4  -8 6875.43 848.630   7
  -3   4  -8 6020.15 381.349   1
  -3  -4  -8 6729.47 720.570   1
  -3   4  -9 3138.69 441.588   2
   3  -4   9 3044.53 537.522   4
  -3  -4  -9 3538.35 568.935   1
  -3   4  -9 3601.77 321.914   1
  -3   4  -9 3404.49 601.479   7
   3  -4  10 291.362 206.499   4
  -3   4 -10 455.831 207.441   2
  -3   4 -10 730.473 171.628   1
  -3  -4 -10 1090.49 370.637   1
  -3   4 -10 559.795 322.340   7
  -3  -4 -10 1016.10 325.132   5
  -3   4 -11 27062.3 1210.04   2
  -3  -4 -11 30520.9 1574.92   1
  -3   4 -11 30457.5 1002.17   1
  -3   4 -11 31099.1 1824.80   7
  -3  -4 -11 31601.6 1528.38   5
  -3   4 -12 1112.66 274.009   2
  -3  -4 -12 736.213 396.014   1
  -3   4 -12 561.361 174.782   1
  -3   4 -12 910.543 404.321   7
  -3  -4 -12 1753.16 508.624   5
  -3   4 -13 7915.29 637.698   2
  -3   4 -13 8508.04 578.443   1
  -3  -4 -13 8222.91 883.880   1
  -3   4 -13 8291.62 1024.00   7
  -3  -4 -13 10662.9 996.890   5
  -3   4 -14 5142.19 533.567   2
  -3  -4 -14 4887.89 731.173   1
  -3   4 -14 5273.96 832.586   7
  -3  -4 -14 4743.93 738.923   5
  -3   4 -15 129997. 2429.90   2
  -3  -4 -15 129710. 3559.89   1
  -3   4 -15 126935. 3859.24   7
  -3  -4 -15 133583. 3552.11   5
  -3   4 -16 777.270 390.402   2
  -3   4 -16 1064.26 512.601   7
  -3  -4 -16 1565.78 478.379   5
  -3   4 -17 7334.35 556.040   2
  -3   4 -17 8395.99 1033.51   7
  -3  -4 -17 9617.30 1053.02   5
  -3   4 -18 419.098 169.045   2
  -3   4 -18 1342.74 491.836   7
  -3  -4 -18 868.837 414.960   5
  -3   4 -19 257.535 142.265   2
  -3   4 -19 1203.12 518.887   7
  -3  -4 -19 1264.15 531.474   5
  -3   4 -20 3361.21 739.048   7
  -3  -4 -20 3875.25 808.946   5
  -3   4 -21 85710.7 3365.04   7
  -3  -4 -21 80036.2 3214.25   5
  -3   4 -22 774.203 533.748   7
  -3  -4 -22 538.456 544.895   5
  -3   4 -23 3625.77 739.440   7
  -3  -4 -23 4214.30 816.629   5
   3  -4  24 1898.80 703.148   4
  -3   4 -24 1745.14 605.299   7
  -3  -4 -24 1815.91 681.127   5
   3  -4  25 14094.1 1515.40   4
  -3   4 -25 12803.5 1375.50   7
  -3  -4 -25 13170.4 1473.05   5
   3  -4  26-421.701 381.076   4
  -3   4 -26 460.820 452.483   7
  -3  -4 -26-68.4066 422.375   5
   3  -4  27 6175.44 1070.05   4
  -3   4 -27 7218.90 1081.33   7
  -3  -4 -27 6355.26 1095.96   5
   3  -4  28 20188.2 1856.14   4
  -3   4 -28 18440.3 1664.03   7
  -3  -4 -28 18527.6 1819.55   5
   3  -4  29 1217.48 652.780   4
  -3  -4 -29 1553.35 679.321   5
   3  -4  30-673.181 490.944   4
  -3  -4 -30 1052.86 694.708   5
   3  -4  31 2.87174 374.224   4
  -3  -4 -31 646.103 656.070   5
   3  -4  32 5575.99 1137.14   4
  -3  -4 -32 4327.44 1061.25   5
   3  -4  33 23964.4 2152.02   4
  -3  -4 -33 21880.4 2110.04   5
   3  -4  34 7986.49 1286.54   4
  -3  -4 -34 8038.60 1404.92   5
   3  -4  35 692.722 567.267   4
  -3  -4 -35 460.880 681.443   5
   3  -4  36-57.3271 351.011   4
  -3  -4 -36-3.51186 386.030   5
   3  -4  37 5593.73 1166.97   4
  -3  -4 -37 5151.50 1219.00   5
   3  -4  38 4705.88 1052.82   4
  -3  -4 -38 5501.13 1226.01   5
   3  -4  39 1518.11 678.463   4
  -3  -4 -39 2965.82 977.411   5
   3  -4  40 1105.74 566.375   4
  -3  -4 -40 1482.16 834.095   5
   3  -4  41 945.078 620.692   4
  -3  -4 -41 966.181 736.228   5
   3  -4  42 1303.55 564.750   4
  -3  -4 -42 1228.33 938.633   5
   3  -4  43 1640.13 728.516   4
  -3  -4 -43 2572.45 917.260   5
   3  -4  44-7.39706 403.757   4
  -3  -4 -44 715.359 710.965   5
   3  -4  45 2785.73 844.395   4
  -3  -4 -45 4136.84 1120.18   5
   3  -4  46 1105.86 586.211   4
  -3  -4 -46 3044.38 1166.17   5
   3  -4  47 366.544 375.466   4
  -3  -4 -47 659.981 792.493   5
   3  -4  48 1382.86 619.390   4
  -3  -4 -48 1216.69 837.030   5
   3  -4  49 2051.13 867.825   4
  -3  -4 -49 2400.40 1110.95   5
   3  -4  50 1448.46 718.062   4
  -3  -4 -50 2502.71 1133.13   5
  -3  -4 -51 4098.36 1269.10   5
  -3  -4 -52 1272.49 766.926   5
   3  -5 -52 117.413 510.894   5
   3  -5 -51 2575.75 1058.36   5
   3  -5 -50 1289.12 959.462   5
   3  -5 -49 1604.11 893.930   5
   3  -5 -48 1166.36 928.416   5
   3  -5 -47 6378.91 1500.22   5
   3  -5 -46 110.840 516.484   5
   3  -5 -45 3449.63 1184.12   5
   3  -5 -44 998.741 966.019   5
   3  -5 -43 2536.14 1007.35   5
   3  -5 -42 1207.30 910.656   5
   3  -5 -41 18800.3 2280.21   5
   3  -5 -40 818.352 676.409   5
   3  -5 -39 4509.20 1183.60   5
   3   5 -38 2356.00 702.342   7
   3  -5 -38 4444.93 1164.18   5
   3   5 -37 9999.57 1396.45   7
   3  -5 -37 9985.27 1639.27   5
   3   5 -36 2362.81 709.146   7
   3  -5 -36 3123.28 957.203   5
  -3   5  35 1617.92 658.292   2
   3   5 -35 1468.09 613.415   7
   3  -5 -35 664.785 479.930   5
   3   5 -35 1708.21 568.296   5
  -3   5  34 2443.30 757.556   2
   3   5 -34 1478.87 535.249   7
   3  -5 -34 1095.25 709.204   5
   3   5 -34 1181.80 453.877   5
  -3   5  33 14652.4 1667.33   2
   3   5 -33 13466.9 1569.61   7
   3   5 -33 13663.4 1392.51   5
   3  -5 -33 11199.8 1585.28   5
  -3   5  32 5292.61 1034.77   2
   3   5 -32 3960.51 852.999   7
   3  -5 -32 4378.85 946.245   5
   3   5 -32 3986.35 784.423   5
  -3   5  31 6353.31 1079.44   2
   3   5 -31 4888.56 924.448   7
   3  -5 -31 4443.06 921.151   5
   3   5 -31 5739.64 891.642   5
  -3   5  30 1423.88 605.794   2
   3   5 -30 1452.12 607.041   7
   3  -5 -30 1700.31 783.583   5
   3   5 -30 1969.90 592.674   5
  -3   5  29 26294.9 2144.49   2
   3   5 -29 31358.8 2285.21   7
   3   5 -29 27796.2 1845.06   5
   3  -5 -29 28861.0 2305.98   5
  -3   5  28 1255.08 588.767   2
   3   5 -28 695.434 526.383   6
   3   5 -28 544.208 483.508   7
   3  -5 -28 751.681 535.220   5
   3   5 -28 1596.14 547.174   5
  -3   5  27 1405.99 591.120   2
   3   5 -27 1083.90 496.598   6
   3   5 -27 1484.00 606.790   7
   3   5 -27 1502.78 484.268   5
  -3   5  26 3845.72 921.995   2
   3   5 -26 2297.92 662.660   6
   3   5 -26 1737.39 539.042   5
  -3   5  25 33704.3 2381.89   2
   3   5 -25 31311.7 2210.25   6
   3   5 -25 36294.9 1921.50   5
  -3   5  24 375.605 506.070   2
   3   5 -24 568.184 465.860   6
   3   5 -24 716.886 412.333   5
  -3   5  23 9745.88 1255.61   2
   3   5 -23 13082.4 1386.09   6
   3   5 -23 12176.3 1065.97   5
  -3   5  22 434.146 458.101   2
   3   5 -22 567.423 472.697   6
   3   5 -22 1180.32 405.143   5
  -3   5  21 36618.4 2364.81   2
   3   5 -21 31693.5 2070.34   6
   3   5 -21 38338.3 1761.49   5
  -3   5  20 9891.77 1272.16   2
   3   5 -20 10364.0 1247.64   6
   3   5 -20 10396.2 907.151   5
  -3   5  19 50894.1 2718.58   2
   3   5 -19 45293.2 2364.56   6
   3   5 -19 45838.7 1801.26   5
  -3   5  18 1528.87 643.070   2
   3   5 -18 665.510 440.204   6
   3   5 -18 538.044 301.521   5
  -3   5  17 60651.3 2932.83   2
   3   5 -17 59484.7 2613.91   6
   3   5 -17 61656.7 1934.34   5
  -3   5  16 19753.0 1716.66   2
   3   5 -16 20984.2 1578.36   6
   3   5 -16 19224.9 1060.60   5
  -3   5  15 52732.2 2695.50   2
   3   5 -15 47435.9 2261.77   6
   3   5 -15 51153.6 1613.91   5
  -3   5  14 48066.0 2531.47   2
   3   5 -14 44883.4 2147.80   6
   3   5 -14 43364.6 1416.39   5
  -3   5  13 8125.12 1092.63   2
   3   5 -13 7244.32 854.881   6
   3   5 -13 6960.88 536.306   5
  -3   5  12 5284.92 941.195   2
   3   5 -12 4993.07 725.514   6
   3   5 -12 4975.96 439.107   5
  -3   5  11 81371.3 3197.81   2
   3   5 -11 79830.7 2713.82   6
   3  -5 -11 80874.9 1483.18   4
  -3   5  10 8834.81 1118.87   2
   3   5 -10 8641.00 899.440   6
   3  -5 -10 9245.04 538.781   4
  -3   5   9 11419.0 1180.41   2
   3   5  -9 10475.5 950.572   6
   3  -5  -9 10726.0 609.042   4
  -3   5   8 4019.75 724.052   2
   3   5  -8 3306.78 564.213   6
   3  -5  -8 3763.55 380.346   4
  -3   5   7 120183. 3661.24   2
  -3   5   7 119424. 2263.46   3
   3   5  -7 121509. 3126.65   6
   3  -5  -7 116836. 2172.43   4
  -3   5   6 40853.4 1311.12   3
  -3   5   6 42078.9 2167.00   2
   3   5  -6 39860.4 1775.36   6
   3  -5  -6 40441.4 1336.41   4
  -3   5   5 19883.3 1472.63   2
  -3   5   5 20882.6 926.058   3
   3   5  -5 20780.8 1258.13   6
   3  -5  -5 20087.9 981.680   4
  -3   5   4 1312.61 237.833   3
  -3  -5   4 1759.28 333.195   3
   3  -5  -4 1716.39 326.706   4
  -3   5   4 1139.43 380.803   2
  -3   5   4 1306.75 341.693   7
   3   5  -4 1306.08 339.274   6
  -3   5   3 11122.4 669.182   3
  -3  -5   3 11414.3 722.414   3
  -3   5   3 10180.6 989.009   2
  -3  -5   3 11589.6 876.110   1
  -3   5   3 10385.8 912.338   7
   3   5  -3 10746.6 884.372   6
   3  -5  -3 11092.7 791.831   4
  -3  -5   2 12561.4 751.582   3
  -3   5   2 12690.6 1135.73   2
  -3   5   2 12143.4 703.035   3
  -3  -5   2 14151.3 998.331   1
  -3   5   2 14062.5 1083.81   7
   3   5  -2 12504.9 941.348   6
   3  -5  -2 13871.7 899.329   4
  -3  -5   1 38078.1 1291.64   3
  -3   5   1 38382.3 1253.50   3
  -3   5   1 35033.7 1846.66   2
  -3  -5   1 38248.8 1600.11   1
  -3   5   1 40336.8 1847.15   7
   3  -5  -1 40231.3 1583.44   4
  -3   5   0 28521.3 1643.36   2
   3  -5   0 29172.7 1388.50   4
  -3   5   0 32690.5 1166.51   3
  -3  -5   0 29158.9 1121.71   3
  -3   5   0 33332.5 1715.20   7
  -3  -5   0 30358.9 1450.67   1
  -3  -5  -1 66651.4 1676.33   3
  -3   5  -1 63112.6 2407.12   2
   3  -5   1 65130.5 2139.97   4
  -3   5  -1 64179.3 1649.71   3
  -3   5  -1 65321.2 2440.29   7
  -3  -5  -1 64725.7 2091.83   1
   3  -5   2 60231.5 2120.55   4
  -3   5  -2 58475.8 2288.56   2
  -3  -5  -2 60246.0 1601.03   3
  -3   5  -2 57872.2 2338.94   7
  -3  -5  -2 58524.0 2002.97   1
  -3  -5  -3 54.3471 159.927   3
   3  -5   3 265.817 198.342   4
  -3   5  -3 100.564 333.461   7
  -3   5  -3 423.740 225.931   2
  -3  -5  -3 277.482 201.715   1
   3  -5   4 11213.4 987.491   4
  -3  -5  -4 10044.2 651.973   3
  -3   5  -4 9774.87 923.707   2
  -3   5  -4 12759.3 1166.47   7
  -3  -5  -4 11637.4 947.465   1
  -3   5  -5 77143.5 2518.44   2
  -3  -5  -5 83715.5 1920.90   3
  -3   5  -5 82598.6 2920.95   7
  -3  -5  -5 82562.8 2459.16   1
  -3  -5  -6 518.638 214.201   3
  -3   5  -6 1272.09 445.279   7
  -3   5  -6 209.251 272.206   2
  -3  -5  -6 827.217 384.107   1
  -3   5  -7-48.7029 228.861   7
  -3   5  -7 294.438 223.686   2
  -3  -5  -7 622.528 317.544   1
  -3   5  -8 16980.6 1131.94   2
  -3  -5  -8 18986.0 1242.09   1
  -3   5  -8 19167.0 1501.25   7
  -3   5  -9 61772.5 2104.75   2
  -3   5  -9 65848.0 1055.47   1
  -3  -5  -9 64850.9 2311.26   1
  -3   5  -9 63789.9 2721.16   7
  -3  -5  -9 64704.6 2076.15   5
  -3   5 -10 4148.01 550.918   2
  -3  -5 -10 4226.87 677.648   1
  -3   5 -10 3636.09 280.712   1
  -3   5 -10 4419.14 788.126   7
  -3  -5 -10 4880.36 653.641   5
  -3   5 -11 65417.7 2087.65   2
  -3   5 -11 69239.7 1298.75   1
  -3  -5 -11 68053.0 2434.70   1
  -3   5 -11 62810.8 2757.11   7
  -3  -5 -11 68102.2 2288.90   5
  -3   5 -12 6999.63 699.159   2
  -3   5 -12 7852.26 476.862   1
  -3  -5 -12 9132.49 989.034   1
  -3   5 -12 6518.37 976.005   7
  -3  -5 -12 8225.10 863.090   5
  -3   5 -13 76138.2 2169.00   2
  -3   5 -13 75136.6 1561.54   1
  -3  -5 -13 72956.6 2658.43   1
  -3   5 -13 74284.9 3085.53   7
  -3  -5 -13 79497.5 2638.93   5
  -3   5 -14 12233.0 881.003   2
  -3   5 -14 14540.4 732.445   1
  -3  -5 -14 14004.5 1212.08   1
  -3   5 -14 15147.5 1467.46   7
  -3  -5 -14 14791.9 1211.92   5
  -3   5 -15 22396.2 1123.65   2
  -3   5 -15 23763.9 991.052   1
  -3  -5 -15 24711.9 1575.52   1
  -3   5 -15 23357.9 1789.02   7
  -3  -5 -15 24387.6 1569.96   5
  -3   5 -16 4973.86 535.445   2
  -3  -5 -16 4664.81 726.690   1
  -3   5 -16 6293.67 987.642   7
  -3  -5 -16 6538.11 880.831   5
  -3   5 -17 3181.32 425.186   2
  -3  -5 -17 4113.07 684.531   1
  -3   5 -17 4139.42 852.705   7
  -3  -5 -17 4631.26 803.419   5
  -3   5 -18 3623.91 439.867   2
  -3   5 -18 4899.34 897.748   7
  -3  -5 -18 4448.22 810.723   5
  -3   5 -19 53196.1 2781.02   7
  -3  -5 -19 54119.1 2562.44   5
  -3   5 -20 27254.3 2036.56   7
  -3  -5 -20 25687.0 1850.39   5
  -3   5 -21 221.847 469.227   7
  -3  -5 -21 992.858 637.060   5
  -3   5 -22 1591.59 708.163   7
  -3  -5 -22 2431.53 755.191   5
  -3   5 -23 122308. 4333.36   7
  -3  -5 -23 108090. 3956.53   5
  -3   5 -24 12135.1 1442.63   7
  -3  -5 -24 11505.5 1465.43   5
  -3   5 -25 3454.64 802.185   7
  -3  -5 -25 2945.67 789.059   5
  -3   5 -26 380.447 399.203   7
  -3  -5 -26 367.560 495.776   5
  -3   5 -27 16287.3 1633.17   7
  -3  -5 -27 16526.5 1656.42   5
  -3   5 -28 5371.92 1003.67   7
  -3  -5 -28 5564.90 1129.64   5
  -3   5 -29 2882.65 782.383   7
  -3  -5 -29 3170.07 930.242   5
   3  -5  30 1251.59 665.819   4
  -3   5 -30 262.032 437.140   7
  -3  -5 -30 126.518 464.214   5
   3  -5  31 11686.0 1588.71   4
  -3   5 -31 9563.83 1319.79   7
  -3  -5 -31 10208.9 1480.19   5
   3  -5  32 1225.69 619.268   4
  -3   5 -32 1658.47 604.361   7
  -3  -5 -32 1379.06 662.910   5
   3  -5  33 4498.98 982.061   4
  -3   5 -33 3818.64 866.951   7
  -3  -5 -33 3809.27 962.833   5
   3  -5  34 1194.71 652.477   4
  -3  -5 -34-177.924 394.757   5
   3  -5  35 15104.9 1855.96   4
  -3  -5 -35 13933.8 1816.72   5
   3  -5  36 4071.26 1013.49   4
  -3  -5 -36 4374.67 1095.23   5
   3  -5  37 213.091 375.700   4
  -3  -5 -37 1674.44 909.974   5
   3  -5  38 236.182 422.451   4
  -3  -5 -38 177.157 532.667   5
   3  -5  39 3128.51 861.307   4
  -3  -5 -39 2650.43 1071.95   5
   3  -5  40-751.805 580.810   4
  -3  -5 -40 287.281 691.801   5
   3  -5  41 4543.34 1100.72   4
  -3  -5 -41 6953.80 1517.82   5
   3  -5  42 317.048 495.442   4
  -3  -5 -42 1836.21 932.294   5
   3  -5  43 8080.31 1478.99   4
  -3  -5 -43 8723.04 1660.20   5
   3  -5  44 835.065 697.826   4
  -3  -5 -44-12.0054 676.315   5
   3  -5  45 6260.97 1298.46   4
  -3  -5 -45 6514.68 1473.71   5
   3  -5  46-108.942 478.755   4
  -3  -5 -46 1302.04 962.694   5
   3  -5  47 2446.74 910.927   4
  -3  -5 -47 1936.70 918.907   5
   3  -5  48 1541.86 855.908   4
  -3  -5 -48 809.797 700.569   5
   3  -5  49 2088.06 871.205   4
  -3  -5 -49 2897.64 1113.24   5
   3  -5  50 878.747 661.033   4
  -3  -5 -50-618.872 697.524   5
   3  -5  51-385.456 386.146   4
  -3  -5 -51 526.628 720.750   5
   3  -5  52 1569.08 845.759   4
   3  -6 -51 290.226 590.499   5
   3  -6 -50 1365.83 1001.69   5
   3  -6 -49 5564.02 1590.69   5
   3  -6 -48 4746.72 1603.60   5
   3  -6 -47 1385.74 1016.93   5
   3  -6 -46 258.607 616.027   5
   3  -6 -45 1492.99 743.531   5
   3  -6 -44 3350.18 1134.19   5
   3  -6 -43 7010.14 1537.89   5
   3  -6 -42 1180.66 806.843   5
   3  -6 -41 1093.05 791.366   5
   3   6 -40 3174.06 885.984   7
   3  -6 -40 4546.69 1278.22   5
   3   6 -39 8752.83 1382.34   7
   3  -6 -39 8346.87 1562.70   5
   3   6 -38 1485.46 655.443   7
   3  -6 -38 537.152 604.082   5
   3   6 -37 21.0004 274.784   7
   3  -6 -37 150.253 424.077   5
   3   6 -36 332.457 276.966   7
   3  -6 -36-174.785 385.539   5
   3   6 -35-12.8945 389.055   7
   3  -6 -35-228.250 478.814   5
   3   6 -34-1649.74 619.273   7
   3  -6 -34-553.111 645.431   5
  -3   6  33 1181.59 724.994   2
   3   6 -33 618.133 490.113   7
   3  -6 -33-514.937 372.506   5
  -3   6  32 17117.8 1896.78   2
   3   6 -32 14532.4 1739.19   7
   3  -6 -32 15595.2 1857.34   5
  -3   6  31 14674.3 1743.69   2
   3   6 -31 15264.1 1700.03   7
   3  -6 -31 13977.4 1793.81   5
  -3   6  30 9974.25 1458.43   2
   3   6 -30 9170.23 1392.00   7
   3  -6 -30 8681.31 1384.48   5
  -3   6  29 4052.40 973.869   2
   3   6 -29 5172.93 1066.62   7
   3  -6 -29 4809.76 1075.67   5
  -3   6  28 21879.7 2064.07   2
   3   6 -28 20146.6 1960.04   7
   3   6 -28 18834.1 1940.55   6
   3  -6 -28 20994.0 2064.79   5
  -3   6  27 70752.5 3619.35   2
   3   6 -27 65829.6 3456.49   7
   3   6 -27 64860.4 3446.23   6
  -3   6  26 38013.8 2680.28   2
   3   6 -26 37769.6 2616.74   6
   3   6 -26 42029.1 2736.15   7
  -3   6  25 4236.44 904.015   2
   3   6 -25 4421.32 975.958   6
  -3   6  24 883.562 479.492   2
   3   6 -24 405.230 419.720   6
  -3   6  23 7860.08 1236.84   2
   3   6 -23 7434.03 1134.32   6
  -3   6  22 27442.3 2191.94   2
   3   6 -22 23778.0 1915.11   6
  -3   6  21 21542.2 1968.50   2
   3   6 -21 26108.0 1963.92   6
  -3   6  20 4681.68 1034.46   2
   3   6 -20 3725.50 840.751   6
  -3   6  19 344.191 358.139   2
   3   6 -19-102.803 369.183   6
   3   6 -19 359.335 187.516   5
  -3   6  18 9572.18 1275.98   2
   3   6 -18 9830.79 1173.06   6
   3   6 -18 10766.7 778.288   5
  -3   6  17 16203.9 1645.76   2
   3   6 -17 15020.7 1414.53   6
   3   6 -17 13650.0 820.475   5
  -3   6  16 2679.30 720.974   2
   3   6 -16 1653.44 532.695   6
   3   6 -16 1774.66 314.460   5
  -3   6  15 22432.9 1879.95   2
   3   6 -15 23588.1 1689.39   6
   3   6 -15 20711.8 889.982   5
  -3   6  14 3160.61 752.717   2
   3   6 -14 2440.78 610.490   6
   3   6 -14 2492.69 305.733   5
  -3   6  13 11684.4 1363.02   2
   3   6 -13 12436.3 1213.67   6
   3   6 -13 11449.9 564.618   5
  -3   6  12 484.391 611.070   2
   3   6 -12 707.456 402.582   6
   3  -6 -12 380.575 126.164   4
   3   6 -12 308.157 114.339   5
  -3   6  11 1962.75 680.438   2
   3   6 -11 1244.40 412.502   6
   3   6 -11 1132.45 150.861   5
   3  -6 -11 1134.98 205.780   4
  -3   6  10 66225.0 3043.57   2
   3   6 -10 65259.6 2542.02   6
   3  -6 -10 65306.7 1521.70   4
  -3   6   9 92608.0 3622.16   2
   3   6  -9 90112.4 2941.22   6
   3  -6  -9 86067.5 1837.87   4
  -3   6   8 13584.2 1438.46   2
   3   6  -8 12477.7 1102.83   6
   3  -6  -8 13682.5 777.496   4
   3  -6  -7 367.221 209.733   4
  -3   6   7 388.133 336.077   2
   3   6  -7 492.357 299.545   6
  -3   6   7 200.673 257.305   7
  -3   6   6 30689.7 1111.52   3
  -3   6   6 27848.6 1945.81   2
   3   6  -6 32574.4 1697.14   6
  -3   6   6 32792.8 1644.05   7
   3  -6  -6 29681.2 1227.63   4
  -3   6   5 94181.4 1918.47   3
  -3   6   5 96730.9 3504.71   2
   3   6  -5 95823.5 2850.70   6
  -3   6   5 101578. 2947.48   7
   3  -6  -5 94839.7 2282.81   4
  -3   6   4 27690.0 1886.25   2
  -3   6   4 27425.2 1027.93   3
  -3   6   4 26985.3 1555.94   7
   3   6  -4 28662.8 1535.00   6
   3  -6  -4 27188.0 1277.54   4
  -3   6   3 16673.2 1452.04   2
   3  -6  -3 16226.4 1014.94   4
  -3   6   3 16025.8 784.520   3
   3   6  -3 15784.6 1130.51   6
  -3   6   3 17448.3 1263.90   7
  -3   6   2 9410.19 1092.46   2
  -3   6   2 9998.78 616.810   3
   3  -6  -2 11168.3 876.094   4
  -3  -6   2 10321.2 686.838   3
  -3  -6   2 10226.5 883.625   1
   3   6  -2 10127.9 910.148   6
  -3   6   2 12091.4 1079.84   7
  -3   6   1 819.282 216.923   3
  -3  -6   1 453.257 174.260   3
   3  -6  -1 905.294 320.372   4
  -3   6   1 674.581 485.015   2
[truncated: 2,577,117 more chars]
