# Supplementary material for: Heterobimetallic Cu–Ln complexes with sulfonyl­amido­phosphate and Schiff base ligands: synthesis and structure
Source: Acta Crystallogr E Crystallogr Commun. 2026 Apr 14;82(Pt 5):467–72. doi: 10.1107/S2056989026003002 (PMC13148216; doi:10.1107/S2056989026003002)
Supplement: Supplementary file 2 [file e-82-00467-1sup2.hkl]

data_1
#kiev85                                                                     
_shelx_title ' kiev85 in P2(1)/n'                                               
_shelx_refln_list_code          4                                               
_shelx_F_calc_maximum      393.02                                               
_exptl_crystal_F_000      2288.00                                               
_reflns_d_resolution_high  0.8107                                               
                                                                                
loop_                                                                           
 _space_group_symop_operation_xyz                                               
 'x, y, z'                                                                      
 '-x+1/2, y+1/2, -z+1/2'                                                        
 '-x, -y, -z'                                                                   
 'x-1/2, -y-1/2, z-1/2'                                                         
                                                                                
_cell_length_a    10.0242                                                       
_cell_length_b    11.5239                                                       
_cell_length_c    36.6090                                                       
_cell_angle_alpha  90.000                                                       
_cell_angle_beta   93.432                                                       
_cell_angle_gamma  90.000                                                       
                                                                                
_shelx_F_squared_multiplier     1.000                                           
                                                                                
loop_                                                                           
 _refln_index_h                                                                 
 _refln_index_k                                                                 
 _refln_index_l                                                                 
 _refln_F_squared_calc                                                          
 _refln_F_squared_meas                                                          
 _refln_F_squared_sigma                                                         
 _refln_observed_status                                                         
   2   0   0       4263.08       4529.29       103.38 o                         
   4   0   0      59223.71      59235.70      1779.82 o                         
   6   0   0      14517.67      14473.40       572.49 o                         
   8   0   0      52806.64      54545.21      1320.67 o                         
  10   0   0        546.07        518.85       169.45 o                         
  12   0   0       3081.60       3176.21       435.07 o                         
   2   1   0      23094.56      23978.11       211.36 o                         
   3   1   0        141.47         85.83        26.44 o                         
   4   1   0       7182.05       7239.51       164.51 o                         
   5   1   0       3232.29       2897.17       118.45 o                         
   6   1   0       1603.05       1371.95       178.32 o                         
   7   1   0       2540.30       1987.48       178.17 o                         
   8   1   0          7.21        -29.17        70.65 o                         
   9   1   0       1740.36       1509.28       183.02 o                         
  10   1   0       1585.42       1693.16       216.20 o                         
  11   1   0        139.70        269.01       158.40 o                         
  12   1   0         17.39        142.08       113.30 o                         
   0   2   0       7477.14       5581.67      2306.92 o                         
   1   2   0      10763.09      10947.12       144.94 o                         
   2   2   0       1425.96       1528.94        57.45 o                         
   3   2   0        166.42        148.09        36.59 o                         
   4   2   0        409.07        545.94        49.26 o                         
   5   2   0       1018.91        970.71        71.77 o                         
   6   2   0       1984.23       1895.63       109.77 o                         
   7   2   0       4574.70       4078.55       269.96 o                         
   8   2   0       2911.43       2791.10       227.13 o                         
   9   2   0        551.72        528.85       101.55 o                         
  10   2   0        412.05        294.99       101.55 o                         
  11   2   0        580.24        483.28       117.56 o                         
  12   2   0        647.45        757.62       171.19 o                         
   1   3   0      63034.15      65192.33       447.54 o                         
   2   3   0       5691.95       5640.37        97.17 o                         
   3   3   0      10202.19      10300.58       162.92 o                         
   4   3   0       1775.03       1811.24        87.47 o                         
   5   3   0      19363.76      18812.49       303.58 o                         
   6   3   0       2236.56       2016.63       116.04 o                         
   7   3   0       9900.16       9532.04       300.52 o                         
   8   3   0        545.06        507.94        80.51 o                         
   9   3   0       5776.95       5542.68       322.99 o                         
  10   3   0         45.23         67.72        82.61 o                         
  11   3   0       1456.47       1532.52       277.94 o                         
  12   3   0         81.88        258.57       184.82 o                         
   0   4   0        333.48        510.80        53.10 o                         
   1   4   0        471.16        370.91        21.52 o                         
   2   4   0       1185.61        951.39        45.99 o                         
   3   4   0      21630.49      23385.86       253.56 o                         
   4   4   0      78395.64      80966.66       530.44 o                         
   5   4   0       5004.62       5041.30       162.32 o                         
   6   4   0       1555.19       1487.76       147.37 o                         
   7   4   0       1542.28       1606.61       131.10 o                         
   8   4   0       6588.22       6832.71       275.80 o                         
   9   4   0        488.95        475.99       124.53 o                         
  10   4   0       1836.49       1967.93       251.79 o                         
  11   4   0       1444.16       1967.99       306.40 o                         
   1   5   0       2606.77       2692.78        50.80 o                         
   2   5   0       1800.22       1658.39        58.08 o                         
   3   5   0       7672.85       7881.40       192.44 o                         
   4   5   0        787.24        768.74        58.50 o                         
   5   5   0       3450.84       3229.10       122.22 o                         
   6   5   0       3204.35       3303.18       138.13 o                         
   7   5   0       1096.87        951.57       116.39 o                         
   8   5   0        759.99        681.53        97.64 o                         
   9   5   0         16.39          4.98        64.36 o                         
  10   5   0        466.56        232.07        97.99 o                         
  11   5   0         59.62        -78.33       196.85 o                         
   0   6   0        103.55        108.87        27.31 o                         
   1   6   0       3906.79       4004.77        81.45 o                         
   2   6   0        571.07        552.79        29.71 o                         
   3   6   0       5862.75       5916.03       119.45 o                         
   4   6   0         65.65         69.97        26.38 o                         
   5   6   0       4536.86       4215.77       142.88 o                         
   6   6   0        415.66        292.03        49.71 o                         
   7   6   0        701.69        669.55        88.05 o                         
   8   6   0       5364.55       5643.86       228.19 o                         
   9   6   0        756.56        557.55        85.34 o                         
  10   6   0         72.94         60.78       108.87 o                         
  11   6   0        407.88        202.60        87.06 o                         
   1   7   0      12339.64      12351.26       227.15 o                         
   2   7   0       7003.06       6539.85       136.99 o                         
   3   7   0       3683.58       3167.37        95.30 o                         
   4   7   0       2493.83       2310.14        87.19 o                         
   5   7   0      10052.01       9901.46       219.90 o                         
   6   7   0       4349.89       4348.29       161.74 o                         
   7   7   0       1754.06       1860.59       144.50 o                         
   8   7   0        314.92        256.53        71.95 o                         
   9   7   0       1928.72       2059.74       150.58 o                         
  10   7   0        659.24        629.45       109.28 o                         
   0   8   0      15445.43      15369.62       298.98 o                         
   1   8   0       3439.76       3469.16       104.42 o                         
   2   8   0       1438.51       1405.91        97.22 o                         
   3   8   0       6694.39       6565.81       216.45 o                         
   4   8   0         67.72        130.11        56.73 o                         
   5   8   0       3080.91       2980.02       114.93 o                         
   6   8   0        547.72        622.80        64.73 o                         
   7   8   0       5281.05       5092.54       205.85 o                         
   8   8   0       1556.10       1790.05       140.17 o                         
   9   8   0        611.25        491.98        81.24 o                         
  10   8   0         69.64         -1.42        58.16 o                         
   1   9   0        280.34        402.45        64.78 o                         
   2   9   0      24122.78      24786.19       473.47 o                         
   3   9   0        132.23        128.65        49.64 o                         
   4   9   0         31.68         12.44        32.60 o                         
   5   9   0         81.60        136.92        54.28 o                         
   6   9   0       5967.77       6396.43       292.30 o                         
   7   9   0          0.04         85.55        77.41 o                         
   8   9   0        580.00        618.11       106.62 o                         
   9   9   0          6.73         -0.09        59.90 o                         
   0  10   0       5645.48       5498.86       502.67 o                         
   1  10   0       3106.24       3022.92       191.97 o                         
   2  10   0        118.47         51.31        44.34 o                         
   3  10   0         17.22        113.19        46.15 o                         
   4  10   0       4896.29       4613.70       182.86 o                         
   5  10   0          1.57         66.71        70.64 o                         
   6  10   0        455.97        338.85        79.77 o                         
   7  10   0        198.32        188.48        71.44 o                         
   8  10   0        887.86        815.64       124.54 o                         
   1  11   0       1846.92       1824.83       218.37 o                         
   2  11   0       5206.91       5559.53       390.23 o                         
   3  11   0        303.56        277.74       181.13 o                         
   4  11   0          1.36         -4.22        41.30 o                         
   5  11   0        558.31        494.92        92.58 o                         
   6  11   0       2500.14       2269.37       187.81 o                         
   7  11   0        267.37        381.04       133.70 o                         
   0  12   0        310.78        606.03       204.45 o                         
   1  12   0       2408.33       2588.75       270.43 o                         
   2  12   0        852.94        657.57       143.58 o                         
   3  12   0       2391.69       2212.23       255.97 o                         
   4  12   0        843.01        955.52       162.29 o                         
   5  12   0       1332.55       1571.56       208.54 o                         
   6  12   0        313.92        436.80       132.43 o                         
   1  13   0        130.21        148.93        90.65 o                         
   2  13   0       5201.98       4740.74       457.30 o                         
   3  13   0        389.35        416.90       134.01 o                         
   4  13   0        364.21         43.11       104.57 o                         
   0  14   0        717.03        573.60       222.70 o                         
   1  14   0        293.29        296.62       232.31 o                         
   2  14   0         21.93         -5.22       145.31 o                         
 -11   0   1       6970.78       8802.22       660.20 o                         
  -9   0   1        262.72        487.51       198.52 o                         
  -7   0   1      18555.88      17890.53       702.54 o                         
  -5   0   1       1063.85       1146.26       152.28 o                         
  -3   0   1     110488.44     117141.62      1127.99 o                         
   3   0   1      29787.27      29725.57       324.61 o                         
   5   0   1      29737.30      27212.79      1179.47 o                         
   7   0   1       6460.46       5581.70       400.22 o                         
   9   0   1      22885.81      22624.96       930.06 o                         
  11   0   1       1103.95       1148.32       262.35 o                         
 -12   1   1        719.16        847.63       191.39 o                         
 -11   1   1        184.50        243.98       217.56 o                         
 -10   1   1       1324.79       1127.77       191.58 o                         
  -9   1   1       2087.33       2201.68       242.08 o                         
  -8   1   1       7828.74       7687.45       383.41 o                         
  -7   1   1        127.74         62.00        56.94 o                         
  -6   1   1       1187.84        838.55       107.76 o                         
  -5   1   1       8474.34       8396.41       280.38 o                         
  -4   1   1        569.91        402.82        42.63 o                         
  -3   1   1       6710.71       6222.26       131.87 o                         
  -2   1   1      23460.82      23030.07       390.47 o                         
   2   1   1       5154.86       5106.72        95.15 o                         
   3   1   1       1869.55       1920.57        66.68 o                         
   4   1   1        491.23        511.03        41.13 o                         
   5   1   1         33.42         42.80        28.40 o                         
   6   1   1      14851.85      14555.80       332.55 o                         
   7   1   1       3420.52       3338.68       230.72 o                         
   8   1   1        609.43        380.73       106.12 o                         
   9   1   1         83.05        -16.95       118.80 o                         
  10   1   1       1590.25       1540.09       202.55 o                         
  11   1   1       2148.51       1865.24       234.22 o                         
  12   1   1         33.90        -19.94       130.89 o                         
 -12   2   1        523.74        481.04       207.05 o                         
 -11   2   1         30.42        -85.24        75.70 o                         
 -10   2   1        428.58        316.43        94.33 o                         
  -9   2   1       1858.25       1742.13       213.63 o                         
  -8   2   1         12.90         12.81        71.51 o                         
  -7   2   1       2687.85       2093.61       178.80 o                         
  -6   2   1       1451.40       1424.08       108.30 o                         
  -5   2   1        684.07        563.56        55.70 o                         
  -4   2   1         95.04         79.89        28.06 o                         
  -3   2   1       4913.56       4707.68       117.62 o                         
  -2   2   1      19008.64      19641.50       280.75 o                         
  -1   2   1       1273.51       1343.73        38.59 o                         
   0   2   1        676.57        723.00        53.49 o                         
   1   2   1        133.58        121.68        14.23 o                         
   2   2   1        206.68        151.27        27.60 o                         
   3   2   1      14397.61      15446.72       249.15 o                         
   4   2   1         66.27        123.20        31.40 o                         
   5   2   1        409.29        573.55        59.27 o                         
   6   2   1       8598.69       8466.17       225.10 o                         
   7   2   1         53.82         54.64        54.73 o                         
   8   2   1       2298.49       2038.18       192.11 o                         
   9   2   1          1.37        -70.88        87.53 o                         
  10   2   1       1375.91       1160.52       406.24 o                         
  11   2   1        335.05        241.11       116.10 o                         
  12   2   1        876.99        814.02       165.63 o                         
 -12   3   1       2284.94       2182.07       264.82 o                         
 -11   3   1        672.56       1211.08       210.43 o                         
 -10   3   1       1321.60       1130.96       168.40 o                         
  -9   3   1        664.64        674.87       148.89 o                         
  -8   3   1       4053.14       3577.22       244.69 o                         
  -7   3   1       1010.66        894.13       104.00 o                         
  -6   3   1      13398.17      12787.29       313.63 o                         
  -5   3   1        749.93        731.40        66.49 o                         
  -4   3   1      48026.33      46545.21       491.01 o                         
  -3   3   1        196.08        155.89        26.03 o                         
  -2   3   1       4622.41       4572.27        86.69 o                         
  -1   3   1        128.43        209.77        22.63 o                         
   0   3   1       5303.89       5599.79        87.66 o                         
   1   3   1      68556.87      71537.54       340.33 o                         
   2   3   1      35661.58      36542.00       281.86 o                         
   3   3   1         24.38         55.89        22.21 o                         
   4   3   1       9692.30       9191.68       193.18 o                         
   5   3   1        227.37        157.80        36.34 o                         
   6   3   1       8835.69       8193.82       222.02 o                         
   7   3   1          3.04        158.85        63.50 o                         
   8   3   1        804.73        707.02        93.66 o                         
   9   3   1         42.05          7.82        69.82 o                         
  10   3   1       4299.85       4016.39       428.62 o                         
  11   3   1         80.39        573.53       178.10 o                         
  12   3   1        589.37       1021.99       204.72 o                         
 -11   4   1       2797.60       2797.78       284.13 o                         
 -10   4   1       3098.69       3468.79       282.46 o                         
  -9   4   1        175.50        118.94        87.88 o                         
  -8   4   1       4667.04       4570.17       226.39 o                         
  -7   4   1      11381.36      11506.72       369.01 o                         
  -6   4   1       1317.60       1396.19       100.50 o                         
  -5   4   1         29.29          0.42        41.32 o                         
  -4   4   1      11832.64      11889.67       204.36 o                         
  -3   4   1      32509.29      34530.25       306.48 o                         
  -2   4   1       6651.06       7063.26       153.46 o                         
  -1   4   1       1049.13        800.78        51.71 o                         
   0   4   1      48135.50      50152.46       548.97 o                         
   1   4   1      15103.50      15250.28       151.49 o                         
   2   4   1        386.40        449.39        39.52 o                         
   3   4   1       7619.77       7209.26       133.04 o                         
   4   4   1      28492.16      29193.48       373.39 o                         
   5   4   1      34780.53      34206.59       417.54 o                         
   6   4   1          7.61        -14.49        35.09 o                         
   7   4   1         70.27         -7.29        49.23 o                         
   8   4   1       2822.87       3015.19       188.36 o                         
   9   4   1       2430.17       2558.54       187.24 o                         
  10   4   1         34.20        495.76       308.91 o                         
  11   4   1       1375.99       1475.82       205.69 o                         
 -11   5   1        110.17         15.35        70.10 o                         
 -10   5   1        800.51        602.41       124.04 o                         
  -9   5   1       2447.12       2613.12       183.80 o                         
  -8   5   1        511.01        652.74        98.39 o                         
  -7   5   1        173.65        213.23        52.07 o                         
  -6   5   1      16760.54      17241.25       300.15 o                         
  -5   5   1       5952.99       5986.34       164.79 o                         
  -4   5   1       6977.81       6763.23       157.64 o                         
  -3   5   1       9830.15       9907.57       159.34 o                         
  -2   5   1        260.07        245.76        23.24 o                         
  -1   5   1      12626.48      12826.63       127.03 o                         
   0   5   1       4149.31       4516.96        89.48 o                         
   1   5   1       1511.53       1280.89        41.62 o                         
   2   5   1      37586.70      36496.71       311.19 o                         
   3   5   1      16977.15      16738.87       209.50 o                         
   4   5   1       4835.11       4700.28       133.73 o                         
   5   5   1        427.60        394.55        62.19 o                         
   6   5   1       4245.23       3900.06       146.20 o                         
   7   5   1       6035.67       6206.18       197.14 o                         
   8   5   1       5020.08       5014.97       238.20 o                         
   9   5   1        541.66        567.45        90.38 o                         
  10   5   1       1463.87       1459.70       468.20 o                         
  11   5   1        297.63        296.09       174.83 o                         
 -11   6   1        351.40        304.63        89.12 o                         
 -10   6   1        319.39        335.24        84.78 o                         
  -9   6   1         46.63        -18.05        38.65 o                         
  -8   6   1       2235.13       2083.91       142.12 o                         
  -7   6   1       6987.24       7314.08       264.94 o                         
  -6   6   1       1164.94       1076.24        80.80 o                         
  -5   6   1       1109.18       1087.61        74.70 o                         
  -4   6   1       1555.22       1433.95        76.44 o                         
  -3   6   1        220.55        174.80        24.77 o                         
  -2   6   1      15209.01      15706.29       268.60 o                         
  -1   6   1       9989.18      11255.03       183.06 o                         
   0   6   1       7724.43       8419.25       225.40 o                         
   1   6   1       7424.17       7667.58        91.73 o                         
   2   6   1        545.79        406.93        28.70 o                         
   3   6   1       1555.82       1681.56        82.43 o                         
   4   6   1       2181.20       1975.93        90.22 o                         
   5   6   1         27.41        -32.00        30.91 o                         
   6   6   1       5078.13       4952.21       167.49 o                         
   7   6   1        200.27        161.18        42.06 o                         
   8   6   1        858.05        826.32        92.63 o                         
   9   6   1        317.61        232.80        71.76 o                         
  10   6   1        401.36        253.10        81.33 o                         
  11   6   1         90.72        196.81        90.06 o                         
 -10   7   1       1988.58       1646.81       163.38 o                         
  -9   7   1        605.19        673.67        96.84 o                         
  -8   7   1       3516.82       3749.88       189.94 o                         
  -7   7   1        656.79        758.78        89.53 o                         
  -6   7   1       1975.97       2162.37       126.42 o                         
  -5   7   1       5025.25       4795.79       141.82 o                         
  -4   7   1       3809.56       3744.36       128.38 o                         
  -3   7   1        750.56        757.51        55.82 o                         
  -2   7   1      11059.01      11280.24       232.78 o                         
  -1   7   1      10284.50       9854.25       149.91 o                         
   0   7   1      12376.46      12429.48       176.34 o                         
   1   7   1       6594.55       6451.76       113.86 o                         
   2   7   1         64.88         79.27        21.17 o                         
   3   7   1       8834.76       8166.30       153.45 o                         
   4   7   1       2493.65       2330.51        87.35 o                         
   5   7   1         55.53         94.82        30.40 o                         
   6   7   1       6876.33       6999.59       202.23 o                         
   7   7   1       4022.95       4341.93       172.71 o                         
   8   7   1       4999.77       4725.15       212.37 o                         
   9   7   1        244.73        222.37        75.35 o                         
  10   7   1        978.72        939.79       116.11 o                         
 -10   8   1       1503.20       1316.69       135.64 o                         
  -9   8   1        388.94        409.52        80.45 o                         
  -8   8   1       4608.22       4865.59       216.17 o                         
  -7   8   1       1485.15       1347.38        99.03 o                         
  -6   8   1       9777.64       9583.72       237.68 o                         
  -5   8   1        108.60         37.77        47.85 o                         
  -4   8   1       9689.06       9891.94       217.45 o                         
  -3   8   1       3192.84       3235.57       169.38 o                         
  -2   8   1       3876.41       3917.70       199.06 o                         
  -1   8   1        115.70        138.47        40.91 o                         
   0   8   1      17362.95      18276.04       450.39 o                         
   1   8   1       6603.97       6757.84       159.34 o                         
   2   8   1       1346.59       1311.21        92.77 o                         
   3   8   1        219.92        243.81        35.62 o                         
   4   8   1       5058.94       5171.09       130.61 o                         
   5   8   1       1162.09       1073.53        72.45 o                         
   6   8   1         48.61         88.30        32.72 o                         
   7   8   1       1036.06        889.63        85.24 o                         
   8   8   1       3282.65       3386.54       183.80 o                         
   9   8   1       1285.90       1147.82       119.07 o                         
  10   8   1         38.82        -23.50        52.21 o                         
  -9   9   1       2668.34       2682.35       221.77 o                         
  -8   9   1       1016.54        936.75       132.27 o                         
  -7   9   1        147.85         88.72        77.80 o                         
  -6   9   1        250.46        282.20        77.81 o                         
  -5   9   1       5645.53       5638.96       259.44 o                         
  -4   9   1        104.47        180.41        57.10 o                         
  -3   9   1        869.86        924.80        90.61 o                         
  -2   9   1      17822.62      18583.56       395.98 o                         
  -1   9   1      29635.84      31277.82       602.01 o                         
   0   9   1        318.40        351.60        54.90 o                         
   1   9   1        368.61        338.48        48.38 o                         
   2   9   1        215.71        236.24        61.12 o                         
   3   9   1       6539.53       6848.80       269.35 o                         
   4   9   1       1125.27       1098.15        90.36 o                         
   5   9   1        441.37        548.01        75.95 o                         
   6   9   1        988.50       1000.92       109.69 o                         
   7   9   1       8383.56       8614.00       358.98 o                         
   8   9   1         12.25         77.93        54.37 o                         
   9   9   1        216.34         97.68        85.82 o                         
  -8  10   1          2.10        -22.36        48.70 o                         
  -7  10   1        914.09        836.69       122.24 o                         
  -6  10   1         22.33          6.43        54.15 o                         
  -5  10   1        846.37       1043.33       122.77 o                         
  -4  10   1         51.12        -20.33        38.02 o                         
  -3  10   1       5832.26       6191.73       282.68 o                         
  -2  10   1        249.06        155.72        71.52 o                         
  -1  10   1        669.83        370.13       111.81 o                         
   0  10   1        563.66        499.21       135.31 o                         
   1  10   1       7752.74       7354.68       295.72 o                         
   2  10   1       1732.42       1545.10       122.97 o                         
   3  10   1         57.71         58.69        38.87 o                         
   4  10   1          8.97         33.90        44.01 o                         
   5  10   1       1022.16        968.88        99.67 o                         
   6  10   1          1.18         -7.76        40.19 o                         
   7  10   1          7.64       -124.31        62.16 o                         
   8  10   1          1.10         15.32        54.29 o                         
  -7  11   1         14.84         62.58        88.96 o                         
  -6  11   1         46.10        165.56       109.07 o                         
  -5  11   1       3342.85       3135.79       213.50 o                         
  -4  11   1       1093.01        971.47       124.26 o                         
  -3  11   1         71.70         84.26        56.08 o                         
  -2  11   1          3.47        113.85        51.14 o                         
  -1  11   1       4744.69       4841.47       258.56 o                         
   0  11   1        124.65         93.49        81.91 o                         
   1  11   1        195.05         54.12        69.65 o                         
   2  11   1       1021.29        945.59       118.26 o                         
   3  11   1       6985.28       7328.90       288.67 o                         
   4  11   1        550.04        517.60        77.51 o                         
   5  11   1        102.68        107.50        50.47 o                         
   6  11   1         13.56        101.15        59.96 o                         
   7  11   1       1237.27       1252.66       148.06 o                         
  -6  12   1       2975.70       3026.99       297.42 o                         
  -5  12   1          5.47         -4.81        77.75 o                         
  -4  12   1       3560.58       3820.30       297.18 o                         
  -3  12   1        504.18        596.60       149.81 o                         
  -2  12   1       2066.74       2145.02       251.16 o                         
  -1  12   1        332.17        166.47        71.58 o                         
   0  12   1       4811.20       5078.11       578.13 o                         
   1  12   1         57.39         91.52        89.63 o                         
   2  12   1       1935.23       1890.99       257.72 o                         
   3  12   1        104.93        286.35       266.62 o                         
   4  12   1       4559.33       5003.33       338.85 o                         
   5  12   1       1257.75       1512.25       207.33 o                         
   6  12   1        205.59        160.34        76.95 o                         
  -4  13   1        628.74        996.54       242.40 o                         
  -3  13   1         10.84         28.66       100.19 o                         
  -2  13   1       1196.86       1027.34       184.65 o                         
  -1  13   1       2124.48       1877.44       244.83 o                         
   0  13   1        976.99        924.56       172.30 o                         
   1  13   1        690.20        424.80       123.67 o                         
   2  13   1        229.22        249.47       137.60 o                         
   3  13   1       4724.00       4369.15       383.18 o                         
   4  13   1        293.96        432.61       188.48 o                         
  -2  14   1         40.13        -61.17        96.59 o                         
  -1  14   1         34.11         28.36       164.91 o                         
   0  14   1        222.91        127.17        84.44 o                         
   1  14   1        472.95        103.09        74.35 o                         
   2  14   1        205.65        250.70       109.45 o                         
 -12   0   2         81.69       -160.51       155.87 o                         
 -10   0   2       9750.23      10365.67       668.65 o                         
  -8   0   2        253.90        477.12       176.97 o                         
  -6   0   2      36705.72      38376.42       938.33 o                         
  -4   0   2      25060.58      26586.63       630.98 o                         
  -2   0   2      58464.33      62331.18       674.22 o                         
   2   0   2      12746.43      13179.03       221.87 o                         
   4   0   2       2938.14       3135.38       125.66 o                         
   6   0   2      23768.55      22838.16       495.14 o                         
   8   0   2       2454.90       2265.90       280.34 o                         
  10   0   2       4176.55       4058.21       426.46 o                         
  12   0   2        848.16        925.21       247.37 o                         
 -12   1   2        825.25        809.58       165.48 o                         
 -11   1   2       1387.73       1495.83       201.61 o                         
 -10   1   2        214.19        370.92       134.46 o                         
  -9   1   2       5307.24       5000.45       315.69 o                         
  -8   1   2        784.05        855.65       140.27 o                         
  -7   1   2      11871.16      11547.00       404.88 o                         
  -6   1   2         78.42        104.78        47.29 o                         
  -5   1   2         90.11         50.52        42.02 o                         
  -4   1   2      23955.36      24624.75       430.62 o                         
  -3   1   2      14093.84      13100.48       218.39 o                         
  -2   1   2       3833.20       4310.21       101.35 o                         
   1   1   2      32308.59      20419.43      2416.63 o                         
   2   1   2        141.80        228.22        29.39 o                         
   3   1   2       3173.82       3344.75       110.47 o                         
   4   1   2       6819.98       6781.16       140.43 o                         
   5   1   2       1081.95        942.07        62.10 o                         
   6   1   2       1046.25       1015.11        83.68 o                         
   7   1   2      19084.96      18260.74       403.98 o                         
   8   1   2      11586.53      11074.78       427.16 o                         
   9   1   2          5.35       -144.79        83.36 o                         
  10   1   2          0.76        -85.28        73.24 o                         
  11   1   2       1245.60       1186.00       218.16 o                         
  12   1   2        907.58        920.48       173.06 o                         
 -12   2   2          0.32        -25.88       150.69 o                         
 -11   2   2        428.69        325.49       127.76 o                         
 -10   2   2          0.89         67.13        69.77 o                         
  -9   2   2        295.60        246.35        84.25 o                         
  -8   2   2       1037.88       1009.33       141.45 o                         
  -7   2   2        486.08        273.26       100.93 o                         
  -6   2   2       1396.88       1182.90       125.10 o                         
  -5   2   2        588.50        531.13        62.38 o                         
  -4   2   2         56.42         49.23        30.27 o                         
  -3   2   2        620.73        535.51        44.54 o                         
  -2   2   2       1076.38       1061.48        70.53 o                         
  -1   2   2        151.84        168.11        14.59 o                         
   0   2   2          2.42         86.94        24.87 o                         
   1   2   2       7756.70       9802.73       128.05 o                         
   2   2   2       3349.71       4086.02        96.45 o                         
   3   2   2       2707.96       2534.33       106.27 o                         
   4   2   2       4675.06       4379.25       132.27 o                         
   5   2   2       1395.84       1211.02        81.94 o                         
   6   2   2          4.56         38.19        40.76 o                         
   7   2   2       5408.98       5192.84       192.96 o                         
   8   2   2         20.26        -76.08        63.29 o                         
   9   2   2        902.66        679.90       127.20 o                         
  10   2   2        203.42        139.86        94.26 o                         
  11   2   2       1868.92       1873.06       231.03 o                         
  12   2   2        198.41        475.24       157.18 o                         
 -12   3   2         29.75        442.53       181.36 o                         
 -11   3   2       2485.11       2896.52       282.35 o                         
 -10   3   2         60.95         45.17        75.97 o                         
  -9   3   2       1724.77       1548.49       208.62 o                         
  -8   3   2        747.92        753.23       188.54 o                         
  -7   3   2       7697.27       7415.92       265.81 o                         
  -6   3   2       2393.98       2193.95       135.05 o                         
  -5   3   2      30089.05      29729.72       431.50 o                         
  -4   3   2        179.18        231.57        51.07 o                         
  -3   3   2      42232.54      42212.18       400.11 o                         
  -2   3   2       4269.81       4852.87        88.73 o                         
  -1   3   2      18525.54      18625.22       160.26 o                         
   0   3   2      20181.04      22297.79       249.41 o                         
   1   3   2       2004.31       1979.58        53.24 o                         
   2   3   2       1084.52       1182.72        60.91 o                         
   3   3   2      56123.46      56837.22       498.95 o                         
   4   3   2      25184.53      25004.03       318.45 o                         
   5   3   2       5273.10       5391.46       167.00 o                         
   6   3   2        286.60        174.16        62.43 o                         
   7   3   2      12487.21      12611.29       298.76 o                         
   8   3   2       2440.22       2158.40       143.93 o                         
   9   3   2        552.93        596.97       126.14 o                         
  10   3   2          4.70        254.75       127.85 o                         
  11   3   2       3459.04       3673.49       301.25 o                         
  12   3   2       1673.86       2775.91       294.45 o                         
 -11   4   2        940.52       1211.46       187.11 o                         
 -10   4   2       3270.95       3498.05       295.37 o                         
  -9   4   2       2648.74       2733.74       240.69 o                         
  -8   4   2        152.03        205.72        73.84 o                         
  -7   4   2       5235.88       5095.10       221.45 o                         
  -6   4   2      21877.67      21493.50       407.89 o                         
  -5   4   2       1480.39       1487.59        85.48 o                         
  -4   4   2       1180.76       1017.27        62.68 o                         
  -3   4   2      24404.53      25427.46       261.73 o                         
  -2   4   2      16807.98      18405.08       182.61 o                         
  -1   4   2      20284.11      20891.89       322.81 o                         
   0   4   2      16920.27      17366.32       176.17 o                         
   1   4   2      20979.10      22126.62       261.63 o                         
   2   4   2      50375.88      51239.67       394.50 o                         
   3   4   2        553.90        438.25        54.45 o                         
   4   4   2        506.68        581.59        59.20 o                         
   5   4   2      10688.92      10251.49       231.73 o                         
   6   4   2       4580.77       4407.54       167.87 o                         
   7   4   2       2655.38       2373.81       131.66 o                         
   8   4   2       2939.42       2696.77       157.73 o                         
   9   4   2       4923.60       4662.64       308.57 o                         
  10   4   2       2661.97       2679.11       256.66 o                         
  11   4   2          1.61        -11.65       119.09 o                         
 -11   5   2       1152.05        949.35       333.76 o                         
 -10   5   2       1210.54        916.96       151.94 o                         
  -9   5   2        826.76        854.29       147.15 o                         
  -8   5   2       7915.56       8223.78       269.79 o                         
  -7   5   2        501.33        626.51        79.73 o                         
  -6   5   2        882.47        915.62        86.56 o                         
  -5   5   2       8955.60       8476.87       193.95 o                         
  -4   5   2       7435.36       7432.49       165.09 o                         
  -3   5   2       3401.93       3354.66        86.86 o                         
  -2   5   2       2626.07       2452.86        80.37 o                         
  -1   5   2       3807.05       3692.34       117.54 o                         
   0   5   2      14272.92      15111.43       162.15 o                         
   1   5   2          0.38         14.14        21.69 o                         
   2   5   2        623.15        450.36        42.25 o                         
   3   5   2      15240.80      15266.39       231.66 o                         
   4   5   2      23698.23      24487.62       301.55 o                         
   5   5   2        289.66        309.81        46.66 o                         
   6   5   2        291.30        194.64        41.65 o                         
   7   5   2       1669.06       1589.49       112.65 o                         
   8   5   2       2235.22       2419.78       153.75 o                         
   9   5   2         98.69        173.82        63.74 o                         
  10   5   2       1881.75       1907.79       177.52 o                         
  11   5   2       1480.29       1080.99       178.33 o                         
 -11   6   2        590.54        425.14        99.67 o                         
 -10   6   2        716.27        824.32       129.89 o                         
  -9   6   2       1610.14       1466.26       126.99 o                         
  -8   6   2        167.40        195.82        58.76 o                         
  -7   6   2       4059.94       3926.56       178.40 o                         
  -6   6   2        725.45        598.83        68.78 o                         
  -5   6   2       4669.65       4541.51       145.39 o                         
  -4   6   2        974.87        794.66        54.55 o                         
  -3   6   2       2740.74       2685.36        80.49 o                         
  -2   6   2       7175.21       6955.38       144.06 o                         
  -1   6   2      14528.73      16102.17       208.54 o                         
   0   6   2        162.62        255.35        26.37 o                         
   1   6   2       3484.28       3666.14       103.54 o                         
   2   6   2      19780.12      20866.80       254.29 o                         
   3   6   2       9208.40       9004.10       171.71 o                         
   4   6   2         75.64        127.31        29.58 o                         
   5   6   2       1316.48       1450.19        85.98 o                         
   6   6   2       2489.80       2423.07       119.97 o                         
   7   6   2       4255.82       3887.21       159.53 o                         
   8   6   2         54.38         69.92        44.38 o                         
   9   6   2       1203.10       1156.82       114.27 o                         
  10   6   2        404.00        215.46        80.76 o                         
  11   6   2       1284.71        959.02       172.12 o                         
 -10   7   2        379.97        307.46        95.55 o                         
  -9   7   2       2536.98       2583.21       168.84 o                         
  -8   7   2        266.12        380.48        74.31 o                         
  -7   7   2      10578.20      10658.27       344.60 o                         
  -6   7   2        442.14        364.59        47.95 o                         
  -5   7   2       1503.75       1375.61        83.82 o                         
  -4   7   2       2355.30       2111.24        86.73 o                         
  -3   7   2       8514.69       8893.03       187.72 o                         
  -2   7   2       7246.73       6860.72       153.74 o                         
  -1   7   2      20335.24      21817.73       382.99 o                         
   0   7   2       5294.56       5535.16       117.15 o                         
   1   7   2       5637.12       5516.65       100.66 o                         
   2   7   2       7099.25       7178.44       156.48 o                         
   3   7   2       5691.61       5611.07       135.69 o                         
   4   7   2       5274.05       5247.06       140.10 o                         
   5   7   2       3538.85       3459.85       132.66 o                         
   6   7   2         21.84         44.74        34.35 o                         
   7   7   2       6142.42       6140.61       203.71 o                         
   8   7   2        172.97        461.61       108.25 o                         
   9   7   2       1780.88       1840.87       146.36 o                         
  10   7   2        470.27        329.75        74.23 o                         
 -10   8   2       1178.65       1214.99       121.43 o                         
  -9   8   2       2741.99       2881.41       162.68 o                         
  -8   8   2         58.58        181.77        50.31 o                         
  -7   8   2       1180.16       1137.02        90.51 o                         
  -6   8   2        452.90        526.06        63.29 o                         
  -5   8   2       8130.50       7912.37       243.88 o                         
  -4   8   2       3530.36       3342.79       127.24 o                         
  -3   8   2       5922.34       6058.11       208.83 o                         
  -2   8   2      14683.06      15421.07       312.02 o                         
  -1   8   2      12119.71      12251.92       257.84 o                         
   0   8   2          4.73         53.90        36.19 o                         
   1   8   2      10268.12      10360.04       297.51 o                         
   2   8   2        104.74        120.05        37.62 o                         
   3   8   2       2322.57       2319.56        99.82 o                         
   4   8   2       2884.15       2677.35        94.92 o                         
   5   8   2       9399.43       9649.34       215.61 o                         
   6   8   2       5133.95       5080.10       174.93 o                         
   7   8   2         12.07        -27.89        44.88 o                         
   8   8   2        500.30        536.20        77.48 o                         
   9   8   2       2172.73       2067.96       154.69 o                         
  10   8   2        352.85        229.84        67.65 o                         
  -9   9   2          0.80        -19.92        63.39 o                         
  -8   9   2       3614.28       3708.18       243.14 o                         
  -7   9   2        791.60        746.57       145.65 o                         
  -6   9   2        387.32        330.73        93.12 o                         
  -5   9   2        236.50        196.45        67.40 o                         
  -4   9   2      10992.91      11704.32       418.21 o                         
  -3   9   2        748.29        926.62       114.45 o                         
  -2   9   2       1062.28       1169.79       190.89 o                         
  -1   9   2       6147.97       6241.54       289.63 o                         
   0   9   2      14748.59      14593.42       397.72 o                         
   1   9   2        277.17        271.28        49.71 o                         
   2   9   2         23.77         25.58        34.42 o                         
   3   9   2         98.57        112.97        47.95 o                         
   4   9   2       5922.98       6109.16       218.81 o                         
   5   9   2       1121.10        999.06       102.78 o                         
   6   9   2       1456.94       1466.27       125.06 o                         
   7   9   2       1738.20       1906.53       157.64 o                         
   8   9   2       3170.20       2808.79       216.24 o                         
   9   9   2        117.43         12.23        58.81 o                         
  -8  10   2         40.49         91.36        81.48 o                         
  -7  10   2          1.05         43.86        55.21 o                         
  -6  10   2       1731.25       1732.57       159.12 o                         
  -5  10   2         58.80         38.34        55.29 o                         
  -4  10   2         57.00         84.21        48.37 o                         
  -3  10   2        559.97        477.49        87.55 o                         
  -2  10   2       6176.70       6628.62       336.48 o                         
  -1  10   2        245.40        228.36        67.04 o                         
   0  10   2          2.74        -18.15       118.57 o                         
   1  10   2        930.17        834.76       104.38 o                         
   2  10   2       7834.62       8202.32       276.96 o                         
   3  10   2       1492.52       1540.75       120.18 o                         
   4  10   2         38.84         33.16        36.50 o                         
   5  10   2        251.87        164.86        47.26 o                         
   6  10   2       2459.06       2515.56       166.67 o                         
   7  10   2         71.73        147.54        67.27 o                         
   8  10   2        126.70          7.24        72.89 o                         
  -7  11   2         15.34        -30.70        65.23 o                         
  -6  11   2       1091.96       1011.39       176.84 o                         
  -5  11   2        457.31        517.75       130.96 o                         
  -4  11   2       3616.29       3746.15       196.62 o                         
  -3  11   2       1529.23       1540.22       179.06 o                         
  -2  11   2        311.56        212.85       121.53 o                         
  -1  11   2        236.98        172.83        66.99 o                         
   0  11   2       3604.38       3349.36       289.69 o                         
   1  11   2         55.57        166.06        99.20 o                         
   2  11   2       1103.96       1070.23       176.07 o                         
   3  11   2        158.82        177.73        61.66 o                         
   4  11   2       2216.78       1944.00       125.48 o                         
   5  11   2       1663.80       1656.19       149.45 o                         
   6  11   2        325.29        233.45        66.26 o                         
   7  11   2         78.68         -5.57        58.55 o                         
  -6  12   2        420.34        596.08       151.66 o                         
  -5  12   2       3618.78       3298.32       295.85 o                         
  -4  12   2        270.21        485.45       129.94 o                         
  -3  12   2       4099.94       4278.93       266.27 o                         
  -2  12   2          1.16        105.51        83.24 o                         
  -1  12   2       3495.28       3427.07       308.36 o                         
   0  12   2         57.68        107.03        67.95 o                         
   1  12   2       8390.28       8516.62       492.30 o                         
   2  12   2        467.07        518.62       133.87 o                         
   3  12   2        785.23        829.13       271.49 o                         
   4  12   2         12.88        -16.39        62.11 o                         
   5  12   2       4197.95       4344.33       261.33 o                         
   6  12   2        292.30        447.24       145.31 o                         
  -4  13   2       2783.65       3033.73       412.12 o                         
  -3  13   2        893.14        829.73       253.03 o                         
  -2  13   2        509.86        423.63       214.56 o                         
  -1  13   2        752.23        723.47       157.11 o                         
   0  13   2        333.25        383.68       221.99 o                         
   1  13   2       2002.04       1806.73       240.43 o                         
   2  13   2       1186.15        906.19       171.04 o                         
   3  13   2        496.61        673.44       204.52 o                         
   4  13   2       2586.28       2813.75       419.10 o                         
  -2  14   2        902.41        622.35       158.79 o                         
  -1  14   2         11.93         71.44        64.81 o                         
   0  14   2        142.40        231.38       122.15 o                         
   1  14   2         73.88        -19.77       104.48 o                         
   2  14   2       1190.45       1076.60       194.82 o                         
 -11   0   3         50.68         39.43       105.60 o                         
  -9   0   3      42091.42      44529.33      1299.49 o                         
  -7   0   3       1974.44       1676.66       225.49 o                         
  -5   0   3      25540.66      25483.75       699.56 o                         
  -3   0   3      26135.08      26908.25       553.51 o                         
   3   0   3        658.21        562.46       110.65 o                         
   5   0   3      11741.14      10042.98       310.51 o                         
   7   0   3       9486.58       8891.24       342.40 o                         
   9   0   3       4365.96       3509.33       362.26 o                         
  11   0   3        818.28        496.07       166.17 o                         
 -12   1   3        617.85        764.01       167.83 o                         
 -11   1   3       2196.80       2412.60       274.48 o                         
 -10   1   3       1887.17       1945.89       223.89 o                         
  -9   1   3        164.29        256.40       108.45 o                         
  -8   1   3       3103.60       2703.35       217.47 o                         
  -7   1   3        467.79        449.89       107.15 o                         
  -6   1   3       2483.64       2542.22       176.98 o                         
  -5   1   3       1438.95       1337.34       122.01 o                         
  -4   1   3      18946.18      19765.35       389.54 o                         
  -3   1   3      44810.82      46636.86       513.12 o                         
  -2   1   3      54952.75      57149.64       619.15 o                         
  -1   1   3      12223.18      12664.86       221.65 o                         
   1   1   3       4473.21       4523.80       217.86 o                         
   2   1   3       8501.26       9197.86       229.95 o                         
   3   1   3       6558.44       6109.01       181.38 o                         
   4   1   3      12577.23      12948.45       217.00 o                         
   5   1   3      16114.74      15650.83       238.55 o                         
   6   1   3        799.14        670.17        73.01 o                         
   7   1   3         56.65        127.28        64.71 o                         
   8   1   3        165.28        269.87        98.21 o                         
   9   1   3       2124.67       1929.76       201.34 o                         
  10   1   3         35.50       -101.67        71.16 o                         
  11   1   3        308.67        337.65       119.58 o                         
  12   1   3        834.77        850.97       196.53 o                         
 -12   2   3        612.05        348.70       128.60 o                         
 -11   2   3        680.27        713.82       181.09 o                         
 -10   2   3        495.37        337.92       123.26 o                         
  -9   2   3        724.76        625.65       122.01 o                         
  -8   2   3       6810.64       6607.17       335.87 o                         
  -7   2   3          1.70         38.46        61.51 o                         
  -6   2   3         22.15        -48.25        56.34 o                         
  -5   2   3       6850.19       7574.43       217.20 o                         
  -4   2   3       5274.95       4996.56       156.66 o                         
  -3   2   3      24782.04      24762.85       499.29 o                         
  -2   2   3      21470.57      21996.35       280.51 o                         
  -1   2   3        356.01        316.91        28.45 o                         
   0   2   3       2714.07       3158.27       174.68 o                         
   1   2   3       5959.78       5486.98       100.89 o                         
   2   2   3        607.62        540.22        37.20 o                         
   3   2   3      21832.02      22205.64       459.61 o                         
   4   2   3       4589.23       4069.78       122.41 o                         
   5   2   3        479.96        386.84        53.38 o                         
   6   2   3      10666.19      10064.72       245.26 o                         
   7   2   3         27.18        108.59        59.51 o                         
   8   2   3       1126.01       1155.45       102.57 o                         
   9   2   3        466.71        396.74       136.21 o                         
  10   2   3        592.73        586.23       133.39 o                         
  11   2   3         53.79        455.29       164.32 o                         
  12   2   3       1117.70       1079.94       192.85 o                         
 -12   3   3       1064.56        901.33       169.28 o                         
 -11   3   3        111.29        127.03       112.53 o                         
 -10   3   3       1955.11       2145.44       227.99 o                         
  -9   3   3       1401.50       1160.10       154.42 o                         
  -8   3   3      12619.89      12312.62       450.44 o                         
  -7   3   3         89.60        373.73       108.26 o                         
  -6   3   3       7549.24       7195.92       234.87 o                         
  -5   3   3       1479.71       1312.05       101.24 o                         
  -4   3   3      24771.43      24946.28       350.24 o                         
  -3   3   3       1245.77       1546.59        72.43 o                         
  -2   3   3      17536.63      18904.38       207.47 o                         
  -1   3   3         29.89         75.17        24.89 o                         
   0   3   3      31779.17      33168.50       419.20 o                         
   1   3   3        260.46        420.07        37.23 o                         
   2   3   3       1485.20       1419.62        84.02 o                         
   3   3   3         70.20         61.88        33.69 o                         
   4   3   3      42469.09      43711.87       588.52 o                         
   5   3   3      13923.91      13631.48       262.87 o                         
   6   3   3       2769.20       2545.15       127.58 o                         
   7   3   3       3549.26       3479.60       161.46 o                         
   8   3   3      14566.82      14596.34       347.98 o                         
   9   3   3       2797.60       2757.61       235.06 o                         
  10   3   3         92.71        243.80       112.46 o                         
  11   3   3        120.95        321.11       139.67 o                         
 -11   4   3         17.40         66.82        85.39 o                         
 -10   4   3       1756.86       1709.84       212.56 o                         
  -9   4   3       5273.73       5546.43       335.51 o                         
  -8   4   3        667.22        742.72       133.53 o                         
  -7   4   3        319.63        211.48        71.01 o                         
  -6   4   3      13997.84      14201.39       331.48 o                         
  -5   4   3      23549.53      24021.28       351.71 o                         
  -4   4   3       5610.99       5875.79       157.57 o                         
  -3   4   3      10808.59      11522.23       193.65 o                         
  -2   4   3      28252.11      30176.59       216.56 o                         
  -1   4   3       6228.21       6039.55       173.82 o                         
   0   4   3       2638.91       2710.99        95.29 o                         
   1   4   3      16819.67      16041.68       186.23 o                         
   2   4   3      12427.38      12013.81       193.71 o                         
   3   4   3      65020.68      66313.73       635.57 o                         
   4   4   3          0.84         25.99        36.79 o                         
   5   4   3       4158.55       3817.54       143.86 o                         
   6   4   3       6386.51       6299.17       201.33 o                         
   7   4   3       1368.66       1444.27       108.75 o                         
   8   4   3       1796.71       1869.21       133.26 o                         
   9   4   3       3474.60       3244.07       210.04 o                         
  10   4   3       3352.82       3647.92       285.69 o                         
  11   4   3       2261.47       2348.91       243.45 o                         
 -11   5   3        828.42        859.26       340.20 o                         
 -10   5   3        140.80        224.68       104.84 o                         
  -9   5   3        765.60        543.80       122.21 o                         
  -8   5   3         62.36         75.31        48.47 o                         
  -7   5   3       6291.65       6317.71       219.61 o                         
  -6   5   3       1092.08        948.93        83.59 o                         
  -5   5   3       1442.29       1458.29        91.56 o                         
  -4   5   3       4375.77       4289.73       138.14 o                         
  -3   5   3       2873.83       2839.06        79.28 o                         
  -2   5   3          0.71         41.51        22.28 o                         
  -1   5   3       8310.31       8157.90       222.20 o                         
   0   5   3        448.65        441.46        34.39 o                         
   1   5   3       6501.31       6647.79        96.48 o                         
   2   5   3       6798.15       7635.11       282.35 o                         
   3   5   3         14.59         56.91        23.74 o                         
   4   5   3       1914.35       1601.81        93.92 o                         
   5   5   3       8944.87       8961.90       203.31 o                         
   6   5   3        268.55        276.79        49.59 o                         
   7   5   3         40.91        -39.79        45.75 o                         
   8   5   3         22.67         13.99        56.10 o                         
   9   5   3       2064.34       2045.88       175.44 o                         
  10   5   3          1.62        197.66       101.60 o                         
  11   5   3        288.67        165.31       119.20 o                         
 -11   6   3         19.99         25.71       115.69 o                         
 -10   6   3        423.68        435.26       128.28 o                         
  -9   6   3        284.33        275.76        61.70 o                         
  -8   6   3       5370.68       5115.38       258.05 o                         
  -7   6   3       4048.77       3943.75       238.58 o                         
  -6   6   3       4436.80       4270.78       169.64 o                         
  -5   6   3       1938.51       1812.53        94.63 o                         
  -4   6   3       5947.40       5973.40       151.81 o                         
  -3   6   3       4396.73       4200.14       121.68 o                         
  -2   6   3       5383.16       5672.07       123.03 o                         
  -1   6   3      14933.00      15297.33       425.89 o                         
   0   6   3      15025.85      15559.90       246.89 o                         
   1   6   3       3119.23       3171.68        98.39 o                         
   2   6   3      10119.55       9885.36       145.75 o                         
   3   6   3       5393.05       5034.99       153.97 o                         
   4   6   3       6950.13       6667.72       153.97 o                         
   5   6   3       4454.83       4430.36       147.01 o                         
   6   6   3       2922.33       2870.81       130.54 o                         
   7   6   3       4193.28       4062.24       165.45 o                         
   8   6   3       1869.15       1527.02       114.44 o                         
   9   6   3          6.12         37.76        50.31 o                         
  10   6   3       1930.36       1903.84       157.59 o                         
  11   6   3       1306.47       1419.62       180.38 o                         
 -10   7   3       1085.05       1037.50       141.54 o                         
  -9   7   3        777.56        618.81        99.86 o                         
  -8   7   3       3231.41       3208.02       173.42 o                         
  -7   7   3       3412.83       3478.82       168.85 o                         
  -6   7   3       5138.23       4987.69       168.81 o                         
  -5   7   3       4244.61       3893.92       138.00 o                         
  -4   7   3       8262.63       7968.09       206.77 o                         
  -3   7   3        765.30        712.66        56.13 o                         
  -2   7   3       2311.56       2152.27       177.06 o                         
  -1   7   3      28303.67      29264.03       708.12 o                         
   0   7   3      21521.24      21266.15       395.11 o                         
   1   7   3       2050.30       1975.33        90.15 o                         
   2   7   3       6873.31       6893.00       167.52 o                         
   3   7   3       9047.26       8827.30       206.83 o                         
   4   7   3      22961.09      23066.01       292.53 o                         
   5   7   3        250.56        277.48        57.89 o                         
   6   7   3       1909.02       1855.28       106.01 o                         
   7   7   3       4552.35       4401.01       173.81 o                         
   8   7   3       5521.33       5737.24       211.39 o                         
   9   7   3        744.69        825.61       109.16 o                         
  10   7   3        920.82        896.29       112.06 o                         
 -10   8   3       1253.87       1158.54       117.47 o                         
  -9   8   3       1983.69       2080.92       145.21 o                         
  -8   8   3       1072.44       1118.49        97.35 o                         
  -7   8   3         32.66         -9.63        43.23 o                         
  -6   8   3        580.17        551.96        61.36 o                         
  -5   8   3       1057.31        973.62        86.24 o                         
  -4   8   3       1871.15       1752.56       121.17 o                         
  -3   8   3       1785.72       1696.58       127.11 o                         
  -2   8   3       4553.34       4848.62       222.11 o                         
  -1   8   3       9881.10       9876.83       221.78 o                         
   0   8   3       3013.81       2790.66       109.31 o                         
   1   8   3         16.60         40.36        32.96 o                         
   2   8   3       1206.40       1215.50        69.76 o                         
   3   8   3         15.08         30.03        22.37 o                         
   4   8   3       1798.37       1684.98        76.30 o                         
   5   8   3       6624.27       6329.12       181.98 o                         
   6   8   3       5214.86       5084.71       176.29 o                         
   7   8   3        447.44        363.25        56.85 o                         
   8   8   3        137.72         99.78        54.95 o                         
   9   8   3          3.41         12.17        48.49 o                         
  10   8   3        871.75       1027.45       116.49 o                         
  -9   9   3          7.18        -10.87        59.30 o                         
  -8   9   3        120.07         49.21        51.06 o                         
  -7   9   3       7666.25       7992.35       336.64 o                         
  -6   9   3       3018.44       2816.16       193.31 o                         
  -5   9   3        902.09       1090.50       124.51 o                         
  -4   9   3        269.81        300.28        74.66 o                         
  -3   9   3      17659.96      18702.35       467.55 o                         
  -2   9   3       1368.82       1537.69       157.88 o                         
  -1   9   3       1001.20        931.23       109.84 o                         
   0   9   3         49.02         37.67        29.17 o                         
   1   9   3      10923.98      11168.07       325.93 o                         
   2   9   3        348.52        267.16        54.16 o                         
   3   9   3       2097.75       2153.29       131.68 o                         
   4   9   3       2303.21       2227.48       126.88 o                         
   5   9   3       3772.23       3599.83       181.12 o                         
   6   9   3        607.00        701.98        94.47 o                         
   7   9   3       2774.78       2674.51       177.10 o                         
   8   9   3        122.13         87.05       184.60 o                         
   9   9   3        766.97        528.64       128.25 o                         
  -8  10   3        382.35        427.74       136.56 o                         
  -7  10   3         40.39         72.15        61.07 o                         
  -6  10   3        208.11        144.80        56.52 o                         
  -5  10   3       4615.68       4973.42       252.60 o                         
  -4  10   3        791.93        787.38        88.56 o                         
  -3  10   3        129.85        140.28        65.97 o                         
  -2  10   3       1603.24       1548.58       164.32 o                         
  -1  10   3       5645.64       5605.43       266.34 o                         
   0  10   3        298.82        235.08       100.57 o                         
   1  10   3        154.81        160.79        55.43 o                         
   2  10   3         49.46         27.56        35.40 o                         
   3  10   3       8783.46       9073.45       277.06 o                         
   4  10   3        632.40        600.04        72.90 o                         
   5  10   3        285.88        192.55        53.74 o                         
   6  10   3        167.95        209.37        67.95 o                         
   7  10   3       6608.34       6790.41       281.33 o                         
   8  10   3        403.84        557.26       128.30 o                         
  -7  11   3        800.49        692.75       147.83 o                         
  -6  11   3        352.63        259.88       108.56 o                         
  -5  11   3       2151.12       2192.60       242.58 o                         
  -4  11   3        427.05        578.43       133.64 o                         
  -3  11   3       4742.52       5145.74       318.47 o                         
  -2  11   3       1951.06       2095.00       173.22 o                         
  -1  11   3        742.45        550.58       100.68 o                         
   0  11   3          7.42         -0.33        74.71 o                         
   1  11   3       1998.91       1775.41       215.33 o                         
   2  11   3       1692.67       1404.58       202.22 o                         
   3  11   3       2195.38       2170.67       159.63 o                         
   4  11   3        137.65        149.47        47.54 o                         
   5  11   3        854.22       1044.54       101.69 o                         
   6  11   3        526.56        247.87        62.80 o                         
   7  11   3        704.46        834.80       156.10 o                         
  -6  12   3       2396.21       2326.31       262.20 o                         
  -5  12   3         47.19        306.63       132.99 o                         
  -4  12   3       1472.45       1746.04       203.18 o                         
  -3  12   3         14.39        -32.49        53.45 o                         
  -2  12   3       1487.03       1253.96       186.75 o                         
  -1  12   3         17.33        179.98       103.81 o                         
   0  12   3       1915.93       1668.71       219.53 o                         
   1  12   3       1839.31       1785.93       232.49 o                         
   2  12   3       4692.88       4898.59       381.37 o                         
   3  12   3        323.83        218.47       112.22 o                         
   4  12   3        135.64         33.11        57.48 o                         
   5  12   3        103.44         94.19        75.07 o                         
   6  12   3       1966.74       2127.75       191.97 o                         
  -4  13   3       1531.05       1536.72       302.19 o                         
  -3  13   3       1111.08        997.90       188.05 o                         
  -2  13   3       2124.06       1965.02       253.13 o                         
  -1  13   3        962.45       1166.34       443.51 o                         
   0  13   3        422.43        351.39       105.98 o                         
   1  13   3       2489.91       2514.85       285.44 o                         
   2  13   3        637.56        221.32       254.86 o                         
   3  13   3       1622.00       1493.51       228.14 o                         
   4  13   3       1483.81       1804.45       348.83 o                         
  -2  14   3        403.51        468.34       143.98 o                         
  -1  14   3        986.10        604.06       137.28 o                         
   0  14   3         84.15         81.24        90.20 o                         
   1  14   3        674.04        505.62       268.16 o                         
 -12   0   4       3121.28       3012.95       430.22 o                         
 -10   0   4         21.31         51.86        98.52 o                         
  -8   0   4      10949.89      11523.23       620.51 o                         
  -6   0   4       5103.16       4490.42       329.40 o                         
  -4   0   4      37902.95      35152.29       732.69 o                         
  -2   0   4      29175.58      32019.06       504.30 o                         
   2   0   4      52687.35      53905.84       467.23 o                         
   4   0   4      29836.04      29937.81       470.12 o                         
   6   0   4      22887.25      22064.62       489.75 o                         
   8   0   4       2801.17       2596.71       292.71 o                         
  10   0   4       3211.55       3251.99       374.91 o                         
  12   0   4        709.27        922.66       242.26 o                         
 -12   1   4        223.16        225.90       148.01 o                         
 -11   1   4       2409.76       2688.14       274.59 o                         
 -10   1   4       1447.14       1617.23       217.63 o                         
  -9   1   4        608.98        769.20       141.96 o                         
  -8   1   4         61.68        170.96        74.75 o                         
  -7   1   4        778.44        692.59       163.71 o                         
  -6   1   4       3464.55       3095.28       199.42 o                         
  -5   1   4       2814.60       3254.23       180.93 o                         
  -4   1   4        831.70       1030.44       146.57 o                         
  -3   1   4       7182.75       7432.84       286.58 o                         
  -2   1   4      27491.45      28685.38       338.51 o                         
  -1   1   4        378.47        395.44        37.82 o                         
   1   1   4        874.51        746.90        40.01 o                         
   2   1   4      38067.53      40979.91       326.14 o                         
   3   1   4       1113.70       1092.00        67.76 o                         
   4   1   4       4124.44       4210.37       207.92 o                         
   5   1   4       3052.08       2884.91       119.26 o                         
   6   1   4      12707.76      12362.14       236.63 o                         
   7   1   4         87.11         96.68        47.25 o                         
   8   1   4        145.19        105.87        63.35 o                         
   9   1   4        437.42        572.81       134.49 o                         
  10   1   4       1487.74       1960.50       373.98 o                         
  11   1   4         38.31        233.60       133.50 o                         
  12   1   4        178.87         45.74       105.54 o                         
 -12   2   4        126.67         66.99       158.35 o                         
 -11   2   4       2421.51       2042.27       359.35 o                         
 -10   2   4        543.70        460.89       132.40 o                         
  -9   2   4        134.73        158.11        73.02 o                         
  -8   2   4        267.63        287.74       101.02 o                         
  -7   2   4      16433.05      16618.79       502.91 o                         
  -6   2   4        358.41        265.65        85.38 o                         
  -5   2   4        117.91        135.54        56.67 o                         
  -4   2   4       1135.25       1381.90        85.34 o                         
  -3   2   4      80006.45      79825.27       828.95 o                         
  -2   2   4      42188.34      44080.19       382.34 o                         
  -1   2   4      23238.42      25933.86       274.27 o                         
   0   2   4       3304.42       3604.23       109.91 o                         
   1   2   4     154464.44     158922.45      2065.20 o                         
   2   2   4      25653.51      26405.04       237.43 o                         
   3   2   4      33047.14      32705.40       347.52 o                         
   4   2   4       7641.47       7690.67       193.52 o                         
   5   2   4      22751.48      21831.06       315.30 o                         
   6   2   4        276.19        296.15        63.07 o                         
   7   2   4      13341.46      13091.38       306.03 o                         
   8   2   4        212.29        142.31        61.74 o                         
   9   2   4       9011.12       8917.42       403.79 o                         
  10   2   4         82.94         95.67        81.01 o                         
  11   2   4       2432.38       2510.24       257.78 o                         
  12   2   4         22.68        117.47       157.24 o                         
 -12   3   4         73.91        276.81       146.60 o                         
 -11   3   4       1229.04       1059.82       178.82 o                         
 -10   3   4        660.03        607.73       153.79 o                         
  -9   3   4         29.53         27.28        82.38 o                         
  -8   3   4        161.17        304.58       103.23 o                         
  -7   3   4      26589.83      26079.82       607.75 o                         
  -6   3   4         18.66         71.22        45.42 o                         
  -5   3   4       1272.34       1122.80        85.50 o                         
  -4   3   4       2592.22       2493.16       131.40 o                         
  -3   3   4      15164.92      15003.71       214.15 o                         
  -2   3   4         89.68        137.88        21.47 o                         
  -1   3   4       3901.39       3806.01       191.97 o                         
   0   3   4       2854.35       2684.24       119.81 o                         
   1   3   4      61642.52      62004.02      1048.58 o                         
   2   3   4       5830.98       5813.49       161.17 o                         
   3   3   4        150.42        133.70        30.53 o                         
   4   3   4       1395.44       1170.35        87.00 o                         
   5   3   4      13179.03      13169.50       304.73 o                         
   6   3   4       4519.97       4353.38       166.63 o                         
   7   3   4        112.18        152.58        68.91 o                         
   8   3   4         16.04        285.27        75.32 o                         
   9   3   4       3090.74       3166.78       182.41 o                         
  10   3   4       1347.40       1490.83       196.08 o                         
  11   3   4        612.10        788.07       162.67 o                         
 -11   4   4        137.11        137.20       135.44 o                         
 -10   4   4         12.11         14.50        71.07 o                         
  -9   4   4       5891.66       6283.75       354.46 o                         
  -8   4   4      10811.73      11573.35       451.33 o                         
  -7   4   4          2.41         -6.76        44.99 o                         
  -6   4   4        357.42        395.88        72.51 o                         
  -5   4   4       9581.45       9471.99       222.18 o                         
  -4   4   4       8643.96       8553.90       189.55 o                         
  -3   4   4       4245.66       4333.00       109.36 o                         
  -2   4   4      18608.76      19712.14       210.09 o                         
  -1   4   4      29266.42      30019.21       444.71 o                         
   0   4   4      20347.92      19427.85       246.20 o                         
   1   4   4       4351.68       4261.09       116.37 o                         
   2   4   4      18716.65      19592.33       214.26 o                         
   3   4   4      21620.22      22162.88       270.10 o                         
   4   4   4      13864.10      13456.36       252.74 o                         
   5   4   4        567.35        473.19        69.31 o                         
   6   4   4       9279.51       9160.55       241.96 o                         
   7   4   4       5541.00       5451.10       202.07 o                         
   8   4   4       1064.76       1165.92       111.47 o                         
   9   4   4        128.36        193.66        73.99 o                         
  10   4   4       1788.18       2047.22       239.52 o                         
  11   4   4        916.26       1125.88       256.69 o                         
 -11   5   4        179.14        101.40       185.80 o                         
 -10   5   4       3152.15       3637.63       296.33 o                         
  -9   5   4        188.79        178.30        94.29 o                         
  -8   5   4        752.06        625.43       105.82 o                         
  -7   5   4       3524.24       3447.60       164.70 o                         
  -6   5   4       3671.92       3703.13       156.08 o                         
  -5   5   4        393.79        429.06        53.39 o                         
  -4   5   4       4473.14       4446.27       127.90 o                         
  -3   5   4        354.34        374.32        33.19 o                         
  -2   5   4      19076.29      20332.18       286.58 o                         
  -1   5   4       8835.13       8255.67       375.33 o                         
   0   5   4       2674.60       3019.47       100.53 o                         
   1   5   4      15261.02      15135.02       151.27 o                         
   2   5   4      14867.54      13990.35       188.34 o                         
   3   5   4       2920.69       2797.34       126.88 o                         
   4   5   4         59.43         74.26        43.86 o                         
   5   5   4         37.46        113.33        34.67 o                         
   6   5   4       3928.96       3972.47       148.40 o                         
   7   5   4       1142.89       1023.04        93.61 o                         
   8   5   4         30.12         29.04        42.51 o                         
   9   5   4         52.71         52.64        64.43 o                         
  10   5   4       3078.43       2942.18       211.09 o                         
  11   5   4         31.94        -26.53        95.39 o                         
 -11   6   4        853.10       1158.99       172.28 o                         
 -10   6   4         56.07        156.53        73.75 o                         
  -9   6   4        741.14        606.76       116.95 o                         
  -8   6   4       1063.08       1170.17       112.38 o                         
  -7   6   4        189.38        195.32        54.09 o                         
  -6   6   4       2229.14       2151.92       120.38 o                         
  -5   6   4        150.45        137.55        34.71 o                         
  -4   6   4        687.25        581.26        55.16 o                         
  -3   6   4       7293.11       7090.79       157.36 o                         
  -2   6   4        236.75        214.46        53.10 o                         
  -1   6   4       4193.50       4186.80       177.85 o                         
   0   6   4       1636.13       1346.60        65.81 o                         
   1   6   4        470.18        459.66        44.48 o                         
   2   6   4       2181.43       2522.58        76.31 o                         
   3   6   4       5241.33       5319.58       160.03 o                         
   4   6   4       6559.38       6279.64       172.19 o                         
   5   6   4       4316.23       3878.90       139.75 o                         
   6   6   4       4790.80       4723.66       164.20 o                         
   7   6   4       3129.34       3129.74       146.21 o                         
   8   6   4       2658.29       2750.03       146.95 o                         
   9   6   4        665.12        432.96        82.33 o                         
  10   6   4        281.69        309.58        81.80 o                         
  11   6   4       1882.89       2032.43       180.18 o                         
 -10   7   4       1636.29       1555.85       172.47 o                         
  -9   7   4       1236.26       1266.06       120.49 o                         
  -8   7   4        272.81        136.37        49.14 o                         
  -7   7   4       3766.56       3696.61       157.37 o                         
  -6   7   4        872.00        854.30        71.41 o                         
  -5   7   4        154.65         87.66        35.88 o                         
  -4   7   4       4496.84       4402.46       153.25 o                         
  -3   7   4      18836.04      19470.36       302.89 o                         
  -2   7   4        885.97        755.04        88.62 o                         
  -1   7   4       2674.69       2461.27       253.21 o                         
   0   7   4      11650.05      11326.52       200.68 o                         
   1   7   4       4364.38       4129.11       131.01 o                         
   2   7   4          1.06         29.29        19.51 o                         
   3   7   4       1985.06       1925.80        89.13 o                         
   4   7   4       3676.72       3924.73       124.23 o                         
   5   7   4      16104.30      16560.17       288.19 o                         
   6   7   4        329.63        366.95        61.36 o                         
   7   7   4        659.92        634.34        71.42 o                         
   8   7   4       3452.93       3195.24       162.72 o                         
   9   7   4       3710.44       3980.28       187.73 o                         
  10   7   4         42.27        239.59        84.30 o                         
 -10   8   4         15.02         22.69        82.47 o                         
  -9   8   4       2490.91       2404.96       147.40 o                         
  -8   8   4        670.89        679.21        86.19 o                         
  -7   8   4       2682.78       2772.66       137.88 o                         
  -6   8   4        628.19        410.23        54.67 o                         
  -5   8   4       8467.28       8754.46       240.65 o                         
  -4   8   4       5072.20       4984.12       195.84 o                         
  -3   8   4        233.67        183.99        52.62 o                         
  -2   8   4        459.78        334.44        43.93 o                         
  -1   8   4       8255.80       8283.17       207.16 o                         
   0   8   4       2010.90       1937.62        81.48 o                         
   1   8   4        118.48         98.91        25.33 o                         
   2   8   4         87.00         56.40        28.62 o                         
   3   8   4        446.20        424.44        46.65 o                         
   4   8   4       5059.00       5068.68       144.69 o                         
   5   8   4        250.03        219.74        38.77 o                         
   6   8   4         62.64         95.98        38.48 o                         
   7   8   4       3358.99       3037.78       149.26 o                         
   8   8   4        525.71        369.02        64.23 o                         
   9   8   4          0.49        -59.60        48.66 o                         
  10   8   4        136.17        -12.51        54.22 o                         
  -9   9   4        179.65         32.33        85.69 o                         
  -8   9   4         31.31         33.24        58.88 o                         
  -7   9   4        567.58        679.93       126.64 o                         
  -6   9   4       4572.40       4525.81       244.83 o                         
  -5   9   4       6709.15       6786.28       284.10 o                         
  -4   9   4        741.68        716.89        85.77 o                         
  -3   9   4       4320.38       4152.90       183.21 o                         
  -2   9   4      15194.34      16252.75       676.03 o                         
  -1   9   4       3866.44       4234.43       285.71 o                         
   0   9   4         45.18         48.10        24.97 o                         
   1   9   4         18.64         52.55        47.68 o                         
   2   9   4       5419.97       5280.75       213.31 o                         
   3   9   4        907.10        819.99        84.81 o                         
   4   9   4       1934.27       1988.52       120.28 o                         
   5   9   4        365.98        329.35        77.14 o                         
   6   9   4       4232.55       4164.64       204.73 o                         
   7   9   4       1251.42       1051.39       133.70 o                         
   8   9   4        351.20        177.02        81.51 o                         
   9   9   4        483.22        373.63       111.89 o                         
  -8  10   4       1368.81       1141.55       194.39 o                         
  -7  10   4        190.16        177.65       123.17 o                         
  -6  10   4        411.32        409.77       117.52 o                         
  -5  10   4        136.20        103.53        62.53 o                         
  -4  10   4       4124.00       4273.71       197.71 o                         
  -3  10   4        479.39        582.44        76.63 o                         
  -2  10   4         16.40         47.22        42.78 o                         
  -1  10   4        193.48         43.31        70.35 o                         
   0  10   4       7636.71       6918.81       392.66 o                         
   1  10   4        439.70        378.06        72.98 o                         
   2  10   4          1.00        100.65        46.65 o                         
   3  10   4       1734.10       1768.80       128.03 o                         
   4  10   4       3275.75       3535.09       162.38 o                         
   5  10   4        177.11        282.28        59.23 o                         
   6  10   4          0.49         82.94        57.51 o                         
   7  10   4         29.69        376.55        98.08 o                         
   8  10   4       4141.07       4503.74       397.90 o                         
  -7  11   4        504.52        445.18       116.88 o                         
  -6  11   4       2250.14       1998.25       369.83 o                         
  -5  11   4       3168.84       3019.21       278.28 o                         
  -4  11   4        655.85        580.07       103.68 o                         
  -3  11   4        146.59        249.41        90.96 o                         
  -2  11   4       3303.19       3313.61       217.83 o                         
  -1  11   4       7196.21       7304.85       323.21 o                         
   0  11   4        284.82        162.64        82.85 o                         
   1  11   4       3066.19       2494.35       252.13 o                         
   2  11   4       1206.99        920.78       159.57 o                         
   3  11   4       2922.25       2946.92       254.86 o                         
   4  11   4        961.73        994.24       110.38 o                         
   5  11   4       1638.18       1433.51       118.63 o                         
   6  11   4       1337.55       1317.50       130.64 o                         
   7  11   4       1366.79       1270.86       129.26 o                         
  -6  12   4        204.90        196.47       100.17 o                         
  -5  12   4       4516.01       4563.07       464.54 o                         
  -4  12   4          3.95        183.38        95.66 o                         
  -3  12   4        230.72        211.16        76.07 o                         
  -2  12   4        691.13        559.96       116.28 o                         
  -1  12   4       3855.19       3645.35       317.41 o                         
   0  12   4        181.80        220.44       110.05 o                         
   1  12   4        129.05        111.54        69.92 o                         
   2  12   4        291.59        287.28        97.57 o                         
   3  12   4       3044.33       3213.58       313.33 o                         
   4  12   4        174.36         89.13        75.04 o                         
   5  12   4         22.17         30.69        50.50 o                         
   6  12   4         53.13         51.14        58.85 o                         
  -4  13   4        638.46        872.50       179.91 o                         
  -3  13   4       1588.86       1980.58       252.29 o                         
  -2  13   4        843.79        906.54       214.27 o                         
  -1  13   4        952.25        776.53       157.07 o                         
   0  13   4        406.91        442.45       124.09 o                         
   1  13   4        346.22        332.19       106.63 o                         
   2  13   4       3634.52       3354.02       332.00 o                         
   3  13   4        141.73        202.98       105.94 o                         
   4  13   4        898.68        794.78       175.53 o                         
  -1  14   4         93.19        146.05        88.32 o                         
   0  14   4       1986.32       1596.88       242.36 o                         
   1  14   4         82.69         -4.46        81.06 o                         
 -11   0   5       5684.84       5837.01       556.63 o                         
  -9   0   5       4177.44       4452.13       428.43 o                         
  -7   0   5         95.90        192.56       130.89 o                         
  -5   0   5       2633.70       1739.31       188.67 o                         
  -3   0   5     117454.14     121953.21      1193.89 o                         
  -1   0   5       2103.68       1487.97        87.05 o                         
   1   0   5       9284.81      10746.13       409.13 o                         
   3   0   5      24884.60      23009.63       570.45 o                         
   5   0   5      21843.65      21483.49       599.12 o                         
   7   0   5       2674.69       2376.32       180.68 o                         
   9   0   5       1729.69       1607.84       264.79 o                         
  11   0   5       3813.13       3507.56       420.34 o                         
 -12   1   5        957.26       1252.54       213.25 o                         
 -11   1   5        211.57        437.52       168.27 o                         
 -10   1   5       1597.88       1642.07       205.30 o                         
  -9   1   5       1268.24       1161.07       160.06 o                         
  -8   1   5       3594.84       3277.60       247.96 o                         
  -7   1   5        387.34        210.94        72.97 o                         
  -6   1   5       6467.77       6636.13       286.48 o                         
  -5   1   5      12266.62      12288.22       350.77 o                         
  -4   1   5       2096.14       1995.37       131.88 o                         
  -3   1   5        748.97        854.02        78.87 o                         
  -2   1   5      33876.71      36338.42       393.59 o                         
  -1   1   5      44581.83      47533.01       907.29 o                         
   0   1   5       4229.16       4558.14        98.43 o                         
   1   1   5        129.26         72.26        26.77 o                         
   2   1   5      14358.37      15045.16       180.17 o                         
   3   1   5      11987.10      11909.86       218.11 o                         
   4   1   5        210.73        214.87        55.76 o                         
   5   1   5        789.31        895.75        79.37 o                         
   6   1   5       6993.86       6300.24       171.45 o                         
   7   1   5      10173.29       9992.21       231.61 o                         
   8   1   5       3242.42       2813.95       181.51 o                         
   9   1   5          1.90       -110.70        75.11 o                         
  10   1   5       1127.73       1089.20       186.34 o                         
  11   1   5       1633.82       1390.84       201.81 o                         
  12   1   5         42.46         32.41        93.01 o                         
 -12   2   5         95.35        119.79       132.95 o                         
 -11   2   5         42.38        222.59       175.80 o                         
 -10   2   5       2752.35       2619.62       255.93 o                         
  -9   2   5        173.22        -85.63        76.65 o                         
  -8   2   5       1170.60       1084.35       151.27 o                         
  -7   2   5       2043.21       2163.84       187.76 o                         
  -6   2   5      13224.46      13132.61       396.74 o                         
  -5   2   5        179.06        140.04        47.34 o                         
  -4   2   5      14844.62      15909.29       353.91 o                         
  -3   2   5         43.62         87.01        29.67 o                         
  -2   2   5      75410.59      78061.31       487.48 o                         
  -1   2   5        925.16       1157.17        55.58 o                         
   0   2   5      29086.82      31282.46       402.95 o                         
   1   2   5      12968.48      14350.24       196.06 o                         
   2   2   5      81981.69      84359.44       481.60 o                         
   3   2   5       2167.29       2205.19        94.66 o                         
   4   2   5      24697.95      23931.88       371.04 o                         
   5   2   5        310.68        353.54        49.19 o                         
   6   2   5      18691.16      17661.47       282.36 o                         
   7   2   5          4.92         94.36        55.11 o                         
   8   2   5      10455.80      10217.10       292.50 o                         
   9   2   5        117.38        317.57       146.38 o                         
  10   2   5       2633.40       2345.89       233.21 o                         
  11   2   5          0.12        204.16       146.01 o                         
  12   2   5       2176.69       1931.63       240.17 o                         
 -12   3   5        845.33        658.32       183.96 o                         
 -11   3   5         72.16         55.20        94.21 o                         
 -10   3   5       3474.67       4296.42       499.78 o                         
  -9   3   5       4132.08       3942.40       289.87 o                         
  -8   3   5        310.77        266.87        88.77 o                         
  -7   3   5        317.95        398.21       112.50 o                         
  -6   3   5      17225.99      17206.50       454.90 o                         
  -5   3   5       1704.46       1546.84       102.16 o                         
  -4   3   5      14906.69      15776.30       278.16 o                         
  -3   3   5       4734.61       4459.74       107.55 o                         
  -2   3   5      38595.08      38763.77       470.92 o                         
  -1   3   5       3950.88       3936.75       122.77 o                         
   0   3   5       1486.68       1536.58       107.20 o                         
   1   3   5      13382.57      13763.15       229.45 o                         
   2   3   5      32194.49      31471.88       248.18 o                         
   3   3   5      57789.94      59679.19       463.79 o                         
   4   3   5        554.48        538.86        57.86 o                         
   5   3   5        194.61        154.88        36.29 o                         
   6   3   5       8765.86       8496.38       280.25 o                         
   7   3   5       4998.95       4751.97       220.41 o                         
   8   3   5        954.50        868.20       102.80 o                         
   9   3   5        841.59        840.82       111.59 o                         
  10   3   5       2151.00       2241.22       449.15 o                         
  11   3   5       1410.79       1805.35       443.02 o                         
 -11   4   5       2229.51       2155.71       244.09 o                         
 -10   4   5         35.60         75.91       114.86 o                         
  -9   4   5        399.40        360.24       140.39 o                         
  -8   4   5       4955.95       5102.31       295.93 o                         
  -7   4   5       5431.11       5259.52       363.79 o                         
  -6   4   5        476.12        478.90        71.96 o                         
  -5   4   5        704.28        652.79        64.58 o                         
  -4   4   5       2354.64       2228.12       139.12 o                         
  -3   4   5       3131.30       3119.03        93.88 o                         
  -2   4   5       2178.16       2192.64        70.29 o                         
  -1   4   5      22843.83      22510.48       683.27 o                         
   0   4   5      11633.40      12058.92       213.25 o                         
   1   4   5      46245.59      45915.54       388.86 o                         
   2   4   5       6049.36       6152.87       148.45 o                         
   3   4   5       2523.43       3003.68       122.01 o                         
   4   4   5       2624.62       2514.86       112.65 o                         
   5   4   5       3986.86       3716.80       169.30 o                         
   6   4   5       1525.90       1397.54       106.76 o                         
   7   4   5       2599.76       2473.24       136.99 o                         
   8   4   5       3452.40       3395.24       191.12 o                         
   9   4   5       1887.57       1974.58       147.51 o                         
  10   4   5         95.57         69.65        82.79 o                         
  11   4   5        650.49        775.03       163.57 o                         
 -11   5   5        131.88        -34.78        79.83 o                         
 -10   5   5       3691.16       4056.44       264.11 o                         
  -9   5   5       6647.53       7455.65       328.51 o                         
  -8   5   5         14.04         59.96        64.22 o                         
  -7   5   5        429.76        380.22        60.50 o                         
  -6   5   5       7384.87       7109.28       213.59 o                         
  -5   5   5       2659.80       2830.92       123.80 o                         
  -4   5   5       4909.06       4828.70       133.23 o                         
  -3   5   5       5111.87       5273.97       141.82 o                         
  -2   5   5      10432.74      10511.82       261.77 o                         
  -1   5   5      32202.91      33308.62       589.75 o                         
   0   5   5       2538.10       2543.84        91.56 o                         
   1   5   5         21.10         48.57        26.30 o                         
   2   5   5       8140.24       8654.32       152.26 o                         
   3   5   5      21387.82      21085.29       305.33 o                         
   4   5   5      11999.37      11036.44       239.65 o                         
   5   5   5         16.64         24.64        32.86 o                         
   6   5   5        472.46        444.53        57.30 o                         
   7   5   5       6037.03       5955.00       216.18 o                         
   8   5   5       1816.86       1605.26       140.75 o                         
   9   5   5        571.03        537.60        80.05 o                         
  10   5   5         10.89        116.86        91.75 o                         
  11   5   5        768.01        509.76       259.98 o                         
 -11   6   5       3263.90       3543.82       263.64 o                         
 -10   6   5        530.85        852.65       148.01 o                         
  -9   6   5       2701.98       2390.27       246.10 o                         
  -8   6   5       1244.74       1176.64       123.72 o                         
  -7   6   5       7958.57       7820.29       244.60 o                         
  -6   6   5         24.91         70.13        34.01 o                         
  -5   6   5          3.02          3.99        30.83 o                         
  -4   6   5        216.61        220.55        57.86 o                         
  -3   6   5      24347.27      24724.03       290.97 o                         
  -2   6   5       7075.08       7087.46       233.86 o                         
  -1   6   5       6729.89       7445.88       235.17 o                         
   0   6   5       5203.71       4935.83       122.80 o                         
   1   6   5      21771.40      21216.84       294.32 o                         
   2   6   5        435.53        340.70        36.24 o                         
   3   6   5        262.27        235.21        36.20 o                         
   4   6   5       3856.31       3628.46       131.88 o                         
   5   6   5       6389.04       6142.08       202.02 o                         
   6   6   5       1082.76       1150.35        94.68 o                         
   7   6   5        301.84        233.93        47.73 o                         
   8   6   5       2602.59       2594.52       143.90 o                         
   9   6   5        938.26        854.67       106.14 o                         
  10   6   5        451.94        556.64        97.55 o                         
  11   6   5        197.11        353.46        94.41 o                         
 -10   7   5       1492.47       1725.87       164.14 o                         
  -9   7   5          3.25         45.31        57.31 o                         
  -8   7   5         35.24          3.40        39.54 o                         
  -7   7   5         82.37        -18.49        46.37 o                         
  -6   7   5       6983.63       6987.74       198.14 o                         
  -5   7   5        485.08        463.00        81.34 o                         
  -4   7   5       2996.88       2670.58       126.70 o                         
  -3   7   5       9790.69       9499.45       185.91 o                         
  -2   7   5       8666.95       8652.63       419.03 o                         
  -1   7   5        736.48        690.07        97.56 o                         
   0   7   5       3520.31       3481.90       112.44 o                         
   1   7   5       2585.27       2491.55       103.94 o                         
   2   7   5      12272.38      12269.55       169.65 o                         
   3   7   5         13.54         41.04        27.81 o                         
   4   7   5       4658.64       4181.55       151.94 o                         
   5   7   5       1235.85       1247.17        85.39 o                         
   6   7   5      10096.97       9810.03       244.85 o                         
   7   7   5          4.46         40.30        38.23 o                         
   8   7   5        404.21        413.07        70.06 o                         
   9   7   5        559.39        754.96        95.52 o                         
  10   7   5       3468.36       3620.68       213.23 o                         
 -10   8   5        538.52        510.14       138.78 o                         
  -9   8   5         39.15         17.62        59.38 o                         
  -8   8   5       3509.19       3540.08       186.89 o                         
  -7   8   5       1451.52       1302.72        99.11 o                         
  -6   8   5       3699.48       3618.48       166.99 o                         
  -5   8   5       2900.15       2940.19       140.66 o                         
  -4   8   5      14125.74      14530.90       379.16 o                         
  -3   8   5      12163.99      12370.32       289.53 o                         
  -2   8   5         34.59         61.01        53.22 o                         
  -1   8   5          8.80         16.22        34.94 o                         
   0   8   5      12074.14      12086.36       216.14 o                         
   1   8   5         10.30         66.79        27.73 o                         
   2   8   5         13.16         -9.81        22.11 o                         
   3   8   5        801.79        721.94        82.25 o                         
   4   8   5       4814.42       4652.67       137.39 o                         
   5   8   5       2157.42       2282.97       179.62 o                         
   6   8   5       2378.83       1928.80       151.14 o                         
   7   8   5        141.75        137.23        61.29 o                         
   8   8   5       2267.07       2064.85       132.27 o                         
   9   8   5        303.31        238.30        60.45 o                         
  10   8   5          9.93         -3.13        52.01 o                         
  -9   9   5       1294.25       1492.99       225.38 o                         
  -8   9   5        803.66        509.01       140.50 o                         
  -7   9   5        710.80        626.43       104.42 o                         
  -6   9   5        210.12        279.89        80.62 o                         
  -5   9   5       8880.22       9287.85       327.47 o                         
  -4   9   5       6408.53       6737.99       234.42 o                         
  -3   9   5        237.89        187.19        48.31 o                         
  -2   9   5       2476.09       2653.02       206.98 o                         
  -1   9   5       3880.56       4483.46       227.51 o                         
   0   9   5       7519.92       7030.93       174.66 o                         
   1   9   5       1912.46       1885.82       110.41 o                         
   2   9   5        167.61        199.48        54.98 o                         
   3   9   5       4776.86       4916.70       195.69 o                         
   4   9   5       1769.46       1540.60       105.71 o                         
   5   9   5       1933.82       1954.21       148.78 o                         
   6   9   5        411.57        450.11        93.99 o                         
   7   9   5       1229.72       1013.09       139.83 o                         
   8   9   5       1100.94       1070.63       150.22 o                         
   9   9   5        166.03        241.24       102.20 o                         
  -8  10   5        134.14        191.47       117.35 o                         
  -7  10   5       6507.43       7204.26       450.07 o                         
  -6  10   5        290.48        293.08       131.37 o                         
  -5  10   5        127.98        109.80        77.39 o                         
  -4  10   5         33.88        -19.00        45.95 o                         
  -3  10   5       9212.54       9245.56       428.03 o                         
  -2  10   5        577.16        566.41        96.23 o                         
  -1  10   5        671.90        679.67        95.36 o                         
   0  10   5        230.32        167.42        84.57 o                         
   1  10   5      15031.96      15174.06       402.36 o                         
   2  10   5       2198.75       1980.59       139.98 o                         
   3  10   5        520.08        451.93        78.96 o                         
   4  10   5       1805.88       1628.58       113.50 o                         
   5  10   5       6044.45       6115.36       225.92 o                         
   6  10   5        399.77        432.35        90.72 o                         
   7  10   5       1377.67       1682.05       151.25 o                         
   8  10   5         35.79        156.36        76.54 o                         
  -7  11   5        331.43        447.15       133.56 o                         
  -6  11   5         16.60         27.70        89.30 o                         
  -5  11   5       1186.89       1226.75       185.41 o                         
  -4  11   5       5229.03       5394.21       338.53 o                         
  -3  11   5        382.66        318.65       102.00 o                         
  -2  11   5       1338.75       1198.47       135.76 o                         
  -1  11   5        854.39        721.16       112.17 o                         
   0  11   5       4725.34       4768.49       344.77 o                         
   1  11   5        969.09        884.66       158.37 o                         
   2  11   5       3111.22       2486.51       257.31 o                         
   3  11   5        661.29        635.15       121.85 o                         
   4  11   5       2420.99       2546.16       144.39 o                         
   5  11   5        341.66        332.93        60.97 o                         
   6  11   5       1174.47       1250.67       128.01 o                         
   7  11   5        691.51        866.20       117.85 o                         
  -6  12   5        803.96        500.33       136.60 o                         
  -5  12   5          4.04         94.77        88.25 o                         
  -4  12   5       3785.96       4176.17       514.40 o                         
  -3  12   5          2.79         12.54        48.18 o                         
  -2  12   5        154.42         93.76        48.88 o                         
  -1  12   5       1286.57       1071.61       184.86 o                         
   0  12   5       6694.03       6978.78       505.43 o                         
   1  12   5       1277.74       1121.84       185.76 o                         
   2  12   5        126.50         91.80        64.44 o                         
   3  12   5          5.47         84.74        79.44 o                         
   4  12   5       2032.95       1936.29       173.48 o                         
   5  12   5         79.70        124.48        52.68 o                         
   6  12   5          4.99         51.24        63.93 o                         
  -4  13   5        842.21        629.63       119.18 o                         
  -3  13   5        608.30        290.36       228.95 o                         
  -2  13   5       1193.45       1246.28       199.19 o                         
  -1  13   5       1806.08       1193.18       190.96 o                         
   0  13   5        108.43         92.96       123.94 o                         
   1  13   5       1344.69       1167.36       197.85 o                         
   2  13   5       1163.04       1182.35       203.24 o                         
   3  13   5        783.35        726.83       175.20 o                         
   4  13   5        388.59        525.54       144.72 o                         
  -1  14   5        133.48         41.59        84.31 o                         
   0  14   5         11.23         10.21       212.96 o                         
   1  14   5       3726.62       3550.33       347.37 o                         
 -12   0   6        757.40        559.22       206.77 o                         
 -10   0   6       6559.94       6697.23       558.29 o                         
  -8   0   6      24148.88      26078.59       935.19 o                         
  -6   0   6       8592.56       8867.94       470.12 o                         
  -4   0   6      22112.01      22290.57       595.54 o                         
  -2   0   6       1299.10       1110.21        71.86 o                         
   0   0   6      65357.96      28909.18     32696.65 o                         
   2   0   6       1206.96       1385.10       103.45 o                         
   4   0   6      11623.43      10537.81       286.72 o                         
   6   0   6        256.18        255.43        67.20 o                         
   8   0   6       4421.25       3893.62       251.98 o                         
  10   0   6       1477.43       1091.91       232.43 o                         
  12   0   6        445.64        325.54       168.66 o                         
 -12   1   6       1321.33       1850.58       425.31 o                         
 -11   1   6       1443.72       1434.59       214.62 o                         
 -10   1   6         10.50         49.62       117.35 o                         
  -9   1   6        657.64        607.67       126.85 o                         
  -8   1   6       6119.79       6042.37       329.28 o                         
  -7   1   6        935.11       1235.55       157.95 o                         
  -6   1   6        329.56        310.42        72.78 o                         
  -5   1   6      12037.60      12340.72       443.45 o                         
  -4   1   6      62600.99      64635.14       714.95 o                         
  -3   1   6      18021.45      18260.42       336.05 o                         
  -2   1   6          4.28         18.95        43.10 o                         
  -1   1   6       7769.11       8202.19       127.17 o                         
   0   1   6      19993.32      21341.05       259.20 o                         
   1   1   6        104.36        146.14        22.65 o                         
   2   1   6      36020.69      38200.01       302.25 o                         
   3   1   6       7392.06       7377.02       152.46 o                         
   4   1   6      36261.38      35491.24       372.44 o                         
   5   1   6       4063.29       4005.68       225.44 o                         
   6   1   6       4057.71       4120.44       155.34 o                         
   7   1   6        872.51        875.53        76.96 o                         
   8   1   6       5717.23       5876.40       217.13 o                         
   9   1   6         25.04        149.10        77.06 o                         
  10   1   6       1271.99       1093.09       176.48 o                         
  11   1   6        773.01        927.17       198.69 o                         
  12   1   6        960.09        762.15       158.90 o                         
 -12   2   6        194.99        215.23       110.99 o                         
 -11   2   6       1567.06       1617.54       229.47 o                         
 -10   2   6         75.74         45.59       112.54 o                         
  -9   2   6       1609.80       1693.51       197.33 o                         
  -8   2   6        235.17        508.05       113.31 o                         
  -7   2   6       7425.94       7953.10       341.36 o                         
  -6   2   6       7237.65       6911.03       296.97 o                         
  -5   2   6      24413.83      23635.14       867.92 o                         
  -4   2   6       4123.18       3654.49       175.95 o                         
  -3   2   6      24824.68      25253.38       392.03 o                         
  -2   2   6       6535.31       6745.51       155.85 o                         
  -1   2   6       2917.14       3257.05       135.84 o                         
   0   2   6       6732.85       7995.50       133.23 o                         
   1   2   6        186.57        192.69        27.72 o                         
   2   2   6       4240.72       4599.63       111.64 o                         
   3   2   6      25629.26      26315.90       614.25 o                         
   4   2   6        170.55        235.88       105.00 o                         
   5   2   6        106.27         61.68        42.78 o                         
   6   2   6       5696.72       5632.96       182.82 o                         
   7   2   6       2050.32       1871.20       115.15 o                         
   8   2   6        427.80        429.84        87.64 o                         
   9   2   6       6689.46       7045.43       299.22 o                         
  10   2   6         82.66        298.25       154.58 o                         
  11   2   6       1173.54       1112.50       176.40 o                         
  12   2   6        205.90        379.03       132.05 o                         
 -12   3   6        100.24        202.63       126.55 o                         
 -11   3   6        299.30        147.38        86.33 o                         
 -10   3   6       1548.10       1656.94       209.46 o                         
  -9   3   6       3890.60       3967.11       286.57 o                         
  -8   3   6        780.92        816.05       141.42 o                         
  -7   3   6       2337.91       2093.18       183.02 o                         
  -6   3   6        270.78        403.64       120.19 o                         
  -5   3   6       9371.11       9534.84       309.61 o                         
  -4   3   6      19712.11      20358.32       285.18 o                         
  -3   3   6      11071.25      12197.50       176.89 o                         
  -2   3   6       2578.46       2562.66        79.11 o                         
  -1   3   6      31772.34      33786.64       355.63 o                         
   0   3   6      47494.95      49585.91       593.93 o                         
   1   3   6        150.27        386.05        83.12 o                         
   2   3   6        780.51        739.57        38.89 o                         
   3   3   6      11213.48      10402.48       275.39 o                         
   4   3   6      24605.14      24138.53       347.33 o                         
   5   3   6         40.72         19.25        23.87 o                         
   6   3   6        809.41        710.89        70.55 o                         
   7   3   6      13305.37      12917.12       309.29 o                         
   8   3   6       6621.18       6900.22       243.67 o                         
   9   3   6         62.99        190.80        78.65 o                         
  10   3   6        800.76        798.64       144.37 o                         
  11   3   6       2110.66       1797.75       222.93 o                         
 -11   4   6        753.37       1116.17       201.47 o                         
 -10   4   6       2601.29       2890.92       262.15 o                         
  -9   4   6         78.47        176.58       163.37 o                         
  -8   4   6        266.34        317.62        99.22 o                         
  -7   4   6       2077.26       1963.83       177.28 o                         
  -6   4   6       4044.71       4014.42       160.01 o                         
  -5   4   6        594.72        655.28        62.87 o                         
  -4   4   6       7414.18       6967.95       156.22 o                         
  -3   4   6      15907.64      15161.09       245.03 o                         
  -2   4   6      12477.51      13092.53       199.70 o                         
  -1   4   6         57.28         61.29        27.35 o                         
   0   4   6      19721.46      20110.97       284.44 o                         
   1   4   6      13226.29      13134.00       370.31 o                         
   2   4   6      18539.68      19281.88       267.20 o                         
   3   4   6       8788.00       9231.02       150.09 o                         
   4   4   6       1775.64       2001.18       116.10 o                         
   5   4   6       6950.06       7434.92       239.70 o                         
   6   4   6        246.45        209.85        67.65 o                         
   7   4   6        437.97        493.27        71.45 o                         
   8   4   6        145.67        183.64        73.47 o                         
   9   4   6       1590.99       1711.42       141.25 o                         
  10   4   6        425.31        490.26        82.39 o                         
  11   4   6        212.82        104.84       117.03 o                         
 -11   5   6         58.64        179.14       136.10 o                         
 -10   5   6        148.60        353.15       103.13 o                         
  -9   5   6       1718.31       1647.42       164.73 o                         
  -8   5   6       7893.61       8715.46       330.04 o                         
  -7   5   6        212.09        171.83        63.03 o                         
  -6   5   6        665.12        529.92        65.87 o                         
  -5   5   6         52.73         82.37        28.67 o                         
  -4   5   6      14931.81      15210.31       312.66 o                         
  -3   5   6       9824.25      10478.37       199.15 o                         
  -2   5   6       4976.47       5420.03       145.10 o                         
  -1   5   6       2603.16       2442.61       127.23 o                         
   0   5   6      27091.18      28409.34       358.43 o                         
   1   5   6         81.68         85.10        29.63 o                         
   2   5   6       4969.54       4902.22       146.42 o                         
   3   5   6        160.68        160.07        50.97 o                         
   4   5   6      19045.99      19241.81       343.20 o                         
   5   5   6       4226.43       3939.90       159.41 o                         
   6   5   6        137.77        147.54        41.07 o                         
   7   5   6       1242.63       1255.98       111.33 o                         
   8   5   6       4901.59       4715.35       207.15 o                         
   9   5   6         55.89        116.49        57.15 o                         
  10   5   6        642.44        552.84        91.81 o                         
  11   5   6          2.14        -50.04        70.74 o                         
 -11   6   6        755.75        567.56       126.44 o                         
 -10   6   6       2473.14       2959.98       229.77 o                         
  -9   6   6        856.51        935.18       130.10 o                         
  -8   6   6       2674.74       2333.21       243.70 o                         
  -7   6   6       2184.86       2012.92       117.81 o                         
  -6   6   6        109.92        127.61        40.61 o                         
  -5   6   6        892.21        803.35        64.14 o                         
  -4   6   6        215.59        192.18        33.87 o                         
  -3   6   6       7914.53       7923.28       203.89 o                         
  -2   6   6      27939.85      27589.56       608.07 o                         
  -1   6   6       3653.48       3570.74       166.34 o                         
   0   6   6        112.46         77.78        30.64 o                         
   1   6   6      21504.02      21004.04       525.44 o                         
   2   6   6      31451.65      32167.66       307.04 o                         
   3   6   6        987.44        967.59        80.08 o                         
   4   6   6         41.90         68.71        41.72 o                         
   5   6   6       7661.86       7420.57       222.21 o                         
   6   6   6       8213.12       8350.00       235.32 o                         
   7   6   6        927.41        958.14        89.22 o                         
   8   6   6        486.87        402.26        76.23 o                         
   9   6   6       5236.47       5351.67       217.57 o                         
  10   6   6       2292.33       2757.82       188.58 o                         
 -10   7   6        793.54        550.58       109.82 o                         
  -9   7   6       1750.92       1682.34       144.04 o                         
  -8   7   6        708.23        490.48        65.54 o                         
  -7   7   6       2450.22       2166.95       119.47 o                         
  -6   7   6       2877.72       2798.79       128.69 o                         
  -5   7   6      18731.53      18721.66       359.38 o                         
  -4   7   6       5941.84       5651.49       173.92 o                         
  -3   7   6      10433.03      10607.96       249.24 o                         
  -2   7   6      20949.33      21520.27       633.97 o                         
  -1   7   6       7290.32       7366.71       294.98 o                         
   0   7   6       1186.32       1138.35        66.04 o                         
   1   7   6       1251.75       1158.54        72.84 o                         
   2   7   6        737.71        700.46        55.34 o                         
   3   7   6      18697.19      18663.94       307.11 o                         
   4   7   6       1225.57       1082.82        80.43 o                         
   5   7   6        965.09        802.15        86.42 o                         
   6   7   6        882.37       1018.23        86.51 o                         
   7   7   6       2808.12       2831.27       141.43 o                         
   8   7   6        620.70        611.81        84.32 o                         
   9   7   6        115.73        151.48        64.63 o                         
  10   7   6         43.94        100.48        66.18 o                         
 -10   8   6       1259.22       1204.06       134.88 o                         
  -9   8   6        437.59        384.77        66.72 o                         
  -8   8   6        333.96        344.68        56.78 o                         
  -7   8   6       1367.74       1176.27       106.72 o                         
  -6   8   6       3317.16       3062.80       152.84 o                         
  -5   8   6       1203.27       1149.70       114.59 o                         
  -4   8   6        309.53        311.84        63.76 o                         
  -3   8   6       5450.20       5482.99       191.37 o                         
  -2   8   6       3179.43       3109.79       180.72 o                         
  -1   8   6        321.93        304.99        54.58 o                         
   0   8   6         22.05         67.60        25.97 o                         
   1   8   6       4839.27       5130.34       158.65 o                         
   2   8   6        705.34        716.27        57.71 o                         
   3   8   6        173.93        148.77        46.92 o                         
   4   8   6       1144.26       1092.89        80.53 o                         
   5   8   6       9553.08       9337.69       243.40 o                         
   6   8   6        133.79        139.80        34.66 o                         
   7   8   6       2332.59       1907.12       119.94 o                         
   8   8   6         39.28         30.23        52.81 o                         
   9   8   6        520.46        493.10        74.12 o                         
  -9   9   6        233.25        216.36       188.33 o                         
  -8   9   6       2163.73       2292.96       261.69 o                         
  -7   9   6       1536.20       1663.94       210.22 o                         
  -6   9   6       1834.76       2045.37       317.34 o                         
  -5   9   6         83.23        256.13        93.72 o                         
  -4   9   6       6362.00       6379.00       320.38 o                         
  -3   9   6       1406.18       1372.02       103.58 o                         
  -2   9   6        632.07        636.01        92.34 o                         
  -1   9   6        976.41       1060.16        84.63 o                         
   0   9   6         99.09        176.53        42.43 o                         
   1   9   6       5186.17       5024.11       154.28 o                         
   2   9   6       5571.86       5382.15       217.13 o                         
   3   9   6         20.48         61.56        46.39 o                         
   4   9   6       3181.21       3013.80       176.81 o                         
   5   9   6       1583.08       1459.54       122.50 o                         
   6   9   6         43.08         39.82        59.89 o                         
   7   9   6       2613.68       2773.20       211.60 o                         
   8   9   6       1303.32       1257.56       165.73 o                         
   9   9   6        561.51        529.56       121.36 o                         
  -8  10   6          1.87        -38.16       123.71 o                         
  -7  10   6         66.89        189.27       113.29 o                         
  -6  10   6       8093.82       8821.95       480.05 o                         
  -5  10   6        316.84        294.33       171.57 o                         
  -4  10   6        937.85        720.55       133.42 o                         
  -3  10   6        999.49        969.06       120.92 o                         
  -2  10   6      10973.94      12127.72       398.28 o                         
  -1  10   6        835.88       1066.55       152.64 o                         
   0  10   6         59.99         69.67        55.82 o                         
   1  10   6        368.86        472.46       100.33 o                         
   2  10   6      14688.89      14876.35       494.72 o                         
   3  10   6        546.06        540.24       110.07 o                         
   4  10   6        565.57        615.64        73.84 o                         
   5  10   6        821.11        900.03        94.13 o                         
   6  10   6       9414.65      10157.86       330.98 o                         
   7  10   6        212.79        442.58        99.46 o                         
   8  10   6        569.85        543.60        88.04 o                         
  -7  11   6        801.63        791.13       172.60 o                         
  -6  11   6         84.51         26.46       142.67 o                         
  -5  11   6        310.30        247.22        89.60 o                         
  -4  11   6        767.77       1038.71       137.47 o                         
  -3  11   6       2100.80       1819.29       188.10 o                         
  -2  11   6        758.15        576.71       106.94 o                         
  -1  11   6       4790.23       4894.31       269.21 o                         
   0  11   6        826.01        601.83       128.57 o                         
   1  11   6       1543.07        948.65       154.39 o                         
   2  11   6       2668.65       2501.43       185.05 o                         
   3  11   6       1118.07       1021.56       149.75 o                         
   4  11   6        356.54        467.79        87.47 o                         
   5  11   6       1161.23       1175.12       107.81 o                         
   6  11   6        564.65        474.21        81.35 o                         
   7  11   6       1419.13       1339.76       137.32 o                         
  -6  12   6        119.73        349.02       208.64 o                         
  -5  12   6        314.81        383.26       141.94 o                         
  -4  12   6         56.11        124.39        84.67 o                         
  -3  12   6       1571.48       1551.03       165.41 o                         
  -2  12   6         31.16         10.91        40.76 o                         
  -1  12   6        180.90        153.70        97.74 o                         
   0  12   6         50.10        195.60        92.64 o                         
   1  12   6       3089.29       3092.38       297.90 o                         
   2  12   6         20.85         50.90        76.66 o                         
   3  12   6         83.45        151.31        87.21 o                         
   4  12   6          0.08        -12.43        55.10 o                         
   5  12   6        759.44        671.28        96.82 o                         
   6  12   6          0.38         24.33        68.99 o                         
  -4  13   6        132.90        190.79        72.62 o                         
  -3  13   6       1020.48        891.28       166.60 o                         
  -2  13   6       1655.68       1805.64       240.50 o                         
  -1  13   6        311.58        337.37       117.19 o                         
   0  13   6        642.73        523.21       134.64 o                         
   1  13   6        293.13         98.95        74.61 o                         
   2  13   6        975.06        781.56       176.27 o                         
   3  13   6       2500.31       2870.43       306.81 o                         
   4  13   6         15.19        305.16       123.86 o                         
  -1  14   6         24.27         95.20        70.99 o                         
   0  14   6          2.97         36.25       104.91 o                         
   1  14   6         20.45         86.71       127.78 o                         
 -11   0   7        646.78        611.27       183.39 o                         
  -9   0   7       1367.45       1469.32       258.16 o                         
  -7   0   7      11646.83      11948.25       608.16 o                         
  -5   0   7      14085.09      13834.35       535.56 o                         
  -3   0   7      35189.25      36828.60       678.25 o                         
  -1   0   7      38312.45      40946.76       525.02 o                         
   1   0   7      84767.95      83179.27       591.92 o                         
   3   0   7       2547.60       2100.67       118.35 o                         
   5   0   7       9994.93      10126.78       329.85 o                         
   7   0   7          6.87        -24.81        49.24 o                         
   9   0   7       7167.67       7342.86       364.36 o                         
  11   0   7        249.90        243.22       115.22 o                         
 -12   1   7        890.19        701.18       163.11 o                         
 -11   1   7       1858.17       1726.59       236.39 o                         
 -10   1   7        192.86        225.89       115.27 o                         
  -9   1   7        304.37        230.56        92.82 o                         
  -8   1   7         13.58        -26.83        86.36 o                         
  -7   1   7      25467.87      26825.14       934.97 o                         
  -6   1   7         32.39         61.16        58.47 o                         
  -5   1   7        929.35        549.32       104.74 o                         
  -4   1   7      17487.36      19364.00       405.22 o                         
  -3   1   7      32945.30      34974.87       470.74 o                         
  -2   1   7       1173.70        967.81        63.57 o                         
  -1   1   7        108.45        116.08        22.04 o                         
   0   1   7      12612.74      13588.04       173.12 o                         
   1   1   7      42339.90      44436.97       514.63 o                         
   2   1   7       1092.95       1149.62        75.74 o                         
   3   1   7       3347.97       3197.73       103.20 o                         
   4   1   7       6039.57       6023.56       158.73 o                         
   5   1   7      49838.09      47445.29       936.39 o                         
   6   1   7       1397.55       1619.44       113.83 o                         
   7   1   7        944.40        897.31        74.96 o                         
   8   1   7        384.39        375.35        65.88 o                         
   9   1   7       4304.74       4116.61       230.52 o                         
  10   1   7        217.08        269.43       153.36 o                         
  11   1   7       2264.33       2368.43       248.82 o                         
  12   1   7        302.97        365.53       205.60 o                         
 -12   2   7       2363.28       2577.02       280.74 o                         
 -11   2   7          0.34        355.04       154.81 o                         
 -10   2   7       2180.52       2217.08       238.40 o                         
  -9   2   7       2272.48       2094.55       225.48 o                         
  -8   2   7      17875.22      18272.17      1248.36 o                         
  -7   2   7       3423.44       3686.94       269.83 o                         
  -6   2   7      15917.28      16490.92       451.31 o                         
  -5   2   7      12321.90      13302.83       373.27 o                         
  -4   2   7      66414.73      68889.74       747.20 o                         
  -3   2   7        254.63        160.95        45.80 o                         
  -2   2   7      35263.13      36540.46       487.43 o                         
  -1   2   7       4018.50       4334.17       115.53 o                         
   0   2   7      71863.35      76958.48       721.36 o                         
   1   2   7      19434.56      19888.71       393.95 o                         
   2   2   7      35729.88      35864.04       279.33 o                         
   3   2   7      25100.64      25831.38       779.66 o                         
   4   2   7       6465.62       6407.65       186.28 o                         
   5   2   7       3697.04       3968.43       161.78 o                         
   6   2   7      18167.17      17718.14       319.97 o                         
   7   2   7       1279.90       1500.61       102.51 o                         
   8   2   7        159.76        159.49        56.50 o                         
   9   2   7        535.28        567.13       102.26 o                         
  10   2   7       5145.49       5174.70       300.43 o                         
  11   2   7        137.72        205.65       150.83 o                         
 -12   3   7        530.37        184.61        91.63 o                         
 -11   3   7        399.27        273.99       151.66 o                         
 -10   3   7          8.13        173.35       119.79 o                         
  -9   3   7         95.70         47.52        75.39 o                         
  -8   3   7       8866.09       8743.60       403.16 o                         
  -7   3   7        129.28        147.17        67.95 o                         
  -6   3   7        877.28        748.04       108.65 o                         
  -5   3   7          9.95        -12.57        44.64 o                         
  -4   3   7       8545.33       9118.56       205.48 o                         
  -3   3   7      31889.56      31987.13       319.04 o                         
  -2   3   7        742.93        643.88        46.40 o                         
  -1   3   7        170.90        190.17        24.81 o                         
   0   3   7       1597.65       1725.06       121.07 o                         
   1   3   7      20889.12      20805.97       284.03 o                         
   2   3   7          5.79         15.65        14.61 o                         
   3   3   7        213.38        247.66        39.11 o                         
   4   3   7      10592.80      10485.03       243.43 o                         
   5   3   7        545.57        572.47        63.04 o                         
   6   3   7       1672.29       1519.01        98.05 o                         
   7   3   7         14.49        117.24        59.53 o                         
   8   3   7       4360.26       4795.59       206.77 o                         
   9   3   7       3102.67       2722.14       167.90 o                         
  10   3   7        163.69        104.10        75.23 o                         
  11   3   7          5.58        208.98       125.24 o                         
 -11   4   7        773.43        723.34       170.08 o                         
 -10   4   7        673.94        548.65       151.31 o                         
  -9   4   7       3696.41       3582.44       278.52 o                         
  -8   4   7        391.71        389.83       117.61 o                         
  -7   4   7        510.98        424.78        93.66 o                         
  -6   4   7       2346.60       2418.42       154.46 o                         
  -5   4   7       1704.32       1773.79       119.15 o                         
  -4   4   7          0.53         65.16        32.83 o                         
  -3   4   7      34590.22      33889.15       536.17 o                         
  -2   4   7       3497.83       3550.10       100.90 o                         
  -1   4   7      16349.05      16532.43       287.60 o                         
   0   4   7        276.22        282.73        64.34 o                         
   1   4   7         51.82        102.59        35.19 o                         
   2   4   7         34.64         63.27        16.25 o                         
   3   4   7        432.72        531.06        39.26 o                         
   4   4   7        718.89        752.39        63.56 o                         
   5   4   7       5767.94       5502.43       162.03 o                         
   6   4   7        939.33        934.19        97.89 o                         
   7   4   7       4192.71       3891.85       176.01 o                         
   8   4   7        332.94        280.30        63.08 o                         
   9   4   7         12.92         37.66        51.52 o                         
  10   4   7       1077.42        932.55       114.02 o                         
  11   4   7        175.17        127.33        81.98 o                         
 -11   5   7       4124.80       4622.19       381.37 o                         
 -10   5   7        938.69        995.31       148.53 o                         
  -9   5   7        499.50        485.68        96.47 o                         
  -8   5   7         75.49        240.47        71.69 o                         
  -7   5   7       8732.08       9212.09       317.05 o                         
  -6   5   7        796.60        902.94        74.68 o                         
  -5   5   7        113.68         92.31        28.04 o                         
  -4   5   7       3132.66       3307.24       125.31 o                         
  -3   5   7      30981.48      30635.19       336.96 o                         
  -2   5   7       5239.13       5114.05       137.04 o                         
  -1   5   7      12581.06      14577.38       403.15 o                         
   0   5   7        511.67        589.37        44.08 o                         
   1   5   7      60337.56      61275.14       752.34 o                         
   2   5   7        562.86        598.09        58.33 o                         
   3   5   7          9.58         65.81        43.10 o                         
   4   5   7       6815.04       6786.32       219.19 o                         
   5   5   7      12876.00      12543.39       279.47 o                         
   6   5   7        563.20        511.55        88.86 o                         
   7   5   7       3758.30       3590.51       172.00 o                         
   8   5   7        136.94        215.74        70.99 o                         
   9   5   7       6063.91       6270.26       253.78 o                         
  10   5   7        156.59        273.60        81.49 o                         
  11   5   7         98.27         14.01        57.88 o                         
 -11   6   7         35.91         18.06        67.38 o                         
 -10   6   7       2361.65       2693.86       192.20 o                         
  -9   6   7        840.19        947.92       121.76 o                         
  -8   6   7       1736.11       1867.24       143.89 o                         
  -7   6   7         87.68        110.03        51.81 o                         
  -6   6   7       3092.43       3151.24       132.89 o                         
  -5   6   7       4044.85       4061.50       156.09 o                         
  -4   6   7       2973.46       3076.22       131.31 o                         
  -3   6   7         14.47         91.68        33.86 o                         
  -2   6   7      32648.80      34574.21       751.86 o                         
  -1   6   7      17959.45      17938.02       464.75 o                         
   0   6   7        200.02        180.44        45.69 o                         
   1   6   7          9.28         20.41        22.72 o                         
   2   6   7      12543.64      12067.89       193.58 o                         
   3   6   7      20564.61      20098.97       340.62 o                         
   4   6   7       1441.57       1259.62        84.07 o                         
   5   6   7        321.15        406.67        87.40 o                         
   6   6   7      13171.23      13294.76       317.76 o                         
   7   6   7       4794.50       5020.90       217.33 o                         
   8   6   7        615.27        660.17       108.79 o                         
   9   6   7        842.59       1149.23       113.34 o                         
  10   6   7       3211.69       3592.37       264.26 o                         
 -10   7   7        948.23        711.55       123.70 o                         
  -9   7   7        273.45         54.71        68.08 o                         
  -8   7   7        378.40        384.40        62.95 o                         
  -7   7   7        536.03        605.02        70.80 o                         
  -6   7   7       4776.09       4565.33       184.14 o                         
  -5   7   7       8411.94       8647.88       233.21 o                         
  -4   7   7      16596.10      16903.44       296.08 o                         
  -3   7   7        232.60        249.77        46.56 o                         
  -2   7   7       4987.99       5107.83       310.48 o                         
  -1   7   7       6733.10       7059.83       289.58 o                         
   0   7   7      16281.16      16286.44       220.46 o                         
   1   7   7        205.11        245.96        52.66 o                         
   2   7   7        271.23        280.30        30.99 o                         
   3   7   7       1031.43        935.15        75.49 o                         
   4   7   7       9520.16       9230.43       218.88 o                         
   5   7   7       1837.46       1597.78       111.94 o                         
   6   7   7          6.41         44.91        34.33 o                         
   7   7   7        423.51        472.55        64.93 o                         
   8   7   7       6183.93       6440.43       225.79 o                         
   9   7   7        887.94        848.73       118.10 o                         
  10   7   7        105.81         91.42        63.14 o                         
 -10   8   7        354.76        377.85       106.98 o                         
  -9   8   7       1053.06       1151.37       118.94 o                         
  -8   8   7          0.48        -27.23        40.29 o                         
  -7   8   7        467.61        386.28        59.75 o                         
  -6   8   7        202.25        134.88        91.68 o                         
  -5   8   7       9873.39       9887.53       463.92 o                         
  -4   8   7          8.24         49.14        41.13 o                         
  -3   8   7       4165.64       4194.85       165.22 o                         
  -2   8   7         35.26         44.83        44.08 o                         
  -1   8   7        602.82        678.94        69.11 o                         
   0   8   7        492.80        457.16        58.16 o                         
   1   8   7         73.62         91.40        28.74 o                         
   2   8   7        952.32        898.83        71.85 o                         
   3   8   7       7051.28       7048.40       223.17 o                         
   4   8   7       2205.52       1772.15       126.31 o                         
   5   8   7        264.98        218.37        46.33 o                         
   6   8   7       1603.24       1481.16        98.72 o                         
   7   8   7          6.39          4.63        43.34 o                         
   8   8   7        232.11        154.17        53.14 o                         
   9   8   7        235.41        218.73        66.99 o                         
  -9   9   7        316.05        298.49       119.19 o                         
  -8   9   7        684.58        478.73       125.20 o                         
  -7   9   7       4941.13       4918.21       364.37 o                         
  -6   9   7       1330.77       1196.22       184.91 o                         
  -5   9   7        472.73        470.13       116.31 o                         
  -4   9   7       2327.78       2197.88       223.35 o                         
  -3   9   7       3963.82       3785.45       185.81 o                         
  -2   9   7       2338.17       2192.74       161.55 o                         
  -1   9   7       1852.95       1840.50       112.64 o                         
   0   9   7       4717.25       4717.01       176.38 o                         
   1   9   7       2636.46       2513.92       111.03 o                         
   2   9   7        154.89        150.38        52.81 o                         
   3   9   7       2863.37       2898.20       150.43 o                         
   4   9   7       1632.01       1451.66       105.55 o                         
   5   9   7       3983.22       4196.08       211.33 o                         
   6   9   7        923.48        767.46       119.69 o                         
   7   9   7        870.64        806.64       119.39 o                         
   8   9   7        832.78        721.46       144.69 o                         
   9   9   7        516.41        305.56       116.97 o                         
  -8  10   7         24.05         90.47       123.74 o                         
  -7  10   7          9.10        196.47       204.65 o                         
  -6  10   7       2081.27       1857.82       319.20 o                         
  -5  10   7       1898.04       2016.08       238.38 o                         
  -4  10   7        217.03        221.69        90.86 o                         
  -3  10   7          0.30         64.88        65.85 o                         
  -2  10   7        167.31        308.47        85.69 o                         
  -1  10   7       8435.60       9718.47       356.62 o                         
   0  10   7          4.00        -17.20        65.52 o                         
   1  10   7        883.66        848.74       103.05 o                         
   2  10   7       3153.24       3185.72       236.35 o                         
   3  10   7       8531.65       9124.22       310.70 o                         
   4  10   7         53.15        106.18        46.39 o                         
   5  10   7        969.61       1039.42        96.93 o                         
   6  10   7        243.13        539.55        98.21 o                         
   7  10   7       5079.77       5613.25       262.14 o                         
   8  10   7         32.91        100.49        65.03 o                         
  -7  11   7        550.06       1101.85       258.75 o                         
  -6  11   7       2300.97       2704.31       288.71 o                         
  -5  11   7         85.27         94.16        86.33 o                         
  -4  11   7       1848.86       1882.75       176.19 o                         
  -3  11   7        380.46        359.57        97.87 o                         
  -2  11   7       2178.40       2130.19       178.52 o                         
  -1  11   7       1288.66       1252.72       243.88 o                         
   0  11   7       3378.06       3462.64       294.82 o                         
   1  11   7          7.72        -72.24        99.95 o                         
   2  11   7       3724.71       3312.67       206.53 o                         
   3  11   7        759.53        642.82       170.99 o                         
   4  11   7       3188.69       3452.19       196.23 o                         
   5  11   7        651.82        758.83        92.29 o                         
   6  11   7        534.48        423.32        72.97 o                         
   7  11   7         19.61         51.46        59.22 o                         
  -6  12   7       1050.99       1112.97       204.51 o                         
  -5  12   7         53.79        105.50        94.16 o                         
  -4  12   7        173.08        185.15        80.04 o                         
  -3  12   7        575.66        393.92        90.35 o                         
  -2  12   7        918.43       1050.02       133.10 o                         
  -1  12   7         97.90         62.25        85.80 o                         
   0  12   7        509.59        607.23       158.26 o                         
   1  12   7          0.53          8.49        79.27 o                         
   2  12   7        419.74        335.41       395.57 o                         
   3  12   7        227.66        243.03       107.52 o                         
   4  12   7        194.22         98.56        94.83 o                         
   5  12   7        329.72        275.88        70.69 o                         
   6  12   7        512.98        435.47       121.44 o                         
  -4  13   7       2304.28       2293.05       217.62 o                         
  -3  13   7        330.83        204.78        93.15 o                         
  -2  13   7        841.20        764.84       158.13 o                         
  -1  13   7       1269.34       1010.66       179.75 o                         
   0  13   7        753.61        810.17       160.24 o                         
   1  13   7        127.11        202.95       107.29 o                         
   2  13   7        146.35         98.98       101.74 o                         
   3  13   7        997.13        896.08       181.28 o                         
   4  13   7       3719.85       3806.97       397.85 o                         
  -1  14   7       3608.51       3884.43       558.81 o                         
   0  14   7         47.95        -95.99        98.50 o                         
 -12   0   8       1332.05       1648.84       332.26 o                         
 -10   0   8          6.21         17.76       119.56 o                         
  -8   0   8        106.83        394.06       167.54 o                         
  -6   0   8        944.40        906.51       174.73 o                         
  -4   0   8       4190.19       3928.28       259.29 o                         
  -2   0   8       8345.00       7961.18       266.06 o                         
   0   0   8         98.75        325.98        39.12 o                         
   2   0   8      58784.41      59413.21       821.89 o                         
   4   0   8      15730.95      15684.34       361.28 o                         
   6   0   8        428.06        435.06        85.08 o                         
   8   0   8       1116.22        711.37       117.43 o                         
  10   0   8       2161.63       2170.18       327.24 o                         
  12   0   8       1097.66       1172.10       275.87 o                         
 -12   1   8        113.35        321.61       135.90 o                         
 -11   1   8       1114.44        966.80       215.02 o                         
 -10   1   8       4346.87       4785.50       339.16 o                         
  -9   1   8          0.35        239.19       113.29 o                         
  -8   1   8       1042.59        953.31       217.07 o                         
  -7   1   8       5798.52       6221.03       317.43 o                         
  -6   1   8      31138.11      32022.14       631.83 o                         
  -5   1   8       3783.09       4033.34       213.00 o                         
  -4   1   8       1320.00       1284.11       110.77 o                         
  -3   1   8       1998.23       2199.80       102.06 o                         
  -2   1   8        429.37        388.56        44.07 o                         
  -1   1   8          0.54         33.94        21.24 o                         
   0   1   8      42592.25      43373.03       324.21 o                         
   1   1   8      11618.02      11815.60       271.20 o                         
   2   1   8      47604.10      47573.12       464.40 o                         
   3   1   8       2491.97       2431.71        93.72 o                         
   4   1   8        675.20        711.73        60.13 o                         
   5   1   8        880.11        966.07        81.59 o                         
   6   1   8       8537.38       8358.26       255.74 o                         
   7   1   8        143.34        137.25        44.69 o                         
   8   1   8       2489.36       2273.68       124.54 o                         
   9   1   8         16.85        182.93        81.33 o                         
  10   1   8        886.15        858.98       178.00 o                         
  11   1   8        304.66        554.24       164.20 o                         
 -12   2   8         71.40        537.01       162.24 o                         
 -11   2   8       4451.31       4723.72       369.56 o                         
 -10   2   8       1633.62       1591.92       223.42 o                         
  -9   2   8       4093.71       3928.55       294.70 o                         
  -8   2   8       6555.82       6950.98       498.94 o                         
  -7   2   8      19115.64      19502.93       541.73 o                         
  -6   2   8       8123.29       8170.32       323.75 o                         
  -5   2   8      34336.65      33052.57       588.77 o                         
  -4   2   8       1378.21       1461.91       253.17 o                         
  -3   2   8      34718.54      36415.64       421.12 o                         
  -2   2   8        282.47        341.79        50.06 o                         
  -1   2   8      19076.48      19024.80       278.98 o                         
   0   2   8     131434.58     138156.22      1009.85 o                         
   1   2   8      86010.25      87473.60       769.05 o                         
   2   2   8          3.96        111.62        49.36 o                         
   3   2   8      89270.12      89551.90      1175.29 o                         
   4   2   8      14330.15      15122.63       299.03 o                         
   5   2   8       2031.36       1774.19       111.09 o                         
   6   2   8        191.54        253.31        58.06 o                         
   7   2   8      29893.08      29979.41       452.87 o                         
   8   2   8         20.67        190.25        66.13 o                         
   9   2   8         24.32         69.12        60.23 o                         
  10   2   8         61.70        247.67       104.05 o                         
  11   2   8       3811.11       4338.68       330.95 o                         
 -11   3   8       1684.65       1958.37       238.60 o                         
 -10   3   8       1899.95       1760.65       220.21 o                         
  -9   3   8         86.83        103.97        79.79 o                         
  -8   3   8         36.50        130.10        68.61 o                         
  -7   3   8       2698.94       2627.56       238.36 o                         
  -6   3   8       5438.44       5256.00       304.70 o                         
  -5   3   8         19.02         79.12        40.62 o                         
  -4   3   8       3939.35       3891.97       137.71 o                         
  -3   3   8       9948.38       9292.86       222.22 o                         
  -2   3   8      14763.44      14482.69       144.33 o                         
  -1   3   8        785.79       1173.72        67.43 o                         
   0   3   8        160.60        248.25        64.11 o                         
   1   3   8        378.13        513.96        51.07 o                         
   2   3   8       8558.29       8486.71       204.53 o                         
   3   3   8        200.81        143.78        31.30 o                         
   4   3   8      18037.77      18588.94       315.53 o                         
   5   3   8      15429.11      15005.33       314.29 o                         
   6   3   8        177.66        238.08        54.65 o                         
   7   3   8         86.36        220.92        69.24 o                         
   8   3   8       1231.43       1232.32       149.63 o                         
   9   3   8       1400.02       1642.24       145.47 o                         
  10   3   8        644.23        687.28        93.21 o                         
  11   3   8         17.43        -60.42        84.54 o                         
 -11   4   8        191.51        239.25       124.87 o                         
 -10   4   8        105.77         -2.47        74.84 o                         
  -9   4   8        833.31        787.39       153.87 o                         
  -8   4   8       5971.48       5750.63       317.75 o                         
  -7   4   8          6.30         24.50        60.17 o                         
  -6   4   8         46.45         40.32        88.07 o                         
  -5   4   8          6.70          4.89        35.78 o                         
  -4   4   8       4353.54       4145.20       135.66 o                         
  -3   4   8         46.31         62.92        21.04 o                         
  -2   4   8      13825.92      15123.65       187.92 o                         
  -1   4   8       3585.97       4016.79       142.25 o                         
   0   4   8      22652.40      23248.30       344.55 o                         
   1   4   8       3347.56       3331.95       129.37 o                         
   2   4   8        183.99        190.82        21.27 o                         
   3   4   8       1652.00       1622.03        67.47 o                         
   4   4   8       4310.82       4422.60       150.66 o                         
   5   4   8        296.72        184.71        57.40 o                         
   6   4   8       9624.59       9772.01       304.28 o                         
   7   4   8        267.33        302.19       102.70 o                         
   8   4   8       4468.49       4471.27       202.84 o                         
   9   4   8         54.00         38.97        55.24 o                         
  10   4   8          1.91         16.51        54.17 o                         
  11   4   8        473.47        306.88       129.19 o                         
 -11   5   8        399.46        996.46       183.81 o                         
 -10   5   8       3927.17       4167.41       345.56 o                         
  -9   5   8       1670.79       1501.24       157.19 o                         
  -8   5   8        207.71        156.65        66.23 o                         
  -7   5   8       1241.90       1441.52       112.06 o                         
  -6   5   8       8065.58       7975.75       206.68 o                         
  -5   5   8       4853.63       4540.09       144.40 o                         
  -4   5   8       5007.69       4876.22       151.51 o                         
  -3   5   8        900.63        952.86        74.45 o                         
  -2   5   8      30750.31      30871.77       438.12 o                         
  -1   5   8       4690.90       4705.44       172.71 o                         
   0   5   8       9972.43      10602.00       174.08 o                         
   1   5   8        425.55        365.33        82.12 o                         
   2   5   8      25677.07      25348.66       435.53 o                         
   3   5   8       4740.65       4699.58       188.18 o                         
   4   5   8      10106.95       9530.10       278.65 o                         
   5   5   8       3020.33       3153.18       144.78 o                         
   6   5   8      10668.24      10668.40       509.70 o                         
   7   5   8         91.87         87.44        70.37 o                         
   8   5   8       1346.91       1174.97       112.24 o                         
   9   5   8        927.93       1018.24       120.07 o                         
  10   5   8       2173.29       2567.39       177.12 o                         
  11   5   8          4.74        107.63        79.32 o                         
 -11   6   8        912.32       1141.57       148.47 o                         
 -10   6   8        582.14        540.25       100.22 o                         
  -9   6   8       1612.85       1469.27       132.85 o                         
  -8   6   8       3349.66       3353.72       187.37 o                         
  -7   6   8       2396.50       2420.26       127.56 o                         
  -6   6   8       1893.82       1599.30        97.83 o                         
  -5   6   8       4747.06       4826.47       169.16 o                         
  -4   6   8      22955.47      22796.37       368.20 o                         
  -3   6   8       3797.09       3438.34       149.67 o                         
  -2   6   8        630.10        619.96        57.46 o                         
  -1   6   8      24409.33      25341.70       440.16 o                         
   0   6   8       9279.56       9558.12       169.95 o                         
   1   6   8       2130.56       1879.08       113.14 o                         
   2   6   8       1561.58       1603.43        95.09 o                         
   3   6   8      15612.48      15264.59       277.33 o                         
   4   6   8      13104.03      13076.16       255.62 o                         
   5   6   8         27.84         62.98        37.92 o                         
   6   6   8       2425.94       2486.45       144.12 o                         
   7   6   8      10151.26      10133.49       266.33 o                         
   8   6   8       4250.04       4522.80       192.96 o                         
   9   6   8        106.77        134.76        66.52 o                         
  10   6   8        773.34       1045.73       117.05 o                         
 -10   7   8        307.66        288.49        78.80 o                         
  -9   7   8        575.48        506.28        89.58 o                         
  -8   7   8        131.63         86.68        46.49 o                         
  -7   7   8       7461.34       7353.97       247.31 o                         
  -6   7   8       2402.70       2400.65       149.94 o                         
  -5   7   8       1322.25       1130.85        88.74 o                         
  -4   7   8       1920.78       1800.47       127.12 o                         
  -3   7   8      12450.41      12332.72       312.09 o                         
  -2   7   8       1238.72       1163.67       114.67 o                         
  -1   7   8       2736.67       2894.62       161.05 o                         
   0   7   8        327.34        322.02        41.80 o                         
   1   7   8      13517.90      12279.31       397.03 o                         
   2   7   8       1679.78       1674.34        84.09 o                         
   3   7   8       2411.74       2397.77       114.42 o                         
   4   7   8        751.69        611.16        63.81 o                         
   5   7   8       9478.03       9038.33       298.03 o                         
   6   7   8        673.62        733.73        82.54 o                         
   7   7   8         12.93         42.47        34.54 o                         
   8   7   8         70.37        205.53        67.12 o                         
   9   7   8       4060.85       4258.52       199.96 o                         
  10   7   8         10.72        102.32       104.17 o                         
 -10   8   8         66.25         34.79        61.12 o                         
  -9   8   8        970.58        887.66       159.73 o                         
  -8   8   8        313.00        217.69        67.94 o                         
  -7   8   8         40.11         -6.69        68.40 o                         
  -6   8   8         75.18          4.27        32.78 o                         
  -5   8   8       8909.71       9063.91       436.30 o                         
  -4   8   8       1547.31       1415.60       118.02 o                         
  -3   8   8       1064.91       1011.69        83.19 o                         
  -2   8   8       1991.76       1936.82       141.55 o                         
  -1   8   8       1327.45       1236.72       117.24 o                         
   0   8   8        437.25        395.35        42.88 o                         
   1   8   8          3.60         30.19        24.42 o                         
   2   8   8       1652.67       1731.29        98.41 o                         
   3   8   8        490.34        549.38        94.09 o                         
   4   8   8       1700.57       1440.80       119.42 o                         
   5   8   8        118.68         97.35        36.25 o                         
   6   8   8        314.11        395.95        53.07 o                         
   7   8   8         14.81         56.03        37.72 o                         
   8   8   8         31.30         29.90        39.17 o                         
   9   8   8        667.69        626.51        85.36 o                         
  -9   9   8       2524.02       2755.85       309.13 o                         
  -8   9   8        335.59        377.66       130.25 o                         
  -7   9   8         90.70        206.24       128.17 o                         
  -6   9   8       3863.19       4029.53       315.76 o                         
  -5   9   8       2475.91       2385.37       238.27 o                         
  -4   9   8       1043.21       1069.59       156.24 o                         
  -3   9   8       8137.02       7813.43       304.76 o                         
  -2   9   8        244.97        358.50        75.43 o                         
  -1   9   8      12070.33      11823.44       283.61 o                         
   0   9   8       1339.17       1402.41       101.04 o                         
   1   9   8       1048.59       1082.96        87.94 o                         
   2   9   8       7713.07       7865.71       262.05 o                         
   3   9   8          9.22         19.58        39.42 o                         
   4   9   8       2175.54       1965.20       120.94 o                         
   5   9   8       3759.32       3795.23       204.73 o                         
   6   9   8       2519.93       2571.63       196.80 o                         
   7   9   8        204.94        285.46        84.11 o                         
   8   9   8        916.08        900.19       127.82 o                         
   9   9   8        212.48        140.82        69.50 o                         
  -8  10   8       5033.18       5684.32       428.54 o                         
  -7  10   8        902.76       1045.45       206.27 o                         
  -6  10   8         12.53        -20.35        95.96 o                         
  -5  10   8       1621.50       1647.86       209.50 o                         
  -4  10   8       2807.07       2904.25       263.95 o                         
  -3  10   8        213.07        226.58        80.64 o                         
  -2  10   8       7968.52       7869.84       319.65 o                         
  -1  10   8        540.34        645.01       107.06 o                         
   0  10   8       8346.33       8473.47       297.49 o                         
   1  10   8        109.29         82.82        61.49 o                         
   2  10   8       1987.16       1612.15       170.66 o                         
   3  10   8       2450.74       2246.34       164.66 o                         
   4  10   8       3793.44       4022.43       176.46 o                         
   5  10   8        273.75        195.03        49.33 o                         
   6  10   8       1405.07       1446.71       129.38 o                         
   7  10   8        230.04        605.67       135.49 o                         
   8  10   8       1661.24       1424.45       167.12 o                         
  -7  11   8       2010.29       2142.76       268.18 o                         
  -6  11   8        145.14        202.52       139.72 o                         
  -5  11   8       4366.24       4027.74       404.62 o                         
  -4  11   8        216.54        298.76       124.98 o                         
  -3  11   8       3655.43       3759.59       269.98 o                         
  -2  11   8         57.87         98.05        62.29 o                         
  -1  11   8       3470.78       3621.46       310.30 o                         
   0  11   8        705.78        539.36       127.87 o                         
   1  11   8       4703.03       4582.04       342.42 o                         
   2  11   8          9.72         75.87        52.62 o                         
   3  11   8        678.63        638.78       113.60 o                         
   4  11   8         20.58         83.76        82.38 o                         
   5  11   8       3844.95       4203.53       226.32 o                         
   6  11   8         45.43         78.48        53.95 o                         
   7  11   8        549.34        383.43        91.12 o                         
  -6  12   8        152.21        269.64       117.40 o                         
  -5  12   8        762.63        706.61       155.55 o                         
  -4  12   8         25.39          7.11        72.22 o                         
  -3  12   8         24.57        -37.10        71.57 o                         
  -2  12   8        502.22        591.13       104.00 o                         
  -1  12   8       2581.01       2506.70       258.82 o                         
   0  12   8        106.75        151.23        76.01 o                         
   1  12   8         76.16         16.36        62.40 o                         
   2  12   8         89.93        -15.23       130.31 o                         
   3  12   8        423.00        323.47       113.91 o                         
   4  12   8        390.15        291.95        86.23 o                         
   5  12   8         83.37        -43.31        52.32 o                         
   6  12   8        191.68        163.79        99.43 o                         
  -4  13   8        521.45        460.46       275.77 o                         
  -3  13   8       2164.21       2011.41       255.81 o                         
  -2  13   8       1796.42       1885.19       391.71 o                         
  -1  13   8        136.19         43.28       128.30 o                         
   0  13   8          1.14         33.15        69.66 o                         
   1  13   8       3194.13       3603.33       389.08 o                         
   2  13   8        351.26        152.39        77.83 o                         
   3  13   8        643.54        552.23       190.25 o                         
   4  13   8        332.40        407.01       120.38 o                         
 -11   0   9       1034.62       1222.18       264.16 o                         
  -9   0   9       3452.77       3431.65       381.93 o                         
  -7   0   9         26.43         23.67        77.83 o                         
  -5   0   9          6.10        -19.89        45.09 o                         
  -3   0   9       4561.50       3935.31       218.36 o                         
  -1   0   9      14422.11      15656.05       247.67 o                         
   1   0   9     143073.41     146734.33       873.84 o                         
   3   0   9         15.64         90.51        37.13 o                         
   5   0   9       4791.29       5043.46       229.97 o                         
   7   0   9         48.72         15.43        57.08 o                         
   9   0   9       6225.38       6404.12       535.34 o                         
  11   0   9        267.12        275.39       102.54 o                         
 -12   1   9        828.27        777.15       307.48 o                         
 -11   1   9          5.16         41.50       117.16 o                         
 -10   1   9        459.79        661.25       184.69 o                         
  -9   1   9       9703.72       9681.03       451.93 o                         
  -8   1   9        201.95        257.69       121.29 o                         
  -7   1   9          6.00        -16.33        63.24 o                         
  -6   1   9       3890.91       3774.37       231.49 o                         
  -5   1   9      15803.71      15025.49       402.25 o                         
  -4   1   9       2442.54       2264.74       145.08 o                         
  -3   1   9       1464.15       1346.12        75.93 o                         
  -2   1   9        596.15        543.53        46.84 o                         
  -1   1   9       4414.15       4362.89       129.32 o                         
   0   1   9       3634.49       3364.85        99.31 o                         
   1   1   9       9903.28       9472.66       336.15 o                         
   2   1   9       9582.87       9362.78       199.79 o                         
   3   1   9      40114.11      38175.20       570.36 o                         
   4   1   9         25.68         52.69        28.51 o                         
   5   1   9      10939.35      10357.31       232.17 o                         
   6   1   9        491.93        497.78        79.04 o                         
   7   1   9       1842.76       1584.43       127.98 o                         
   8   1   9         95.65        116.10        49.87 o                         
   9   1   9       3774.48       3902.30       193.33 o                         
  10   1   9         54.80        237.93       110.04 o                         
  11   1   9       1174.34       1130.68       189.34 o                         
 -12   2   9       1662.13       1469.25       404.75 o                         
 -11   2   9       1340.82       2083.16       272.88 o                         
 -10   2   9       2706.32       3021.34       282.22 o                         
  -9   2   9         47.04         54.95        82.08 o                         
  -8   2   9      10133.03      10700.13       437.78 o                         
  -7   2   9       4025.50       3705.69       254.06 o                         
  -6   2   9      13638.56      13654.08       540.06 o                         
  -5   2   9        462.66        221.36        70.38 o                         
  -4   2   9      22158.20      21340.04       355.19 o                         
  -3   2   9        359.34        419.67        53.89 o                         
  -2   2   9       7120.80       7254.22       150.84 o                         
  -1   2   9      41023.00      42803.11       693.95 o                         
   0   2   9      59601.13      63418.97       440.56 o                         
   1   2   9        705.78        783.10        56.68 o                         
   2   2   9      25564.90      25416.58       730.08 o                         
   3   2   9        154.18        298.21        47.04 o                         
   4   2   9      33164.23      33013.56       433.03 o                         
   5   2   9         49.80         21.69        34.96 o                         
   6   2   9        142.76         39.55        48.39 o                         
   7   2   9       1006.82       1122.55       106.70 o                         
   8   2   9      10466.68      10495.84       261.89 o                         
   9   2   9         15.79        199.26        67.76 o                         
  10   2   9        204.53        209.49        85.42 o                         
  11   2   9        512.24       1348.18       233.09 o                         
 -11   3   9        226.04        182.20       144.61 o                         
 -10   3   9       3004.75       3049.47       279.59 o                         
  -9   3   9       2811.14       2627.71       426.01 o                         
  -8   3   9       1197.82       1028.19       378.24 o                         
  -7   3   9        473.04        422.41        86.47 o                         
  -6   3   9       1889.56       1731.32       156.79 o                         
  -5   3   9       8927.71       9094.20       259.59 o                         
  -4   3   9       1333.53       1540.34        88.92 o                         
  -3   3   9       7184.60       7509.06       269.12 o                         
  -2   3   9      27131.38      27013.07       271.30 o                         
  -1   3   9       9531.50       9629.56       207.48 o                         
   0   3   9       2593.16       2754.46       105.91 o                         
   1   3   9         98.78         57.25        26.11 o                         
   2   3   9        684.47        547.43        55.76 o                         
   3   3   9       6390.43       6651.93       158.45 o                         
   4   3   9        497.82        402.48        55.87 o                         
   5   3   9      14645.82      13773.08       307.12 o                         
   6   3   9       5357.56       5428.66       208.77 o                         
   7   3   9      13347.97      13540.05       309.11 o                         
   8   3   9       1862.50       1863.19       135.33 o                         
   9   3   9       5083.62       5375.28       234.82 o                         
  10   3   9       1224.18       1336.33       138.45 o                         
  11   3   9         14.65        -46.81       104.22 o                         
 -11   4   9        350.03        137.05       181.56 o                         
 -10   4   9         44.93       -121.69       136.25 o                         
  -9   4   9        191.06        105.57        66.54 o                         
  -8   4   9        378.24        278.60       179.07 o                         
  -7   4   9        986.26        948.34       108.97 o                         
  -6   4   9         57.64        -11.08        42.11 o                         
  -5   4   9       3684.51       3651.26       151.94 o                         
  -4   4   9        536.38        491.09        69.39 o                         
  -3   4   9         83.58        104.22        30.98 o                         
  -2   4   9       1533.86       1516.26        57.38 o                         
  -1   4   9          2.52         71.64        18.60 o                         
   0   4   9       2096.06       2050.06        91.10 o                         
   1   4   9       3974.09       4617.67       151.11 o                         
   2   4   9         11.26         55.89        25.31 o                         
   3   4   9        831.76        877.43        52.46 o                         
   4   4   9        493.30        495.06        70.02 o                         
   5   4   9       7452.11       7102.84       216.96 o                         
   6   4   9        616.23        700.68        74.96 o                         
   7   4   9        340.69         63.83        65.16 o                         
   8   4   9        946.05        854.99       101.28 o                         
   9   4   9       1262.98       1310.20       124.02 o                         
  10   4   9        192.41        113.13        49.29 o                         
  11   4   9          9.19         91.26        63.00 o                         
 -11   5   9         50.97        131.92        83.01 o                         
 -10   5   9        529.77        597.12       128.30 o                         
  -9   5   9       2107.90       2292.71       164.27 o                         
  -8   5   9        128.85        105.64        67.97 o                         
  -7   5   9       1371.80       1407.68       141.71 o                         
  -6   5   9         20.62         46.63        46.61 o                         
  -5   5   9      21281.92      20928.79       341.24 o                         
  -4   5   9       6100.83       5868.10       164.78 o                         
  -3   5   9       3203.36       2776.59       121.11 o                         
  -2   5   9       2174.71       2113.60        82.00 o                         
  -1   5   9      25290.60      25417.89       396.48 o                         
   0   5   9       1210.95       1236.53        78.77 o                         
   1   5   9       7698.35       7456.15       287.53 o                         
   2   5   9       3545.89       3320.89       128.04 o                         
   3   5   9      16580.69      16710.02       198.80 o                         
   4   5   9         33.66         90.45        55.38 o                         
   5   5   9       2003.08       1973.25       118.44 o                         
   6   5   9        289.37        340.74        76.58 o                         
   7   5   9       8066.96       8750.42       324.61 o                         
   8   5   9         17.99         88.45        71.85 o                         
   9   5   9         10.52         54.81        52.14 o                         
  10   5   9       1025.65       1120.74       149.77 o                         
  11   5   9        701.63        676.33       108.41 o                         
 -11   6   9       2883.73       3231.35       225.14 o                         
 -10   6   9        268.78        296.30       105.32 o                         
  -9   6   9         40.41         44.19        50.23 o                         
  -8   6   9       3756.40       3643.64       198.41 o                         
  -7   6   9       8850.59       9159.00       284.02 o                         
  -6   6   9        357.10        299.96        70.10 o                         
  -5   6   9       5400.71       5490.86       179.79 o                         
  -4   6   9      10990.47      11109.77       281.38 o                         
  -3   6   9      22704.99      22691.50       517.70 o                         
  -2   6   9       1645.79       1573.84       112.04 o                         
  -1   6   9       1491.89       1480.79       109.31 o                         
   0   6   9      24748.46      25747.60       294.12 o                         
   1   6   9       9732.96       9364.45       259.98 o                         
   2   6   9        236.01        223.94        43.44 o                         
   3   6   9       8072.37       8026.81       215.00 o                         
   4   6   9       7469.57       7394.65       195.54 o                         
   5   6   9       4552.67       4350.13       175.75 o                         
   6   6   9        153.00        206.60        75.59 o                         
   7   6   9       3874.03       4114.48       199.41 o                         
   8   6   9       7941.03       8522.53       261.59 o                         
   9   6   9       1588.00       1589.62       128.40 o                         
  10   6   9         70.99        131.05        66.05 o                         
 -10   7   9        558.54        429.34        91.59 o                         
  -9   7   9       3023.88       3238.10       199.14 o                         
  -8   7   9         16.29        -45.67        57.07 o                         
  -7   7   9         86.23        146.97        54.88 o                         
  -6   7   9      23295.34      23299.64       468.59 o                         
  -5   7   9       2989.39       2772.30       134.00 o                         
  -4   7   9       1292.21       1139.15       108.67 o                         
  -3   7   9       1702.37       1594.85        95.19 o                         
  -2   7   9        278.23        345.72        45.87 o                         
  -1   7   9       9740.60      10428.86       306.24 o                         
   0   7   9       1778.28       1736.46        86.12 o                         
   1   7   9       3250.38       3404.48       127.49 o                         
   2   7   9      15677.58      15199.19       229.17 o                         
   3   7   9        384.33        378.68        74.16 o                         
   4   7   9       1206.52       1051.54        79.18 o                         
   5   7   9        426.39        410.55        60.68 o                         
   6   7   9       8260.88       8444.03       296.86 o                         
   7   7   9        126.40        190.17        52.87 o                         
   8   7   9        155.27        193.25        57.18 o                         
   9   7   9        548.14        720.40        95.20 o                         
  10   7   9       2689.13       3026.65       219.59 o                         
 -10   8   9        597.55        580.84       149.36 o                         
  -9   8   9        151.75         38.87        64.95 o                         
  -8   8   9       2142.53       2180.26       182.19 o                         
  -7   8   9        497.87        360.92        79.25 o                         
  -6   8   9       1957.56       1612.11       198.43 o                         
  -5   8   9         69.20        127.05        90.57 o                         
  -4   8   9      15089.77      14900.20       530.60 o                         
  -3   8   9        964.19        888.66        77.54 o                         
  -2   8   9       2309.82       2395.24       155.43 o                         
  -1   8   9        295.33        286.29        62.57 o                         
   0   8   9       2470.01       2298.30       120.85 o                         
   1   8   9       1320.94       1419.49       116.15 o                         
   2   8   9       1104.73       1156.37        83.70 o                         
   3   8   9        402.46        460.06        73.37 o                         
   4   8   9       4338.74       4303.56       199.23 o                         
   5   8   9         57.63         68.94        45.14 o                         
   6   8   9         73.97         63.56        44.89 o                         
   7   8   9          0.83        -59.41        41.55 o                         
   8   8   9        913.27        937.59        91.19 o                         
   9   8   9        388.40        408.93        75.54 o                         
  -9   9   9        680.14        745.72       195.37 o                         
  -8   9   9       1263.69       1562.89       219.90 o                         
  -7   9   9       1126.96        804.70       160.88 o                         
  -6   9   9        318.46        127.93        99.72 o                         
  -5   9   9       1080.83       1030.38       154.87 o                         
  -4   9   9       2503.57       2283.80       225.01 o                         
  -3   9   9        112.40        145.40        72.17 o                         
  -2   9   9       8533.49       8750.15       365.66 o                         
  -1   9   9       1994.32       2160.56       127.13 o                         
   0   9   9      10604.91      10577.27       271.27 o                         
   1   9   9       4420.54       4532.31       180.55 o                         
   2   9   9         35.48        153.43        63.86 o                         
   3   9   9       4517.47       4903.10       195.12 o                         
   4   9   9        890.60        821.89        95.06 o                         
   5   9   9        562.71        684.98        98.55 o                         
   6   9   9       3648.89       3978.14       245.80 o                         
   7   9   9        776.14        706.16       118.45 o                         
   8   9   9        324.46        378.47       104.80 o                         
   9   9   9        452.65        445.40       104.48 o                         
  -8  10   9         94.81        159.39       120.04 o                         
  -7  10   9       7548.88       8285.03       497.45 o                         
  -6  10   9        164.06         42.12        76.07 o                         
  -5  10   9        288.93        301.73       101.32 o                         
  -4  10   9          6.03        -10.38        66.61 o                         
  -3  10   9      10332.53      10918.23       379.42 o                         
  -2  10   9         23.74         39.41        56.69 o                         
  -1  10   9      13957.94      14985.62       446.41 o                         
   0  10   9       2833.48       2779.74       174.81 o                         
   1  10   9       9075.01       9253.50       435.93 o                         
   2  10   9       1270.63       1150.77       157.88 o                         
   3  10   9       7879.42       7811.60       391.57 o                         
   4  10   9        933.62        978.92       106.63 o                         
   5  10   9       2679.84       2859.14       159.00 o                         
   6  10   9        661.14        659.12        95.32 o                         
   7  10   9       4208.26       4234.46       270.16 o                         
   8  10   9        530.77        693.61       180.54 o                         
  -7  11   9        170.65        306.74       114.50 o                         
  -6  11   9        111.57        -10.08        70.81 o                         
  -5  11   9         13.30          3.22        74.30 o                         
  -4  11   9       3608.03       3572.24       306.19 o                         
  -3  11   9        467.31        265.87       107.92 o                         
  -2  11   9       7634.40       8666.76       358.82 o                         
  -1  11   9        339.06        369.12       118.02 o                         
   0  11   9       2287.15       2539.50       340.03 o                         
   1  11   9          2.28        -13.58        58.30 o                         
   2  11   9       4887.60       4806.47       255.80 o                         
   3  11   9        188.68        219.76        85.51 o                         
   4  11   9        537.23        276.22       177.42 o                         
   5  11   9         91.36        150.47        72.13 o                         
   6  11   9       1695.17       1492.13       156.55 o                         
   7  11   9         56.73         82.82        78.09 o                         
  -6  12   9        450.19        282.31       111.98 o                         
  -5  12   9        135.24        182.99        72.19 o                         
  -4  12   9        984.08        862.98       201.55 o                         
  -3  12   9         43.58         28.29        47.85 o                         
  -2  12   9        148.69        127.37        64.92 o                         
  -1  12   9          4.97        -19.18       131.83 o                         
   0  12   9       3782.08       3500.03       310.95 o                         
   1  12   9         21.32          0.39        77.06 o                         
   2  12   9        326.18        184.45        79.88 o                         
   3  12   9        103.18         62.21        86.97 o                         
   4  12   9        822.24        794.64       143.29 o                         
   5  12   9          5.47         -4.77        60.32 o                         
  -4  13   9        704.55        732.69       160.48 o                         
  -3  13   9        181.39         73.46        91.96 o                         
  -2  13   9       1519.43       1027.91       295.84 o                         
  -1  13   9        504.18        360.26       203.65 o                         
   0  13   9          2.06        -40.53       151.53 o                         
   1  13   9        169.24        183.21        91.22 o                         
   2  13   9       3510.25       3493.33       334.92 o                         
   3  13   9         17.04         13.20        75.17 o                         
   4  13   9         39.95         -0.51        80.82 o                         
 -12   0  10        462.43        258.37       168.74 o                         
 -10   0  10       2373.07       2099.64       315.48 o                         
  -8   0  10       3813.83       3253.10       369.43 o                         
  -6   0  10       5435.90       5371.79       391.23 o                         
  -4   0  10       1337.59       1127.74       152.02 o                         
  -2   0  10         84.50        120.75        56.82 o                         
   0   0  10     117954.62     114746.35      1080.76 o                         
   2   0  10       1882.02       1805.64       153.47 o                         
   4   0  10       3235.87       2815.73       163.49 o                         
   6   0  10       1027.39        966.78       123.72 o                         
   8   0  10       5578.74       5445.20       492.90 o                         
  10   0  10       2216.67       2063.03       218.74 o                         
 -12   1  10       1807.51       1806.59       296.48 o                         
 -11   1  10        341.45        422.47       174.70 o                         
 -10   1  10         39.59         36.77        79.37 o                         
  -9   1  10         88.73        252.15       184.66 o                         
  -8   1  10      12633.98      13491.42       546.90 o                         
  -7   1  10        136.77         22.07        67.51 o                         
  -6   1  10         11.32        -34.77        57.78 o                         
  -5   1  10      10914.30      11740.06       359.74 o                         
  -4   1  10      12257.37      12796.05       275.29 o                         
  -3   1  10       8342.39       8195.77       220.53 o                         
  -2   1  10        260.05        369.46        41.45 o                         
  -1   1  10      19551.43      19686.28       257.81 o                         
   0   1  10      47645.11      46155.79       817.78 o                         
   1   1  10      13866.02      13500.82       371.45 o                         
   2   1  10      19270.59      18476.21       468.92 o                         
   3   1  10      15139.73      14744.08       233.98 o                         
   4   1  10       9670.88       9804.28       209.56 o                         
   5   1  10       6338.37       6048.44       181.72 o                         
   6   1  10      10272.90      10260.39       253.81 o                         
   7   1  10       5865.59       6288.25       288.59 o                         
   8   1  10       2970.66       2825.50       157.36 o                         
   9   1  10       1685.64       1509.26       130.47 o                         
  10   1  10       3677.78       3716.87       245.82 o                         
  11   1  10        731.80        854.13       190.59 o                         
 -12   2  10        513.22        791.66       189.41 o                         
 -11   2  10       4759.97       4928.94       366.42 o                         
 -10   2  10       2548.45       3050.65       283.43 o                         
  -9   2  10       1951.30       2227.13       339.90 o                         
  -8   2  10       6216.20       6421.73       341.93 o                         
  -7   2  10      24576.64      25605.28       628.10 o                         
  -6   2  10       6751.64       7448.03       318.81 o                         
  -5   2  10       6035.93       6575.48       221.34 o                         
  -4   2  10      28849.68      31093.39       528.41 o                         
  -3   2  10      47337.59      48133.78       452.95 o                         
  -2   2  10       2069.73       2670.85        96.75 o                         
  -1   2  10       9939.26      10064.43       209.89 o                         
   0   2  10        101.74        154.60        39.19 o                         
   1   2  10      70607.39      70358.79       845.24 o                         
   2   2  10       1635.08       1439.06        85.33 o                         
   3   2  10        330.31        395.96        42.22 o                         
   4   2  10       5410.47       5433.30       182.57 o                         
   5   2  10       8548.75       7838.65       285.70 o                         
   6   2  10        138.01        107.98        53.42 o                         
   7   2  10          2.97         61.50        54.81 o                         
   8   2  10        279.49        384.36        83.93 o                         
   9   2  10       6514.31       6454.69       224.14 o                         
  10   2  10        585.23        704.92       133.61 o                         
  11   2  10          9.65        207.35       100.08 o                         
 -11   3  10         56.62         44.39        92.92 o                         
 -10   3  10        309.96         94.48       237.03 o                         
  -9   3  10       3288.66       3218.93       269.53 o                         
  -8   3  10       1697.65       1363.38       196.75 o                         
  -7   3  10       2523.32       2616.85       203.09 o                         
  -6   3  10       6099.53       6147.90       237.48 o                         
  -5   3  10       5944.73       5547.10       224.06 o                         
  -4   3  10      11918.80      11499.06       279.62 o                         
  -3   3  10        588.08        621.86        51.94 o                         
  -2   3  10      10530.18      10968.88       173.07 o                         
  -1   3  10      24478.37      25427.01       668.98 o                         
   0   3  10       1715.50       1831.78        98.56 o                         
   1   3  10      11094.45      12156.26       301.28 o                         
   2   3  10      19578.74      17993.79       280.87 o                         
   3   3  10      10811.72      10308.12       204.31 o                         
   4   3  10       5580.11       5756.44       185.58 o                         
   5   3  10        849.77        731.16        83.08 o                         
   6   3  10       3786.96       3612.71       175.85 o                         
   7   3  10       7556.68       7563.49       237.20 o                         
   8   3  10        981.42        936.62       103.98 o                         
   9   3  10        100.17        252.69       110.01 o                         
  10   3  10       1672.87       1928.94       158.34 o                         
  11   3  10       2744.20       3428.61       241.94 o                         
 -11   4  10        139.89         20.71       138.31 o                         
 -10   4  10        876.83        504.98       135.46 o                         
  -9   4  10          0.35        -70.87        80.78 o                         
  -8   4  10       1081.37       1065.70       146.95 o                         
  -7   4  10         84.90        115.98        54.65 o                         
  -6   4  10        445.39        410.79        60.83 o                         
  -5   4  10       6582.80       6213.08       229.84 o                         
  -4   4  10      17224.57      18076.92       357.67 o                         
  -3   4  10        253.60        255.26        29.29 o                         
  -2   4  10       4890.83       4580.25       143.74 o                         
  -1   4  10         16.89         31.38        21.67 o                         
   0   4  10        465.77        397.22        47.30 o                         
   1   4  10        445.90        561.66        58.00 o                         
   2   4  10       4801.38       4902.59       142.24 o                         
   3   4  10        147.55        168.08        29.37 o                         
   4   4  10       3609.41       3537.35       141.45 o                         
   5   4  10       2043.28       2030.13       123.69 o                         
   6   4  10       3388.85       3228.19       164.53 o                         
   7   4  10        330.59        331.76        62.06 o                         
   8   4  10        885.64        713.46        90.48 o                         
   9   4  10        358.72        357.00        82.44 o                         
  10   4  10        135.81        101.89        51.82 o                         
  11   4  10         23.50         56.01        64.58 o                         
 -11   5  10          2.52         82.33        77.86 o                         
 -10   5  10        376.23        373.70        80.63 o                         
  -9   5  10        229.48        197.37        73.33 o                         
  -8   5  10       4505.12       4844.31       221.60 o                         
  -7   5  10        916.84        933.91       110.41 o                         
  -6   5  10       1060.67       1073.94        98.81 o                         
  -5   5  10       2454.09       2236.12       149.50 o                         
  -4   5  10      30506.87      29960.53       451.58 o                         
  -3   5  10       2491.31       2332.04       110.00 o                         
  -2   5  10       1337.64       1439.21        54.10 o                         
  -1   5  10        712.52        644.49        69.84 o                         
   0   5  10      26040.98      26771.68       719.71 o                         
   1   5  10       6671.18       6943.57       285.67 o                         
   2   5  10       2374.77       2372.25       155.77 o                         
   3   5  10       1099.14       1031.04        54.76 o                         
   4   5  10      29313.36      28894.58       577.31 o                         
   5   5  10       8184.71       7930.95       300.16 o                         
   6   5  10        132.05        344.73        76.66 o                         
   7   5  10         11.54        162.27        84.56 o                         
   8   5  10       4015.88       4078.54       199.92 o                         
   9   5  10        427.09        268.95        64.85 o                         
  10   5  10        362.03        516.29        92.84 o                         
  11   5  10        173.41        380.36       102.10 o                         
 -11   6  10       2118.97       2072.27       183.49 o                         
 -10   6  10       1564.07       1751.79       160.58 o                         
  -9   6  10          6.79         18.66        65.83 o                         
  -8   6  10        692.22        768.47        95.12 o                         
  -7   6  10       4958.39       5119.62       257.59 o                         
  -6   6  10       8666.52       9122.82       313.51 o                         
  -5   6  10         18.75         32.27        35.86 o                         
  -4   6  10         72.20        118.21        45.79 o                         
  -3   6  10      16236.88      16850.82       308.97 o                         
  -2   6  10      19491.09      20150.45       296.78 o                         
  -1   6  10        456.10        477.72        64.13 o                         
   0   6  10       9221.81       9525.43       176.49 o                         
   1   6  10      13045.89      12221.65       395.77 o                         
   2   6  10       9953.72       9369.77       226.84 o                         
   3   6  10        776.88        677.18        71.32 o                         
   4   6  10      11162.16      10700.80       282.36 o                         
   5   6  10      11470.72      11113.87       276.74 o                         
   6   6  10       3158.10       3015.98       193.28 o                         
   7   6  10         51.58         56.69        51.94 o                         
   8   6  10       2099.69       2330.33       144.09 o                         
   9   6  10       2232.69       2197.75       146.57 o                         
  10   6  10        236.69        276.04        61.46 o                         
 -10   7  10         90.50       -160.50        81.96 o                         
  -9   7  10       2633.07       2834.84       230.34 o                         
  -8   7  10       1938.25       1628.66       160.70 o                         
  -7   7  10        171.24        106.74        88.12 o                         
  -6   7  10        128.43        159.93        51.05 o                         
  -5   7  10      15862.83      16320.65       379.11 o                         
  -4   7  10        540.91        593.54        74.39 o                         
  -3   7  10       2957.40       2827.55       137.78 o                         
  -2   7  10       3671.47       3589.20       268.64 o                         
  -1   7  10      10321.87      11034.95       314.48 o                         
   0   7  10       9295.50       9350.26       190.99 o                         
   1   7  10        288.21        266.31        41.27 o                         
   2   7  10        255.04        361.16        55.74 o                         
   3   7  10       7733.03       7449.45       217.03 o                         
   4   7  10         34.99         31.11        32.03 o                         
   5   7  10          0.17         26.81        41.37 o                         
   6   7  10       2587.29       2291.27       143.94 o                         
   7   7  10       4563.31       4387.46       178.75 o                         
   8   7  10         29.69         41.82        53.18 o                         
   9   7  10          7.98        -12.33        56.74 o                         
  10   7  10        402.96        503.54        94.50 o                         
  -9   8  10        181.51        205.49       119.87 o                         
  -8   8  10        180.92         53.39        87.51 o                         
  -7   8  10       1912.96       1946.39       226.95 o                         
  -6   8  10       3391.54       3234.84       404.89 o                         
  -5   8  10       5918.94       5888.95       360.00 o                         
  -4   8  10        390.51        426.50       119.95 o                         
  -3   8  10       4201.23       4426.32       216.07 o                         
  -2   8  10       1464.92       1403.99        89.23 o                         
  -1   8  10       8830.74       9483.13       314.10 o                         
   0   8  10       2114.59       1895.06       112.79 o                         
   1   8  10       3397.95       3363.41       124.51 o                         
   2   8  10        619.26        715.99        68.09 o                         
   3   8  10       3876.43       3788.19       203.30 o                         
   4   8  10        446.38        324.81        66.44 o                         
   5   8  10       4418.49       4352.05       260.76 o                         
   6   8  10        773.10        680.33        80.26 o                         
   7   8  10        621.06        512.36       101.38 o                         
   8   8  10        119.47         53.24        47.41 o                         
   9   8  10        914.40        959.55       101.52 o                         
  -9   9  10       2039.47       2693.38       806.85 o                         
  -8   9  10       1126.37       1092.23       206.57 o                         
  -7   9  10        546.32        362.06       120.75 o                         
  -6   9  10        187.30        360.98       124.99 o                         
  -5   9  10       3375.67       3454.18       289.11 o                         
  -4   9  10        971.21       1160.74       173.73 o                         
  -3   9  10       1526.59       1330.14       130.56 o                         
  -2   9  10        623.21        633.29       104.39 o                         
  -1   9  10       6684.63       6596.64       279.44 o                         
   0   9  10       6675.58       6742.26       221.90 o                         
   1   9  10        225.43        213.35        50.39 o                         
   2   9  10       2878.30       3088.07       139.12 o                         
   3   9  10       5208.98       5422.00       206.06 o                         
   4   9  10       1676.70       1712.20       155.54 o                         
   5   9  10         42.34         16.04        49.71 o                         
   6   9  10        988.51       1049.98       130.13 o                         
   7   9  10       1382.44       1320.77       155.16 o                         
   8   9  10       1330.08       1249.41       156.75 o                         
  -8  10  10          4.03         30.05        87.89 o                         
  -7  10  10        683.19        798.99       171.08 o                         
  -6  10  10       2027.80       1993.82       352.93 o                         
  -5  10  10        214.43        189.58       216.96 o                         
  -4  10  10       1011.24       1088.15       172.10 o                         
  -3  10  10       1517.37       1775.84       162.30 o                         
  -2  10  10       5548.42       6178.25       286.19 o                         
  -1  10  10         60.91        230.34        66.40 o                         
   0  10  10       4062.98       4066.40       178.49 o                         
   1  10  10       3385.72       3668.82       210.34 o                         
   2  10  10      10142.43      10279.48       435.52 o                         
   3  10  10         56.46        175.48        85.49 o                         
   4  10  10       7278.48       7273.98       260.95 o                         
   5  10  10        688.46        701.23        84.94 o                         
   6  10  10       2131.10       2118.96       189.47 o                         
   7  10  10         15.50        126.99       134.77 o                         
   8  10  10       4618.55       5154.76       377.29 o                         
  -7  11  10        611.44        480.64       136.88 o                         
  -6  11  10        255.26        186.93        97.27 o                         
  -5  11  10       2868.23       3356.68       313.30 o                         
  -4  11  10          4.91        301.70       133.94 o                         
  -3  11  10        354.04        278.14        81.26 o                         
  -2  11  10        169.25        243.89        68.94 o                         
  -1  11  10      10386.07      10787.37       504.58 o                         
   0  11  10          4.67         65.04        60.46 o                         
   1  11  10        275.59        292.17       180.77 o                         
   2  11  10          1.78         21.40        53.43 o                         
   3  11  10       4765.20       4964.12       403.51 o                         
   4  11  10        618.10        666.72       136.79 o                         
   5  11  10         13.34         24.33        77.15 o                         
   6  11  10        229.67        150.22        71.13 o                         
   7  11  10       1675.48       1696.42       172.81 o                         
  -6  12  10         64.26        145.37       145.71 o                         
  -5  12  10        731.53        675.57       152.34 o                         
  -4  12  10        118.51         93.85        83.97 o                         
  -3  12  10       1212.99        876.60       225.23 o                         
  -2  12  10        667.26        541.92       137.03 o                         
  -1  12  10        843.72        565.32       219.08 o                         
   0  12  10        311.50        247.65       103.94 o                         
   1  12  10       1817.09       1462.53       201.02 o                         
   2  12  10        253.49        208.67        82.51 o                         
   3  12  10       2040.46       2247.15       341.45 o                         
   4  12  10         40.34         36.14        51.70 o                         
   5  12  10        729.13        711.68       124.89 o                         
  -4  13  10         94.71        129.35       102.26 o                         
  -3  13  10         24.41        -76.88        90.35 o                         
  -2  13  10        463.14        549.60       257.02 o                         
  -1  13  10       1284.88       1479.96       346.25 o                         
   0  13  10         46.59       -120.53       106.55 o                         
   1  13  10        106.51        183.98       143.48 o                         
   2  13  10         22.75        -22.66       125.63 o                         
   3  13  10       2227.45       2449.19       430.87 o                         
   4  13  10          4.08         51.21        79.58 o                         
 -11   0  11         10.00        -46.75       108.01 o                         
  -9   0  11       2412.96       2586.10       330.59 o                         
  -7   0  11       1397.93       1139.75       200.99 o                         
  -5   0  11       5313.36       5955.15       368.61 o                         
  -3   0  11       2224.79       2462.86       180.90 o                         
  -1   0  11      12439.20      14103.29       258.96 o                         
   1   0  11        765.11        606.31        68.36 o                         
   3   0  11       3991.81       3808.70       393.61 o                         
   5   0  11         74.76         62.50        46.06 o                         
   7   0  11       7237.87       7192.47       328.63 o                         
   9   0  11       1251.12       1215.88       195.94 o                         
  11   0  11       1257.34       1251.28       270.93 o                         
 -12   1  11        223.61        291.74       173.97 o                         
 -11   1  11       2847.32       2883.51       550.89 o                         
 -10   1  11          2.72        177.17       194.07 o                         
  -9   1  11       1143.55       1019.08       170.08 o                         
  -8   1  11       3920.15       4110.99       289.12 o                         
  -7   1  11       3380.71       3330.29       233.68 o                         
  -6   1  11       1098.03        825.86       122.29 o                         
  -5   1  11       2682.46       2526.53       139.30 o                         
  -4   1  11       6424.89       7160.36       198.31 o                         
  -3   1  11       7922.15       7874.24       222.74 o                         
  -2   1  11       5463.46       5896.60       149.56 o                         
  -1   1  11      11173.53      11380.09       218.63 o                         
   0   1  11       2087.56       2083.12        86.58 o                         
   1   1  11       2747.76       2694.75        91.84 o                         
   2   1  11       6727.91       6384.48       175.42 o                         
   3   1  11      10180.06      10152.69       205.05 o                         
   4   1  11         11.04         21.14        31.56 o                         
   5   1  11       3787.07       3990.27       151.31 o                         
   6   1  11       8029.75       8043.47       228.92 o                         
   7   1  11       8379.70       8256.41       284.77 o                         
   8   1  11       2339.83       2429.19       150.45 o                         
   9   1  11       1117.82       1056.90        98.36 o                         
  10   1  11        867.40       1133.40       128.48 o                         
  11   1  11       1488.04       1827.78       187.41 o                         
 -12   2  11        405.45        558.96       166.77 o                         
 -11   2  11        400.82        578.68       184.38 o                         
 -10   2  11       6478.89       8039.48       449.18 o                         
  -9   2  11       5345.44       5828.80       360.87 o                         
  -8   2  11       2138.58       2318.40       216.66 o                         
  -7   2  11       5143.84       5022.38       286.04 o                         
  -6   2  11      55098.89      58748.81       883.12 o                         
  -5   2  11        867.01        811.55       107.78 o                         
  -4   2  11       1315.42       1357.19       116.37 o                         
  -3   2  11       8972.46       8872.03       198.28 o                         
  -2   2  11     123811.17     130419.82      1179.71 o                         
  -1   2  11       5426.90       4980.94       155.07 o                         
   0   2  11      14990.56      15563.41       258.99 o                         
   1   2  11       2588.62       2662.20       107.51 o                         
   2   2  11      38235.17      37300.61       736.50 o                         
   3   2  11       4255.25       4138.13       128.23 o                         
   4   2  11      12321.04      11755.89       234.99 o                         
   5   2  11       1962.45       1884.67       121.13 o                         
   6   2  11      14994.47      14407.71       347.94 o                         
   7   2  11         26.88        170.23        70.41 o                         
   8   2  11       2336.53       2165.43       140.54 o                         
   9   2  11         33.45        240.26        96.26 o                         
  10   2  11       3703.71       3697.25       240.43 o                         
  11   2  11        838.55       1235.22       223.43 o                         
 -11   3  11        101.60        -18.58       113.31 o                         
 -10   3  11        242.41          3.72        77.12 o                         
  -9   3  11       2069.49       1701.00       208.53 o                         
  -8   3  11       2423.15       2121.00       206.69 o                         
  -7   3  11        444.12        421.43        77.11 o                         
  -6   3  11        843.18        824.08        94.78 o                         
  -5   3  11       4982.04       4691.02       199.15 o                         
  -4   3  11      20808.48      20316.09       774.97 o                         
  -3   3  11        881.93        804.13        59.44 o                         
  -2   3  11       5457.83       5290.73       129.51 o                         
  -1   3  11       4143.49       3785.09       137.62 o                         
   0   3  11      27556.97      29789.95       380.25 o                         
   1   3  11       3066.52       3310.85       102.80 o                         
   2   3  11      10755.44      11136.43       221.24 o                         
   3   3  11      22896.95      22657.15       278.67 o                         
   4   3  11      20241.52      19969.42       348.81 o                         
   5   3  11       2191.30       2185.98       155.74 o                         
   6   3  11        168.62         84.52        52.32 o                         
   7   3  11        152.93        258.37        70.49 o                         
   8   3  11       5450.29       5487.80       214.62 o                         
   9   3  11         67.11        153.96        81.79 o                         
  10   3  11         25.55        265.59        89.97 o                         
  11   3  11        467.97        728.06       148.71 o                         
 -11   4  11        201.30          7.41        64.44 o                         
 -10   4  11         19.65        -53.69        72.18 o                         
  -9   4  11       2898.97       3059.41       209.92 o                         
  -8   4  11        531.59        559.02        89.27 o                         
  -7   4  11        474.27        295.10        78.86 o                         
  -6   4  11        126.88        129.98        46.19 o                         
  -5   4  11       8877.82       8809.42       275.37 o                         
  -4   4  11         10.91        133.29        75.83 o                         
  -3   4  11        670.99        759.43        61.36 o                         
  -2   4  11        476.93        497.43        53.91 o                         
  -1   4  11      27364.33      30434.32       307.44 o                         
   0   4  11       2856.48       2747.30       115.05 o                         
   1   4  11        116.54        266.57        77.07 o                         
   2   4  11         31.20         25.02        26.29 o                         
   3   4  11       8151.16       7718.55       172.30 o                         
   4   4  11       2375.62       2489.95       138.98 o                         
   5   4  11         15.22         66.14        42.54 o                         
   6   4  11       2317.27       2073.58       134.76 o                         
   7   4  11       1924.13       1834.14       118.22 o                         
   8   4  11         12.87         65.65        69.56 o                         
   9   4  11         40.91          1.49        60.91 o                         
  10   4  11        733.87        832.34       112.73 o                         
  11   4  11        786.00       1207.96       217.43 o                         
 -11   5  11       3456.43       3902.42       240.01 o                         
 -10   5  11        257.36        159.87        83.94 o                         
  -9   5  11        432.14        453.05        76.80 o                         
  -8   5  11       1271.00       1229.54       154.67 o                         
  -7   5  11      21037.68      22082.49       439.57 o                         
  -6   5  11         28.90         69.39        64.54 o                         
  -5   5  11       7281.51       7528.22       261.74 o                         
  -4   5  11       5415.93       5634.62       291.17 o                         
  -3   5  11      20492.43      20790.95       310.41 o                         
  -2   5  11       4379.45       3952.44       136.76 o                         
  -1   5  11       9833.14      10639.27       252.16 o                         
   0   5  11        511.30        379.28        55.46 o                         
   1   5  11       9167.57       9523.91       497.61 o                         
   2   5  11        203.70        160.49        37.90 o                         
   3   5  11      17799.66      17426.29       244.39 o                         
   4   5  11        882.84        997.07        74.55 o                         
   5   5  11       7173.09       7140.15       194.38 o                         
   6   5  11       4133.92       4260.77       163.61 o                         
   7   5  11       1718.89       1661.14       142.86 o                         
   8   5  11       1717.71       1612.20       164.16 o                         
   9   5  11        587.27        551.15        91.57 o                         
  10   5  11       1028.88        836.74       134.55 o                         
 -10   6  11       3396.52       3741.38       355.36 o                         
  -9   6  11       1461.26       1239.55       129.82 o                         
  -8   6  11        107.29         94.99        80.42 o                         
  -7   6  11       5818.76       6160.32       280.43 o                         
  -6   6  11       5169.71       5203.34       240.85 o                         
  -5   6  11       7120.28       6897.21       236.79 o                         
  -4   6  11          1.09         50.16        32.15 o                         
  -3   6  11        356.43        304.87        34.93 o                         
  -2   6  11      17428.31      17950.37       288.28 o                         
  -1   6  11       5185.37       5230.59       179.70 o                         
   0   6  11        263.32        265.51        31.01 o                         
   1   6  11      13059.55      13081.95       619.15 o                         
   2   6  11      12072.83      12021.55       259.92 o                         
   3   6  11       9949.39       9661.11       243.02 o                         
   4   6  11        382.49        308.98        83.57 o                         
   5   6  11       2689.69       2653.20       141.03 o                         
   6   6  11       6431.25       6365.26       226.33 o                         
   7   6  11       2281.98       2185.46       147.15 o                         
   8   6  11        880.90        776.40        90.81 o                         
   9   6  11        463.59        487.12       162.93 o                         
  10   6  11        968.24        963.32       113.45 o                         
 -10   7  11        249.45        189.78        69.37 o                         
  -9   7  11        122.45         32.43        98.08 o                         
  -8   7  11       2125.10       2344.39       275.24 o                         
  -7   7  11         94.36         90.47        49.81 o                         
  -6   7  11       4128.64       3657.19       407.40 o                         
  -5   7  11         29.15         51.48        86.21 o                         
  -4   7  11       4623.46       4646.17       185.91 o                         
  -3   7  11         18.93         24.69        36.05 o                         
  -2   7  11       1410.38       1353.09        77.06 o                         
  -1   7  11       1460.54       1493.29       119.34 o                         
   0   7  11      17089.54      16784.24       250.57 o                         
   1   7  11        695.73        569.55        59.13 o                         
   2   7  11        284.83        255.27        55.77 o                         
   3   7  11       1496.47       1192.12        97.81 o                         
   4   7  11       5787.81       5542.33       176.97 o                         
   5   7  11        324.50        372.62        69.42 o                         
   6   7  11        245.99        218.75        56.71 o                         
   7   7  11       1311.37       1325.77       119.17 o                         
   8   7  11       2500.00       2636.81       150.11 o                         
   9   7  11        108.24         93.59        58.04 o                         
  10   7  11          1.85         71.76        52.46 o                         
  -9   8  11        585.12        439.85       322.25 o                         
  -8   8  11         39.72         32.80       180.85 o                         
  -7   8  11        144.97        154.33       117.24 o                         
  -6   8  11       1447.96       1529.43       197.87 o                         
  -5   8  11       2740.88       2717.64       411.94 o                         
  -4   8  11         85.97         79.58       159.69 o                         
  -3   8  11        406.36        455.92        82.02 o                         
  -2   8  11        858.43        778.20        96.68 o                         
  -1   8  11       6282.87       6297.72       256.34 o                         
   0   8  11       6110.22       5877.37       262.09 o                         
   1   8  11       1639.27       1501.20        83.35 o                         
   2   8  11       4949.21       4872.39       171.49 o                         
   3   8  11       1273.64       1414.92       107.35 o                         
   4   8  11       1997.11       1924.73       137.26 o                         
   5   8  11        284.98        117.90        77.94 o                         
   6   8  11        772.11        805.32        88.63 o                         
   7   8  11       1940.19       1894.83       124.68 o                         
   8   8  11       1371.64       1224.76       107.19 o                         
   9   8  11        126.24        120.05        51.88 o                         
  -9   9  11        121.84        273.86       121.61 o                         
  -8   9  11       2675.12       2756.76       297.97 o                         
  -7   9  11       2327.11       2407.54       271.90 o                         
  -6   9  11          1.20         79.06        74.42 o                         
  -5   9  11        970.15        890.22       156.08 o                         
  -4   9  11       6976.35       6762.44       389.45 o                         
  -3   9  11       3442.49       3303.31       201.54 o                         
  -2   9  11         45.23         25.91        40.43 o                         
  -1   9  11       3270.05       3269.87       199.80 o                         
   0   9  11       6956.67       7220.30       232.30 o                         
   1   9  11       3453.77       3431.97       163.04 o                         
   2   9  11        772.11        815.41        96.44 o                         
   3   9  11        427.34        572.66        72.36 o                         
   4   9  11       6269.81       6581.04       392.89 o                         
   5   9  11       1966.34       1648.49       136.67 o                         
   6   9  11         10.65         71.67        56.62 o                         
   7   9  11       1227.55       1383.44       161.52 o                         
   8   9  11        325.54        333.96       138.19 o                         
  -8  10  11         64.25         60.68        79.59 o                         
  -7  10  11        160.63         97.62       166.06 o                         
  -6  10  11       1315.89       1061.21       179.61 o                         
  -5  10  11         95.05        126.80        96.51 o                         
  -4  10  11        103.33        221.24        92.61 o                         
  -3  10  11       3401.00       3852.48       226.92 o                         
  -2  10  11       2276.16       2120.01       175.25 o                         
  -1  10  11        312.16        326.91        75.57 o                         
   0  10  11         66.47         88.12        45.94 o                         
   1  10  11       1664.11       1454.44       134.82 o                         
   2  10  11        330.74        548.59       128.40 o                         
   3  10  11       1290.26       1258.56       175.52 o                         
   4  10  11         40.13        109.92        66.99 o                         
   5  10  11       2150.56       2028.57       135.91 o                         
   6  10  11       1400.37       1281.72       179.18 o                         
   7  10  11        240.20        282.14       110.54 o                         
   8  10  11         86.91        285.12       128.84 o                         
  -7  11  11         30.62         67.70        76.48 o                         
  -6  11  11         22.93        -35.29        91.10 o                         
  -5  11  11         17.38         60.78        86.26 o                         
  -4  11  11      11126.60      12484.83       576.63 o                         
  -3  11  11         27.77        123.25        53.22 o                         
  -2  11  11        229.93        248.80        71.58 o                         
  -1  11  11         20.95        -18.33        55.18 o                         
   0  11  11       5688.64       5857.51       371.83 o                         
   1  11  11       1674.17       1633.12       203.63 o                         
   2  11  11         14.16         57.09        56.49 o                         
   3  11  11        875.92        641.18       144.90 o                         
   4  11  11       4555.39       4673.76       361.59 o                         
   5  11  11        229.84        209.81       124.53 o                         
   6  11  11         45.30        -57.12        93.70 o                         
   7  11  11        213.14        216.31        73.49 o                         
  -6  12  11        385.54        290.39       124.29 o                         
  -5  12  11          1.49         37.65       134.50 o                         
  -4  12  11        523.95        405.54       159.38 o                         
  -3  12  11          0.64       -108.61        79.02 o                         
  -2  12  11       3170.68       2549.10       271.18 o                         
  -1  12  11          4.47        200.84       161.46 o                         
   0  12  11        987.97        800.68       233.51 o                         
   1  12  11         98.23         -4.59       127.30 o                         
   2  12  11        800.25        797.44       152.64 o                         
   3  12  11        219.55        361.40        91.09 o                         
   4  12  11       1039.43        909.35       218.69 o                         
   5  12  11         13.50        -61.67        69.05 o                         
  -4  13  11       2706.11       2548.96       291.63 o                         
  -3  13  11        725.46        591.68       150.05 o                         
  -2  13  11         42.53         86.78       167.03 o                         
  -1  13  11         93.13          1.98       112.65 o                         
   0  13  11       1253.56       1189.49       309.54 o                         
   1  13  11        400.61        403.72       208.33 o                         
   2  13  11         66.75       -145.65       193.85 o                         
   3  13  11        198.59        240.75       173.07 o                         
 -12   0  12       1205.57       1273.32       306.77 o                         
 -10   0  12        408.48        400.61       164.56 o                         
  -8   0  12       3928.82       3661.28       381.85 o                         
  -6   0  12       4525.91       4204.37       344.53 o                         
  -4   0  12       2957.89       3109.13       227.56 o                         
  -2   0  12      17438.75      18376.60       464.18 o                         
   0   0  12      69631.13      65809.59       694.73 o                         
   2   0  12        434.78        272.72        58.63 o                         
   4   0  12      21480.42      22150.16       642.01 o                         
   6   0  12       7172.57       7242.79       311.84 o                         
   8   0  12       6371.44       5860.70       324.01 o                         
  10   0  12        979.53        982.35       161.92 o                         
 -12   1  12        712.70        731.97       244.16 o                         
 -11   1  12        627.39        461.21       134.12 o                         
 -10   1  12       4438.02       4976.26       356.58 o                         
  -9   1  12         16.92        195.89       107.14 o                         
  -8   1  12        894.72       1028.59       160.51 o                         
  -7   1  12       8911.95       8706.15       375.00 o                         
  -6   1  12       2132.34       1964.94       166.27 o                         
  -5   1  12       3136.75       2923.27       152.33 o                         
  -4   1  12      28936.10      28564.66       476.34 o                         
  -3   1  12      11602.41      12185.43       415.40 o                         
  -2   1  12       5227.15       5075.24       144.20 o                         
  -1   1  12      11180.73      11504.96       173.15 o                         
   0   1  12      11854.27      11794.79       201.50 o                         
   1   1  12         18.67         94.97        44.63 o                         
   2   1  12         38.54         98.55        48.15 o                         
   3   1  12       4845.71       4765.99       206.38 o                         
   4   1  12      24163.07      24280.21       340.86 o                         
   5   1  12       1663.15       1685.87       102.42 o                         
   6   1  12        125.59        114.71        56.40 o                         
   7   1  12       3876.07       3752.70       197.03 o                         
   8   1  12       2429.86       1999.68       232.39 o                         
   9   1  12        180.40        217.16        54.32 o                         
  10   1  12        123.02        281.30        83.83 o                         
  11   1  12        509.71        592.39       128.07 o                         
 -11   2  12        132.96        344.31       149.08 o                         
 -10   2  12        185.25        484.03       160.00 o                         
  -9   2  12       4937.48       5724.78       356.66 o                         
  -8   2  12       2041.23       2214.61       219.43 o                         
  -7   2  12         65.02        -81.79        65.02 o                         
  -6   2  12        476.22        682.51       103.16 o                         
  -5   2  12      25416.32      25435.74       537.71 o                         
  -4   2  12       2837.45       3175.28       136.62 o                         
  -3   2  12        396.52        350.30        45.39 o                         
  -2   2  12       1341.98       1150.56        70.77 o                         
  -1   2  12      40591.81      41574.91       768.83 o                         
   0   2  12      15650.42      16581.90       201.44 o                         
   1   2  12        187.36        213.52        32.42 o                         
   2   2  12         97.66         84.21        33.17 o                         
   3   2  12      64317.92      63685.54       619.82 o                         
   4   2  12        711.91        721.25        67.69 o                         
   5   2  12       2778.97       2577.21       140.43 o                         
   6   2  12         53.89        108.21        71.77 o                         
   7   2  12      18205.52      18370.14       425.81 o                         
   8   2  12        859.00        820.92        95.15 o                         
   9   2  12       1467.82       1450.55       110.82 o                         
  10   2  12          3.94        113.08        84.93 o                         
  11   2  12       3371.45       4207.15       274.77 o                         
 -11   3  12       1462.23       1495.89       220.53 o                         
 -10   3  12        449.66        445.17       122.49 o                         
  -9   3  12        361.72        369.12       143.77 o                         
  -8   3  12       6101.09       6296.71       286.13 o                         
  -7   3  12       4018.51       4119.41       215.77 o                         
  -6   3  12       3412.86       3188.44       242.76 o                         
  -5   3  12        153.09        109.94        47.73 o                         
  -4   3  12       4027.90       3883.57       149.27 o                         
  -3   3  12       9723.69       8644.81       192.84 o                         
  -2   3  12       2651.15       2885.42       173.33 o                         
  -1   3  12       9125.33      10229.35       233.31 o                         
   0   3  12      24581.59      24633.31       360.75 o                         
   1   3  12      14841.85      15638.38       666.51 o                         
   2   3  12        815.46        879.64        68.68 o                         
   3   3  12         87.77         99.62        41.58 o                         
   4   3  12      24229.70      23528.71       386.69 o                         
   5   3  12       5861.19       5735.20       210.02 o                         
   6   3  12        478.76        442.00        76.63 o                         
   7   3  12         56.22         45.39        91.09 o                         
   8   3  12        878.56        918.47        99.82 o                         
   9   3  12       5201.96       5270.86       206.27 o                         
  10   3  12        501.76        434.10       104.85 o                         
  11   3  12          2.10        183.73       149.57 o                         
 -11   4  12         57.37         46.00        60.68 o                         
 -10   4  12         54.03         42.86        73.77 o                         
  -9   4  12        234.16        310.54        80.73 o                         
  -8   4  12       8435.75       8529.11       291.49 o                         
  -7   4  12       1609.48       1582.35       130.61 o                         
  -6   4  12        673.46        748.56        99.28 o                         
  -5   4  12       1301.43       1289.78       124.31 o                         
  -4   4  12      19735.87      19855.58       323.29 o                         
  -3   4  12       6005.51       6204.44       194.59 o                         
  -2   4  12        463.22        406.06        52.01 o                         
  -1   4  12       7592.96       8078.15       149.15 o                         
   0   4  12      22105.23      22347.77       318.95 o                         
   1   4  12       6204.68       6394.09       272.71 o                         
   2   4  12        110.85        129.32        34.73 o                         
   3   4  12        275.05        239.00        40.84 o                         
   4   4  12      32640.92      32628.53       448.13 o                         
   5   4  12        116.14         87.06        50.19 o                         
   6   4  12         10.38          4.63        39.60 o                         
   7   4  12        590.32        371.79        75.07 o                         
   8   4  12       3478.80       3611.82       179.36 o                         
   9   4  12        344.89        380.82        89.34 o                         
  10   4  12        759.55        703.74        98.35 o                         
  11   4  12        781.80       1123.46       144.43 o                         
 -11   5  12        118.18        542.95       131.45 o                         
 -10   5  12       3070.94       3773.76       223.49 o                         
  -9   5  12        363.04        404.66        78.53 o                         
  -8   5  12       2491.76       2608.43       170.69 o                         
  -7   5  12       1617.02       2034.83       175.63 o                         
  -6   5  12      18229.31      18662.40       443.22 o                         
  -5   5  12         86.74        143.61        96.59 o                         
  -4   5  12       2254.86       1911.31        90.93 o                         
  -3   5  12       1381.27       1293.81        89.84 o                         
  -2   5  12      13827.18      13905.40       294.59 o                         
  -1   5  12       1855.09       1771.79       103.86 o                         
   0   5  12       3866.60       3570.52       148.10 o                         
   1   5  12       7459.95       7494.97       312.83 o                         
   2   5  12      10447.21       9856.60       394.64 o                         
   3   5  12       2211.19       2004.11       100.65 o                         
   4   5  12       6287.26       5871.48       165.72 o                         
   5   5  12        152.18        131.41        47.30 o                         
   6   5  12      12547.81      12926.25       326.31 o                         
   7   5  12        145.89        303.58        87.76 o                         
   8   5  12       1669.83       1653.47       155.14 o                         
   9   5  12          4.94          2.12        63.91 o                         
  10   5  12        856.19        893.34       169.92 o                         
 -10   6  12       1774.15       2154.53       213.71 o                         
  -9   6  12       3239.94       3752.13       255.44 o                         
  -8   6  12       5403.14       5703.01       290.41 o                         
  -7   6  12       1784.99       1751.79       159.00 o                         
  -6   6  12       2573.95       2838.60       243.83 o                         
  -5   6  12       7224.94       7461.85       370.48 o                         
  -4   6  12       2492.50       2543.85       213.09 o                         
  -3   6  12         89.87        102.30        21.15 o                         
  -2   6  12       8269.39       8157.10       148.18 o                         
  -1   6  12      22335.56      24315.15       381.56 o                         
   0   6  12       1855.31       1822.45       118.82 o                         
   1   6  12        220.10        101.42        54.99 o                         
   2   6  12       8005.09       7867.59       210.65 o                         
   3   6  12       2987.67       2725.35       133.12 o                         
   4   6  12       1209.69       1157.36        99.41 o                         
   5   6  12        221.12        244.96        61.57 o                         
   6   6  12       1860.29       1939.02       131.20 o                         
   7   6  12       4106.97       3869.80       191.04 o                         
   8   6  12        573.48        619.27        96.49 o                         
   9   6  12       1109.18       1190.18       111.19 o                         
  10   6  12        573.19        537.91        91.75 o                         
 -10   7  12        310.53        135.03        79.74 o                         
  -9   7  12         81.93         71.66        61.54 o                         
  -8   7  12       1220.83       1163.48       221.35 o                         
  -7   7  12       4458.41       4554.67       329.67 o                         
  -6   7  12        149.77        399.76       119.75 o                         
  -5   7  12        377.13        241.70        84.04 o                         
  -4   7  12       7008.21       6770.23       356.82 o                         
  -3   7  12       4993.46       5330.00       309.86 o                         
  -2   7  12        256.24        296.66        58.61 o                         
  -1   7  12          8.55         50.94        41.81 o                         
   0   7  12       6882.04       6496.16       182.38 o                         
   1   7  12      11467.06      11709.05       571.59 o                         
   2   7  12       1523.11       1387.58       116.55 o                         
   3   7  12         89.02         96.08        40.51 o                         
   4   7  12         35.08         35.19        45.90 o                         
   5   7  12      15690.28      15842.56       343.30 o                         
   6   7  12        647.40        710.09        89.04 o                         
   7   7  12        647.36        570.34        79.67 o                         
   8   7  12        402.92        256.63        61.69 o                         
   9   7  12       1422.24       1434.15       132.62 o                         
  10   7  12          1.91         67.90        73.26 o                         
  -9   8  12        924.59       1223.48       226.37 o                         
  -8   8  12       1112.49       1005.35       196.47 o                         
  -7   8  12        317.09        172.48        98.53 o                         
  -6   8  12          0.83        117.93        94.16 o                         
  -5   8  12       5763.69       5696.39       361.60 o                         
  -4   8  12        150.26        362.06       103.59 o                         
  -3   8  12         13.53         14.62        60.34 o                         
  -2   8  12        249.71        226.80        57.68 o                         
  -1   8  12       3073.39       3400.42       188.68 o                         
   0   8  12       6470.76       6251.94       252.83 o                         
   1   8  12       1120.60       1003.90        89.83 o                         
   2   8  12        451.17        426.95        71.15 o                         
   3   8  12       2993.91       3285.83       156.92 o                         
   4   8  12       1735.29       1775.44       132.80 o                         
   5   8  12        671.87        543.42        73.15 o                         
   6   8  12       1901.68       1789.56       130.54 o                         
   7   8  12        941.61        913.90       106.70 o                         
   8   8  12       1475.96       1420.93       143.94 o                         
   9   8  12        208.77        140.22        76.70 o                         
  -9   9  12        121.84        107.92       114.72 o                         
  -8   9  12          1.34         70.41       123.13 o                         
  -7   9  12       2725.04       3286.78       318.38 o                         
  -6   9  12       2678.98       2495.32       260.87 o                         
  -5   9  12        176.43         50.55        71.60 o                         
  -4   9  12        950.29       1218.01       183.50 o                         
  -3   9  12       7872.43       8260.58       313.42 o                         
  -2   9  12       8930.32       9986.64       393.48 o                         
  -1   9  12       2045.67       2061.70       159.30 o                         
   0   9  12        630.51        640.91        74.25 o                         
   1   9  12       2515.02       2469.66       141.27 o                         
   2   9  12       4267.99       4260.78       212.71 o                         
   3   9  12        196.05        273.19        59.02 o                         
   4   9  12       1200.91       1276.51       140.51 o                         
   5   9  12        153.96        238.66        65.66 o                         
   6   9  12       3977.52       3809.03       240.28 o                         
   7   9  12        482.35        613.78       143.65 o                         
   8   9  12       1189.77       1214.91       223.68 o                         
  -8  10  12       1260.50       1339.92       234.12 o                         
  -7  10  12         80.91         74.87        86.12 o                         
  -6  10  12       2819.75       2658.96       280.11 o                         
  -5  10  12        847.08       1017.44       180.90 o                         
  -4  10  12       1628.82       1880.86       219.33 o                         
  -3  10  12        119.31        257.69        67.65 o                         
  -2  10  12      11592.88      12641.95       405.22 o                         
  -1  10  12       2404.69       2555.25       180.35 o                         
   0  10  12        430.46        394.77        63.05 o                         
   1  10  12         46.08         -3.01        49.36 o                         
   2  10  12       7995.89       8245.82       403.18 o                         
   3  10  12        720.75        699.82       154.22 o                         
   4  10  12         17.04          3.39        82.07 o                         
   5  10  12         45.16         94.00        66.76 o                         
   6  10  12       1993.78       1936.28       220.26 o                         
   7  10  12        378.73        565.32       191.87 o                         
  -7  11  12       2166.91       1922.41       262.63 o                         
  -6  11  12         86.56        118.92       102.89 o                         
  -5  11  12         71.58         24.64        75.01 o                         
  -4  11  12        199.59        119.27        97.65 o                         
  -3  11  12       8817.71       9784.20       509.09 o                         
  -2  11  12        592.25        730.75       151.33 o                         
  -1  11  12        324.93        223.33       171.98 o                         
   0  11  12        216.44        340.87       115.48 o                         
   1  11  12       2662.85       2588.05       199.09 o                         
   2  11  12       1967.35       1939.81       168.71 o                         
   3  11  12         25.74         11.77        59.96 o                         
   4  11  12        205.10        125.29       173.80 o                         
   5  11  12       3040.25       3126.75       234.52 o                         
   6  11  12        194.84        608.07       233.76 o                         
  -5  12  12       1133.00       1103.30       202.45 o                         
  -4  12  12         20.62        -52.05       120.15 o                         
  -3  12  12        550.63        598.02       185.32 o                         
  -2  12  12         98.25         64.84        97.37 o                         
  -1  12  12       2587.90       2673.88       440.57 o                         
   0  12  12        432.89        835.86       282.96 o                         
   1  12  12        819.70        558.90       226.97 o                         
   2  12  12         70.13          6.42       115.46 o                         
   3  12  12       1996.42       2100.57       228.07 o                         
   4  12  12         33.57        169.31        87.98 o                         
   5  12  12        221.01        246.60        74.45 o                         
  -3  13  12       1481.56       1529.04       223.30 o                         
  -2  13  12        426.27        446.78       216.00 o                         
  -1  13  12          0.59        137.15       117.30 o                         
   0  13  12         60.03         82.78       124.76 o                         
   1  13  12       2305.49       2964.80       473.21 o                         
   2  13  12       1682.94       1605.92       367.98 o                         
   3  13  12        152.13        256.50       181.27 o                         
 -11   0  13        982.05        907.02       246.44 o                         
  -9   0  13          0.96         36.16       112.78 o                         
  -7   0  13       3117.46       3328.67       341.29 o                         
  -5   0  13        544.36        478.11       103.32 o                         
  -3   0  13      11685.83      11151.71       394.28 o                         
  -1   0  13       7973.76       7891.45       182.11 o                         
   1   0  13       2587.78       2312.61       202.73 o                         
   3   0  13       5978.53       7357.64       364.87 o                         
   5   0  13      20249.32      20105.17       727.29 o                         
   7   0  13       4171.73       4196.96       261.02 o                         
   9   0  13       4561.92       4814.60       312.49 o                         
  11   0  13        859.70        778.26       153.90 o                         
 -12   1  13        716.91        726.47       180.01 o                         
 -11   1  13         97.99        124.76        99.61 o                         
 -10   1  13       1747.11       1850.07       258.73 o                         
  -9   1  13       4107.19       4264.31       312.37 o                         
  -8   1  13       3763.47       3696.14       395.21 o                         
  -7   1  13       1910.28       1855.70       182.30 o                         
  -6   1  13       2676.37       2777.43       162.69 o                         
  -5   1  13        385.71        424.32        71.99 o                         
  -4   1  13      14738.33      14694.19       435.88 o                         
  -3   1  13      19580.11      19548.02       308.25 o                         
  -2   1  13      28823.84      28090.05       472.41 o                         
  -1   1  13      15143.78      15061.03       310.11 o                         
   0   1  13      10467.30      10578.78       249.90 o                         
   1   1  13      33978.85      34379.17       489.04 o                         
   2   1  13       3867.45       3482.06       137.47 o                         
   3   1  13         69.28        127.94        63.55 o                         
   4   1  13         60.70         86.23        33.37 o                         
   5   1  13      19642.31      19562.36       337.66 o                         
   6   1  13      12157.81      11652.97       282.00 o                         
   7   1  13        478.49        786.39       100.67 o                         
   8   1  13        909.99        907.93       130.57 o                         
   9   1  13        848.39        954.16        95.51 o                         
  10   1  13        933.91        900.14       110.07 o                         
  11   1  13         16.08        146.82       117.06 o                         
 -11   2  13       1150.85       1710.96       695.51 o                         
 -10   2  13        198.40        171.46       147.53 o                         
  -9   2  13         22.85         56.15       183.64 o                         
  -8   2  13      18076.25      19749.56       495.35 o                         
  -7   2  13       1099.58       1032.72       120.38 o                         
  -6   2  13       6155.48       6070.79       237.74 o                         
  -5   2  13       7409.49       7064.05       263.76 o                         
  -4   2  13      20008.15      18675.35       330.38 o                         
  -3   2  13        189.97        525.93        55.95 o                         
  -2   2  13       2168.01       2446.49       104.25 o                         
  -1   2  13        604.58        674.98        70.91 o                         
   0   2  13      13979.00      13321.70       208.60 o                         
   1   2  13      19557.07      19540.92       304.95 o                         
   2   2  13        145.78         54.19        41.75 o                         
   3   2  13       7210.71       7097.26       216.26 o                         
   4   2  13      28298.23      28631.38       378.28 o                         
   5   2  13         88.09        148.78        47.14 o                         
   6   2  13       1117.84       1240.13       130.01 o                         
   7   2  13       2749.16       3014.03       201.69 o                         
   8   2  13       3230.64       3391.43       203.96 o                         
   9   2  13        947.91       1020.36       113.06 o                         
  10   2  13         66.65        130.82        61.08 o                         
  11   2  13         23.14        450.45       149.20 o                         
 -11   3  13        680.25        758.20       150.37 o                         
 -10   3  13        531.60        629.61       203.74 o                         
  -9   3  13       3283.05       3211.98       216.91 o                         
  -8   3  13        386.92        371.63        90.99 o                         
  -7   3  13       3936.54       3691.96       205.50 o                         
  -6   3  13      11131.79      11317.53       335.67 o                         
  -5   3  13       2502.88       2569.12       137.25 o                         
  -4   3  13        217.36        266.75        47.94 o                         
  -3   3  13       6295.65       6315.12       168.79 o                         
  -2   3  13       3463.91       3117.97       135.83 o                         
  -1   3  13          0.19         40.15        35.77 o                         
   0   3  13        298.20        360.41        53.57 o                         
   1   3  13       7687.87       7408.35       283.52 o                         
   2   3  13      38281.96      36159.50       964.74 o                         
   3   3  13          1.57        -34.05        38.63 o                         
   4   3  13        352.45        262.88        67.90 o                         
   5   3  13       8164.14       7911.96       248.43 o                         
   6   3  13       2515.21       2498.56       155.77 o                         
   7   3  13        319.76        226.76        63.88 o                         
   8   3  13        626.85        687.07        85.40 o                         
   9   3  13       2462.26       2430.39       151.29 o                         
  10   3  13       3433.45       3879.59       221.97 o                         
  11   3  13        785.16        826.10       119.08 o                         
 -11   4  13       1481.30       1281.62       140.52 o                         
 -10   4  13        500.53        694.70       123.70 o                         
  -9   4  13         17.25        257.92        90.52 o                         
  -8   4  13         92.22        300.20       112.05 o                         
  -7   4  13      12769.85      12785.00       389.83 o                         
  -6   4  13       1232.17       1340.25       127.00 o                         
  -5   4  13         98.24        182.61        46.46 o                         
  -4   4  13        943.92       1033.94        75.91 o                         
  -3   4  13       6849.59       6303.01       167.21 o                         
  -2   4  13       6821.80       6660.57       199.91 o                         
  -1   4  13       1440.23       1600.92       100.30 o                         
   0   4  13      14451.00      14163.71       246.00 o                         
   1   4  13      35991.25      36797.69       818.59 o                         
   2   4  13          3.56         28.80        29.34 o                         
   3   4  13       2411.33       2214.69        90.83 o                         
   4   4  13       1038.14        863.55        84.12 o                         
   5   4  13      11236.89      11133.65       292.20 o                         
   6   4  13        190.36        117.12        50.89 o                         
   7   4  13        427.85        435.98        72.95 o                         
   8   4  13       1522.85       1565.86       125.83 o                         
   9   4  13       3310.03       3529.89       205.96 o                         
  10   4  13         33.53        268.43       106.83 o                         
  11   4  13       1066.68       1310.00       151.27 o                         
 -11   5  13       2039.73       2006.35       243.09 o                         
 -10   5  13         16.11        245.25       120.22 o                         
  -9   5  13       5229.25       5973.13       309.48 o                         
  -8   5  13       2117.60       2031.72       180.64 o                         
  -7   5  13       6984.02       7244.38       302.40 o                         
  -6   5  13          0.41        162.19        92.43 o                         
  -5   5  13      14395.68      14170.27       485.38 o                         
  -4   5  13       2691.98       2416.61       112.03 o                         
  -3   5  13       1853.12       1859.95       108.02 o                         
  -2   5  13        117.87        131.21        77.43 o                         
  -1   5  13       5275.27       5151.89       153.62 o                         
   0   5  13       2121.77       2008.82       155.88 o                         
   1   5  13       6480.64       6044.79       286.90 o                         
   2   5  13        269.06        198.75        48.22 o                         
   3   5  13      19800.80      19471.45       255.87 o                         
   4   5  13       3897.41       3635.53       124.32 o                         
   5   5  13       1174.95       1183.87       104.61 o                         
   6   5  13       1264.09       1189.65       109.67 o                         
   7   5  13       4477.47       4333.37       234.88 o                         
   8   5  13         17.98         -5.45        63.07 o                         
   9   5  13       1525.49       1760.51       145.81 o                         
  10   5  13       1133.82       1154.18       133.57 o                         
 -10   6  13          0.01         17.35        74.89 o                         
  -9   6  13       3268.75       3569.41       248.48 o                         
  -8   6  13       1851.33       2079.11       186.92 o                         
  -7   6  13       7647.91       7933.57       320.21 o                         
  -6   6  13         13.00        -31.07        58.65 o                         
  -5   6  13       1657.37       1836.76       195.33 o                         
  -4   6  13       5022.67       4840.70       371.40 o                         
  -3   6  13       3398.52       2998.16       123.40 o                         
  -2   6  13        401.85        402.88       127.67 o                         
  -1   6  13      24485.64      24785.66       382.54 o                         
   0   6  13      13018.41      13263.10       412.20 o                         
   1   6  13       2563.25       2366.39       192.24 o                         
   2   6  13       4358.76       4428.66       160.57 o                         
   3   6  13       9935.10       9918.30       250.52 o                         
   4   6  13       1295.09       1200.67       100.73 o                         
   5   6  13       1031.64        886.90       164.43 o                         
   6   6  13       2046.76       1867.35       128.88 o                         
   7   6  13       1793.06       1763.26       140.98 o                         
   8   6  13       1881.83       1630.67       136.61 o                         
   9   6  13         32.21         35.04        55.29 o                         
  10   6  13        442.64        488.64        84.65 o                         
 -10   7  13       1363.34       1451.68       176.52 o                         
  -9   7  13        174.49        385.02       111.51 o                         
  -8   7  13         11.67        112.46        90.78 o                         
  -7   7  13        978.06        929.39       161.96 o                         
  -6   7  13       9121.14       9028.93       446.89 o                         
  -5   7  13         91.24         88.09        78.16 o                         
  -4   7  13        199.64        242.35       104.27 o                         
  -3   7  13      10451.85      10977.18       446.45 o                         
  -2   7  13       7103.33       7021.25       245.34 o                         
  -1   7  13        292.83        341.76       101.13 o                         
   0   7  13        467.76        407.47        65.92 o                         
   1   7  13       5486.66       5055.54       289.90 o                         
   2   7  13       5968.08       5846.59       237.77 o                         
   3   7  13          7.65         55.61        42.17 o                         
   4   7  13        312.33        235.55        55.09 o                         
   5   7  13       2826.94       2760.70       152.63 o                         
   6   7  13       5886.78       5657.95       299.72 o                         
   7   7  13        620.50        594.09        83.63 o                         
   8   7  13         93.29        134.93        64.26 o                         
   9   7  13        343.61        342.96        73.56 o                         
  -9   8  13          9.00       -131.31       102.65 o                         
  -8   8  13       1028.07       1152.68       255.57 o                         
  -7   8  13        277.25         61.73        89.25 o                         
  -6   8  13       4436.75       4425.80       328.98 o                         
  -5   8  13        228.82        211.41        94.31 o                         
  -4   8  13      15527.12      16233.85       589.46 o                         
  -3   8  13       2783.19       2673.96       239.23 o                         
  -2   8  13       4041.38       4268.25       206.31 o                         
  -1   8  13          4.63         23.69        38.97 o                         
   0   8  13      12315.26      12877.02       358.60 o                         
   1   8  13       2636.44       2587.52       140.85 o                         
   2   8  13       1175.71       1040.52       105.22 o                         
   3   8  13          4.64         29.33        36.31 o                         
   4   8  13       4661.71       4562.49       231.99 o                         
   5   8  13       5393.90       5136.41       262.84 o                         
   6   8  13        116.53        140.44        55.50 o                         
   7   8  13        838.51        781.45        96.70 o                         
   8   8  13       2619.30       2577.04       173.17 o                         
   9   8  13       1521.38       1378.04       141.53 o                         
  -9   9  13       1674.11       1703.17       243.82 o                         
  -8   9  13        402.29        371.55       130.31 o                         
  -7   9  13        468.45        560.26       150.41 o                         
  -6   9  13       1483.53       1364.78       199.37 o                         
  -5   9  13       3265.67       3264.33       290.00 o                         
  -4   9  13         98.02        114.19        95.18 o                         
  -3   9  13       1210.96       1015.85       160.59 o                         
  -2   9  13       1719.26       1557.60       137.87 o                         
  -1   9  13       8102.48       8409.41       268.00 o                         
   0   9  13        268.36        334.33        61.67 o                         
   1   9  13       1486.47       1238.97       103.44 o                         
   2   9  13       1241.57       1328.46       215.10 o                         
   3   9  13       4593.70       4140.20       218.53 o                         
   4   9  13        366.84        236.35        79.24 o                         
   5   9  13       2721.77       2503.06       201.25 o                         
   6   9  13         37.56        226.54       147.76 o                         
   7   9  13       1966.41       1717.91       221.12 o                         
   8   9  13        573.27        515.95       146.85 o                         
  -8  10  13        361.55        359.08       124.69 o                         
  -7  10  13       2167.26       1828.75       242.05 o                         
  -6  10  13          8.73         22.92       107.28 o                         
  -5  10  13       6006.01       6397.73       416.46 o                         
  -4  10  13        399.86        567.94       135.69 o                         
  -3  10  13       4823.31       4861.06       389.85 o                         
  -2  10  13        112.33        289.04       107.43 o                         
  -1  10  13      11443.83      11338.27       301.12 o                         
   0  10  13         31.21          6.92        35.81 o                         
   1  10  13       1888.74       1937.33       130.97 o                         
   2  10  13        214.96        347.85        94.07 o                         
   3  10  13       9839.88      10518.16       473.48 o                         
   4  10  13       1678.01       1396.24       274.32 o                         
   5  10  13          1.73        -95.10        94.05 o                         
   6  10  13         68.94        148.77        92.01 o                         
   7  10  13       3884.70       3859.17       327.92 o                         
  -7  11  13        291.64        196.43       111.94 o                         
  -6  11  13       1557.17       1751.30       243.53 o                         
  -5  11  13        443.82        670.75       157.25 o                         
  -4  11  13          7.88        -97.63        76.40 o                         
  -3  11  13         84.43        141.88       115.56 o                         
  -2  11  13       3628.40       3907.63       325.19 o                         
  -1  11  13       2218.99       2390.73       411.37 o                         
   0  11  13        161.43         66.42       103.78 o                         
   1  11  13        231.72        216.06        76.00 o                         
   2  11  13       4148.33       3695.61       424.23 o                         
   3  11  13        761.27        831.35       147.91 o                         
   4  11  13          6.21        -24.18       145.05 o                         
   5  11  13        208.55        113.04        65.57 o                         
   6  11  13       1406.19       1440.84       205.05 o                         
  -5  12  13          0.03        124.87       196.81 o                         
  -4  12  13       2006.41       2440.26       280.54 o                         
  -3  12  13          9.14        148.23        92.18 o                         
  -2  12  13        607.47        821.14       240.82 o                         
  -1  12  13          3.01         24.22       132.44 o                         
   0  12  13       5303.95       5753.79       635.24 o                         
   1  12  13        627.34        712.05       254.73 o                         
   2  12  13       1493.67       1444.12       329.49 o                         
   3  12  13         89.57        105.61        76.18 o                         
   4  12  13       3977.08       4028.15       322.85 o                         
   5  12  13          0.56        -11.61        69.37 o                         
  -3  13  13         42.47         39.63       106.53 o                         
  -2  13  13       1490.41       1630.33       368.78 o                         
  -1  13  13        294.99        345.31       226.49 o                         
   0  13  13         14.94       -133.58       143.78 o                         
   1  13  13          0.72        -76.23       136.07 o                         
   2  13  13       1116.30        729.47       247.86 o                         
   3  13  13        813.06        549.65       218.90 o                         
 -10   0  14       5264.71       5698.04       540.21 o                         
  -8   0  14         34.71         35.90        79.92 o                         
  -6   0  14       6153.57       5850.83       281.20 o                         
  -4   0  14       1114.83       1090.27       139.28 o                         
  -2   0  14      40069.28      40580.98       509.21 o                         
   0   0  14       1207.82       1624.21       105.14 o                         
   2   0  14        267.72        261.19        59.65 o                         
   4   0  14       4793.05       4233.15       221.60 o                         
   6   0  14      12807.47      12368.39       414.52 o                         
   8   0  14        337.83        466.42       109.02 o                         
  10   0  14       1743.18       1928.63       215.61 o                         
 -11   1  14        475.08        537.79       154.23 o                         
 -10   1  14        401.08        174.69       110.58 o                         
  -9   1  14        589.71        712.84       188.30 o                         
  -8   1  14        557.63        687.45       105.76 o                         
  -7   1  14       4326.21       4190.03       214.64 o                         
  -6   1  14       4844.57       4412.95       195.13 o                         
  -5   1  14       1379.60       1534.34       129.20 o                         
  -4   1  14       2011.58       2070.41       134.44 o                         
  -3   1  14      12913.02      12628.51       253.38 o                         
  -2   1  14      16707.63      17195.70       282.95 o                         
  -1   1  14       6722.21       6477.25       162.25 o                         
   0   1  14        307.76        349.09        72.30 o                         
   1   1  14      14276.24      13646.91       225.77 o                         
   2   1  14      23839.68      24279.77       323.37 o                         
   3   1  14      27403.43      27878.90       515.78 o                         
   4   1  14       2833.34       3055.69       132.05 o                         
   5   1  14       3483.64       3375.01       148.36 o                         
   6   1  14      11049.52      11121.12       281.73 o                         
   7   1  14      14217.06      13786.62       332.24 o                         
   8   1  14       3807.31       3439.13       210.49 o                         
   9   1  14        120.98        148.73        69.23 o                         
  10   1  14        768.78        606.57       103.74 o                         
  11   1  14       2729.29       2910.00       196.42 o                         
 -11   2  14       5021.33       6049.56       338.31 o                         
 -10   2  14         29.70         48.46        87.93 o                         
  -9   2  14          9.58        -13.88        57.01 o                         
  -8   2  14        851.86       1181.85       145.43 o                         
  -7   2  14      19327.21      19967.85       467.34 o                         
  -6   2  14        564.78        475.67        94.25 o                         
  -5   2  14       9547.98       9940.59       313.56 o                         
  -4   2  14      12752.01      13082.92       280.73 o                         
  -3   2  14      57394.04      56978.63       549.16 o                         
  -2   2  14       2732.38       3137.61       125.35 o                         
  -1   2  14       8987.80       8378.98       221.53 o                         
   0   2  14       3579.97       3653.32       106.23 o                         
   1   2  14      36066.17      37741.81       411.77 o                         
   2   2  14        961.33        917.62        76.24 o                         
   3   2  14       6418.50       6315.94       206.96 o                         
   4   2  14       5799.04       6242.90       182.91 o                         
   5   2  14       4489.13       4400.29       166.08 o                         
   6   2  14          4.26         56.27        52.62 o                         
   7   2  14       1097.26        952.32       107.62 o                         
   8   2  14       1508.98       1215.90       132.14 o                         
   9   2  14       2055.66       2121.65       152.73 o                         
  10   2  14       1303.24       1208.83       116.49 o                         
  11   2  14        211.02        351.64        99.77 o                         
 -11   3  14       1729.68       1747.04       193.93 o                         
 -10   3  14         14.17        -25.70        66.51 o                         
  -9   3  14       1140.76       1089.90       143.11 o                         
  -8   3  14       1972.46       2000.21       171.08 o                         
  -7   3  14        925.25        891.36       138.13 o                         
  -6   3  14       3643.98       3948.98       259.67 o                         
  -5   3  14       9132.67       9098.39       255.58 o                         
  -4   3  14         11.51         19.19        29.07 o                         
  -3   3  14      12167.21      12193.50       242.51 o                         
  -2   3  14       4365.25       4747.65       172.67 o                         
  -1   3  14      14345.46      14846.03       301.93 o                         
   0   3  14       1999.98       1874.85       153.59 o                         
   1   3  14       3415.68       3410.52       200.45 o                         
   2   3  14         32.80         97.07        46.31 o                         
   3   3  14       8821.55       7629.48       315.88 o                         
   4   3  14       1319.00       1140.64        92.21 o                         
   5   3  14       2436.60       2427.23       148.98 o                         
   6   3  14        185.40        220.02        59.67 o                         
   7   3  14       2023.28       1834.69       144.29 o                         
   8   3  14         29.26        117.55        78.95 o                         
   9   3  14          1.52         78.42        87.70 o                         
  10   3  14        726.32        800.67       122.70 o                         
  11   3  14       2019.12       2135.40       178.98 o                         
 -11   4  14        419.36        532.32       116.81 o                         
 -10   4  14       4273.06       4787.23       254.42 o                         
  -9   4  14        352.08        567.10       138.98 o                         
  -8   4  14       2662.88       2686.44       196.32 o                         
  -7   4  14         51.44        299.86        95.68 o                         
  -6   4  14       7155.85       7035.37       350.83 o                         
  -5   4  14        177.90        124.02        45.40 o                         
  -4   4  14       1026.29       1193.02        81.77 o                         
  -3   4  14       4006.71       4310.71       132.51 o                         
  -2   4  14       3134.91       3097.60       142.58 o                         
  -1   4  14         72.22        228.92        79.97 o                         
   0   4  14      20339.08      19142.98       593.59 o                         
   1   4  14        295.24        458.88        93.47 o                         
   2   4  14      37234.71      36312.36       509.53 o                         
   3   4  14       1171.75       1295.79        87.52 o                         
   4   4  14       1284.61       1246.37        96.67 o                         
   5   4  14       1076.63       1192.84       104.36 o                         
   6   4  14        314.72        320.93        65.31 o                         
   7   4  14        386.74        321.87        62.78 o                         
   8   4  14       1315.24       1398.53       134.66 o                         
   9   4  14       1096.57       1598.60       223.66 o                         
  10   4  14       3482.00       3614.45       219.21 o                         
 -11   5  14        955.23       1310.35       186.26 o                         
 -10   5  14       2659.24       3061.26       240.82 o                         
  -9   5  14         75.24        201.45        94.52 o                         
  -8   5  14       8009.83       8314.76       344.56 o                         
  -7   5  14       1186.22       1050.30       165.57 o                         
  -6   5  14       5866.84       5765.39       545.97 o                         
  -5   5  14          3.20          1.02        27.44 o                         
  -4   5  14       8396.71       8455.60       187.80 o                         
  -3   5  14      11393.37      11497.98       299.34 o                         
  -2   5  14       7350.08       7004.77       231.86 o                         
  -1   5  14        305.83        304.35        35.31 o                         
   0   5  14      21526.85      21558.37       786.24 o                         
   1   5  14       2854.81       2996.40       208.36 o                         
   2   5  14      23643.90      24090.31       386.15 o                         
   3   5  14       3812.25       3615.66       115.41 o                         
   4   5  14       5579.29       5428.41       153.17 o                         
   5   5  14       1476.40       1290.28        88.59 o                         
   6   5  14       3227.06       3282.45       259.44 o                         
   7   5  14       1674.46       1678.80       222.30 o                         
   8   5  14        823.80       1078.41       144.95 o                         
   9   5  14        273.93        399.45       101.71 o                         
  10   5  14       1892.56       1942.95       165.68 o                         
 -10   6  14       1114.28       1325.59       166.48 o                         
  -9   6  14        263.84        311.18       102.43 o                         
  -8   6  14       2276.19       2265.09       412.90 o                         
  -7   6  14       1654.62       1531.86       192.70 o                         
  -6   6  14       2575.46       2314.49       222.89 o                         
  -5   6  14       1939.50       1867.50       190.42 o                         
  -4   6  14       1361.33       1254.79       161.93 o                         
  -3   6  14        680.57        664.34        66.16 o                         
  -2   6  14       2487.84       2435.99       259.88 o                         
  -1   6  14       2229.99       2136.84       113.65 o                         
   0   6  14       6987.61       6839.35       222.41 o                         
   1   6  14       2492.53       3023.81       219.80 o                         
   2   6  14       1875.94       1986.43       161.66 o                         
   3   6  14       3195.27       3022.85       141.96 o                         
   4   6  14       3058.67       2851.14       149.18 o                         
   5   6  14        466.43        642.66        93.38 o                         
   6   6  14       1730.54       1541.03       187.82 o                         
   7   6  14       1902.53       1592.60       127.85 o                         
   8   6  14        374.48        409.51        85.42 o                         
   9   6  14        243.73        178.36        71.65 o                         
  10   6  14        236.46        125.04        65.98 o                         
 -10   7  14          3.53        100.06        95.00 o                         
  -9   7  14       3603.73       4048.94       385.45 o                         
  -8   7  14        448.60        417.46       118.42 o                         
  -7   7  14        119.61        135.29       115.66 o                         
  -6   7  14        719.79        652.66       124.28 o                         
  -5   7  14       6485.38       6275.06       360.29 o                         
  -4   7  14         56.69        129.27        93.29 o                         
  -3   7  14        307.43        302.11        97.49 o                         
  -2   7  14        913.02        808.60       117.94 o                         
  -1   7  14       7435.23       7659.79       280.52 o                         
   0   7  14       1443.10       1279.09       110.31 o                         
   1   7  14         48.38        183.84       104.66 o                         
   2   7  14          8.21          8.39        44.07 o                         
   3   7  14       6436.56       6083.39       207.59 o                         
   4   7  14        248.35        317.45        65.38 o                         
   5   7  14        338.26        413.94        75.73 o                         
   6   7  14          0.04         36.21        46.78 o                         
   7   7  14       1464.88       1490.62       124.88 o                         
   8   7  14          9.04         42.82        42.57 o                         
   9   7  14         17.06         35.77        57.10 o                         
  -9   8  14       1098.55       1286.55       348.94 o                         
  -8   8  14        203.30         50.09        93.49 o                         
  -7   8  14       3046.35       2598.05       265.87 o                         
  -6   8  14        635.08       1014.25       185.02 o                         
  -5   8  14       1289.36       1529.71       197.28 o                         
  -4   8  14       5303.09       5582.14       367.15 o                         
  -3   8  14       4241.00       4076.60       303.37 o                         
  -2   8  14       9080.90       9848.03       309.28 o                         
  -1   8  14      11383.84      11774.61       342.31 o                         
   0   8  14          9.26        -25.40        48.05 o                         
   1   8  14      12458.81      12680.88       332.67 o                         
   2   8  14        411.68        373.87        70.38 o                         
   3   8  14       1832.92       1803.89       122.75 o                         
   4   8  14       3846.12       3836.13       218.13 o                         
   5   8  14       8599.23       9100.71       357.59 o                         
   6   8  14       6483.92       6452.72       283.48 o                         
   7   8  14        168.56        247.05        87.47 o                         
   8   8  14          5.28        166.36        66.51 o                         
   9   8  14       2915.58       3217.60       219.25 o                         
  -8   9  14       1285.38       1216.13       200.71 o                         
  -7   9  14        868.85        796.03       422.66 o                         
  -6   9  14        636.83        547.80       123.34 o                         
  -5   9  14        864.65       1073.79       178.73 o                         
  -4   9  14       5306.09       5768.09       370.91 o                         
  -3   9  14        172.45        129.75       116.54 o                         
  -2   9  14        457.32        508.45        81.22 o                         
  -1   9  14        151.04         97.18        38.21 o                         
   0   9  14       5326.79       5570.22       251.06 o                         
   1   9  14        372.57        472.31        72.45 o                         
   2   9  14       3538.63       3407.60       199.60 o                         
   3   9  14        104.78        159.39        69.77 o                         
   4   9  14       3575.99       3667.74       378.95 o                         
   5   9  14        341.92        328.52       104.44 o                         
   6   9  14       3137.36       3106.09       278.33 o                         
   7   9  14          0.17         31.10       104.83 o                         
   8   9  14       1349.52       1393.58       225.56 o                         
  -8  10  14        325.74        -72.25        95.15 o                         
  -7  10  14        146.34        144.64       132.96 o                         
  -6  10  14        697.97        781.24       261.74 o                         
  -5  10  14          0.20         34.79       104.97 o                         
  -4  10  14        979.28       1069.03       173.85 o                         
  -3  10  14        942.43        955.88       164.96 o                         
  -2  10  14       1351.48       1162.89       182.65 o                         
  -1  10  14        279.89        273.51        92.27 o                         
   0  10  14       2098.75       2058.24       155.22 o                         
   1  10  14        406.09        415.54        79.35 o                         
   2  10  14       1866.20       1825.76       157.48 o                         
   3  10  14          0.85         77.49       156.06 o                         
   4  10  14       2573.28       2311.42       271.32 o                         
   5  10  14        693.14        477.00       102.19 o                         
   6  10  14        248.93        181.30        74.18 o                         
   7  10  14        242.58        140.01       125.14 o                         
  -7  11  14        196.57         86.04        92.80 o                         
  -6  11  14        113.44        228.73       142.93 o                         
  -5  11  14       2853.89       3272.86       316.16 o                         
  -4  11  14       1048.66       1441.75       302.41 o                         
  -3  11  14        125.58         90.62        79.12 o                         
  -2  11  14          6.74        -37.95        74.36 o                         
  -1  11  14       5189.23       5273.24       592.81 o                         
   0  11  14       1799.15       1359.67       318.88 o                         
   1  11  14       1109.88       1073.86       153.20 o                         
   2  11  14        127.32        201.96        96.89 o                         
   3  11  14       2237.42       2482.31       244.13 o                         
   4  11  14        617.86        609.80       133.04 o                         
   5  11  14        143.73         99.13        60.22 o                         
   6  11  14        177.78         90.89       105.98 o                         
  -5  12  14       1491.97       1269.89       204.72 o                         
  -4  12  14         25.33        206.76       125.96 o                         
  -3  12  14       4182.06       4734.42       384.57 o                         
  -2  12  14          0.16       -121.56       161.09 o                         
  -1  12  14       1265.25       1175.40       301.57 o                         
   0  12  14        249.61        267.22       177.16 o                         
   1  12  14       7159.43       7561.34       737.12 o                         
   2  12  14        158.30        249.66       126.11 o                         
   3  12  14       1077.39        766.60       146.31 o                         
   4  12  14         88.70        166.72       142.64 o                         
   5  12  14       2693.98       2320.65       215.06 o                         
  -3  13  14        316.53        214.02        90.27 o                         
  -2  13  14        203.23        194.49       176.36 o                         
  -1  13  14        932.73       1067.18       313.04 o                         
   0  13  14       1130.22        796.13       278.70 o                         
   1  13  14        100.27        129.15       146.30 o                         
   2  13  14        192.78        -23.20        95.58 o                         
 -11   0  15          1.17        -99.69       115.88 o                         
  -9   0  15      10307.76      11236.35       706.53 o                         
  -7   0  15        320.36        155.25        69.23 o                         
  -5   0  15      32621.80      33785.50       841.01 o                         
  -3   0  15       6777.72       6213.14       310.93 o                         
  -1   0  15      54872.72      57649.88       996.13 o                         
   1   0  15      29540.07      29794.02       754.64 o                         
   3   0  15      12826.24      12739.83       499.77 o                         
   5   0  15      26500.39      27137.28       581.46 o                         
   7   0  15      12081.64      11924.54       726.94 o                         
   9   0  15       4267.74       3526.77       384.01 o                         
  11   0  15        173.72        219.52       106.03 o                         
 -11   1  15        658.97        746.05       149.75 o                         
 -10   1  15        171.45        254.37        86.20 o                         
  -9   1  15       1723.75       1526.75       157.16 o                         
  -8   1  15       4835.16       4903.16       254.04 o                         
  -7   1  15        259.78        222.59        77.99 o                         
  -6   1  15         50.37         58.48        42.94 o                         
  -5   1  15      12439.40      12491.86       359.69 o                         
  -4   1  15      16699.89      17784.98       395.17 o                         
  -3   1  15       2635.07       2411.05       115.23 o                         
  -2   1  15       8466.45       9084.87       214.06 o                         
  -1   1  15       7823.22       8192.21       125.72 o                         
   0   1  15       5581.18       5345.48       177.92 o                         
   1   1  15         34.42         86.24        33.70 o                         
   2   1  15       1959.35       1929.05        98.24 o                         
   3   1  15      19288.51      19765.56       442.90 o                         
   4   1  15      29188.09      29709.19       399.98 o                         
   5   1  15       5036.04       4871.81       180.24 o                         
   6   1  15       2050.96       2039.39       128.45 o                         
   7   1  15       1679.15       1804.86       132.16 o                         
   8   1  15       1390.20       1649.97       148.79 o                         
   9   1  15       1765.61       1801.88       169.70 o                         
  10   1  15         25.49         34.53        57.26 o                         
  11   1  15        813.48       1099.19       145.73 o                         
 -11   2  15         10.88        139.64       108.98 o                         
 -10   2  15       3675.78       3801.28       255.14 o                         
  -9   2  15        197.98        132.01        63.44 o                         
  -8   2  15        321.24        369.08        92.27 o                         
  -7   2  15       7384.06       7488.61       276.99 o                         
  -6   2  15       9082.04       9247.01       334.78 o                         
  -5   2  15         68.45         80.56        38.67 o                         
  -4   2  15        257.55        220.31        46.35 o                         
  -3   2  15        327.78        398.21        53.41 o                         
  -2   2  15      46898.10      48915.05       578.47 o                         
  -1   2  15         76.48        143.38        50.99 o                         
   0   2  15       1100.43        870.94        57.34 o                         
   1   2  15      12988.90      13136.10       226.14 o                         
   2   2  15      11164.85      10494.48       318.22 o                         
   3   2  15        588.23        623.30        73.55 o                         
   4   2  15       2472.97       2158.96       110.51 o                         
   5   2  15         29.46         47.98        37.11 o                         
   6   2  15        244.43        316.18        69.84 o                         
   7   2  15        251.96        241.83        71.02 o                         
   8   2  15        137.15         99.01        99.52 o                         
   9   2  15         16.94         22.09        94.65 o                         
  10   2  15       1697.50       1882.93       152.88 o                         
  11   2  15        122.31        220.15        98.25 o                         
 -11   3  15        460.17        539.86       129.99 o                         
 -10   3  15       1686.72       1429.73       157.23 o                         
  -9   3  15        550.41        311.56       212.43 o                         
  -8   3  15       4179.40       4418.37       306.16 o                         
  -7   3  15         76.73        283.61        88.11 o                         
  -6   3  15        472.74        448.36        88.67 o                         
  -5   3  15        269.67        280.93        52.15 o                         
  -4   3  15      17564.70      18545.16       333.60 o                         
  -3   3  15        246.54        122.09        30.86 o                         
  -2   3  15      12218.13      13466.52       366.94 o                         
  -1   3  15       3399.36       3441.34       151.53 o                         
   0   3  15      54207.42      56916.59       936.40 o                         
   1   3  15        770.32       1043.19        91.61 o                         
   2   3  15         74.79         62.06        22.89 o                         
   3   3  15       1168.23       1064.36       126.56 o                         
   4   3  15       4652.88       4497.34       182.16 o                         
   5   3  15       2117.92       1848.18       129.24 o                         
   6   3  15         52.03        154.77       110.58 o                         
   7   3  15        165.06        134.38        85.01 o                         
   8   3  15       8618.28       8524.23       321.11 o                         
   9   3  15        368.02        438.63        92.32 o                         
  10   3  15        109.09        145.68        56.32 o                         
  11   3  15         18.48        244.20       116.34 o                         
 -11   4  15        190.96        333.29       121.01 o                         
 -10   4  15        293.00        598.30       128.11 o                         
  -9   4  15       6310.50       7106.91       339.46 o                         
  -8   4  15        708.79        884.02       162.10 o                         
  -7   4  15       1418.73       1389.16       180.92 o                         
  -6   4  15        146.11        167.03        49.19 o                         
  -5   4  15      19122.68      19359.07       365.60 o                         
  -4   4  15       1390.52       1222.49        84.30 o                         
  -3   4  15       1726.87       1673.31        86.80 o                         
  -2   4  15       4193.05       4094.52       185.69 o                         
  -1   4  15      18414.51      19100.63       360.33 o                         
   0   4  15       7200.10       7290.97       260.06 o                         
   1   4  15      26556.90      26301.41       587.08 o                         
   2   4  15       1578.91       1560.25       129.12 o                         
   3   4  15      35263.37      33518.70       409.88 o                         
   4   4  15        158.96        132.81        45.31 o                         
   5   4  15       1684.31       1659.09       124.30 o                         
   6   4  15       2398.35       2249.10       154.94 o                         
   7   4  15       1059.31        884.48       118.91 o                         
   8   4  15        120.16        121.08        66.91 o                         
   9   4  15       7590.62       8662.27       368.07 o                         
  10   4  15       1003.39       2649.74       295.93 o                         
 -11   5  15       1998.71       2465.33       235.05 o                         
 -10   5  15         17.08        107.95        86.72 o                         
  -9   5  15       2401.55       2338.75       199.54 o                         
  -8   5  15         12.55        117.44        81.59 o                         
  -7   5  15       4486.61       4484.13       317.25 o                         
  -6   5  15       1213.80       1242.90       178.76 o                         
  -5   5  15        743.86        776.08       129.02 o                         
  -4   5  15         33.09         42.46        90.98 o                         
  -3   5  15      12608.23      13008.07       360.07 o                         
  -2   5  15         81.84         40.46        30.48 o                         
  -1   5  15      10219.08      10265.51       172.52 o                         
   0   5  15       4098.66       3613.34       140.49 o                         
   1   5  15      13281.02      13833.51       452.52 o                         
   2   5  15       2405.40       2210.62       117.98 o                         
   3   5  15       6143.81       6075.85       150.40 o                         
   4   5  15        717.04        775.97        64.19 o                         
   5   5  15       1889.48       1790.01       104.27 o                         
   6   5  15          4.21         67.77        89.78 o                         
   7   5  15       5521.50       5741.13       461.73 o                         
   8   5  15       1297.40       1907.21       266.57 o                         
   9   5  15        685.74        861.43       138.58 o                         
  10   5  15        929.36       1221.36       145.74 o                         
 -10   6  15       1506.27       1889.19       383.78 o                         
  -9   6  15        841.18       1201.68       197.04 o                         
  -8   6  15        171.13        161.21       105.01 o                         
  -7   6  15       1070.88        952.70       157.26 o                         
  -6   6  15       1028.05        987.28       148.93 o                         
  -5   6  15        200.06        148.38        62.66 o                         
  -4   6  15        475.52        402.45        99.86 o                         
  -3   6  15       5890.73       5552.43       227.37 o                         
  -2   6  15       4029.64       3914.11       149.85 o                         
  -1   6  15          2.11         24.85        22.60 o                         
   0   6  15       6194.30       5731.40       201.86 o                         
   1   6  15       5843.58       5851.71       307.64 o                         
   2   6  15       3357.75       3195.81       225.39 o                         
   3   6  15        106.75        145.19        43.41 o                         
   4   6  15        102.68         59.28        37.37 o                         
   5   6  15       1007.29        836.18       104.39 o                         
   6   6  15        820.90        666.26        98.30 o                         
   7   6  15        114.71         94.35        43.66 o                         
   8   6  15       1468.43       1368.25       126.90 o                         
   9   6  15        245.27        156.62        87.56 o                         
  10   6  15         96.95        -28.41        52.57 o                         
 -10   7  15        165.50         35.24        75.19 o                         
  -9   7  15        640.58        708.48       163.87 o                         
  -8   7  15       3352.20       3292.71       305.42 o                         
  -7   7  15       4021.49       3936.67       318.56 o                         
  -6   7  15         57.73         34.21        67.19 o                         
  -5   7  15        446.91        342.16       146.12 o                         
  -4   7  15      16710.18      16548.47       577.84 o                         
  -3   7  15        656.80        687.61       139.66 o                         
  -2   7  15          2.23         19.12        66.56 o                         
  -1   7  15        353.87        207.06        49.30 o                         
   0   7  15       7503.83       7075.71       246.29 o                         
   1   7  15       7720.06       8010.69       376.13 o                         
   2   7  15        808.44        703.56       103.71 o                         
   3   7  15       1696.47       1773.22       116.39 o                         
   4   7  15      12796.39      12665.14       423.07 o                         
   5   7  15        343.02        346.08        72.43 o                         
   6   7  15        163.37        152.81        44.52 o                         
   7   7  15        921.31        782.31       117.63 o                         
   8   7  15        836.22        906.28       124.82 o                         
   9   7  15         13.26        -51.12        47.31 o                         
  -9   8  15        920.37        834.68       201.35 o                         
  -8   8  15        996.44       1095.44       183.19 o                         
  -7   8  15        343.68        569.11       135.24 o                         
  -6   8  15       3868.36       3823.28       318.26 o                         
  -5   8  15       2876.70       3146.92       277.88 o                         
  -4   8  15         38.24        162.19        78.41 o                         
  -3   8  15       5709.22       5825.57       420.57 o                         
  -2   8  15       2402.18       2413.37       165.01 o                         
  -1   8  15      11231.03      11373.62       292.10 o                         
   0   8  15       3387.27       3094.96       178.23 o                         
   1   8  15       2493.53       2252.39       159.81 o                         
   2   8  15       8969.25       9618.21       395.52 o                         
   3   8  15       2208.02       2008.83       158.08 o                         
   4   8  15       1385.91       1330.49       184.31 o                         
   5   8  15       5536.44       5754.83       360.73 o                         
   6   8  15       5932.49       6297.49       282.76 o                         
   7   8  15       2226.91       2396.58       188.33 o                         
   8   8  15          2.59        -75.90        61.87 o                         
   9   8  15          6.73        292.15        98.84 o                         
  -8   9  15        870.26       1063.13       200.54 o                         
  -7   9  15       1622.39       1590.48       227.30 o                         
  -6   9  15        113.90        223.86       103.57 o                         
  -5   9  15       2510.71       2648.47       263.85 o                         
  -4   9  15        533.05        571.14       145.35 o                         
  -3   9  15       7429.88       7951.80       430.91 o                         
  -2   9  15       1716.62       1835.82       211.12 o                         
  -1   9  15       1342.77       1459.49       301.18 o                         
   0   9  15       4198.08       4051.84       297.21 o                         
   1   9  15        416.88        468.06        91.41 o                         
   2   9  15        753.56        743.62        97.60 o                         
   3   9  15       6703.00       6711.11       285.73 o                         
   4   9  15          5.40        144.90       130.30 o                         
   5   9  15       2790.36       2863.93       345.79 o                         
   6   9  15        452.48        723.68       167.86 o                         
   7   9  15       1132.11       1267.02       196.29 o                         
   8   9  15        442.33        552.13       126.11 o                         
  -8  10  15         10.60        -77.54       110.22 o                         
  -7  10  15       3544.39       3981.08       359.55 o                         
  -6  10  15        873.48        784.08       164.87 o                         
  -5  10  15         45.30         24.80        78.93 o                         
  -4  10  15        154.37         41.79       149.10 o                         
  -3  10  15        306.16        442.50       117.81 o                         
  -2  10  15        830.32        717.83       149.08 o                         
  -1  10  15        493.80        399.56       106.40 o                         
   0  10  15         27.34         28.08        47.56 o                         
   1  10  15       1233.21       1181.08       141.54 o                         
   2  10  15       1040.97        721.64       137.54 o                         
   3  10  15          2.20        219.61       110.59 o                         
   4  10  15        139.16        117.99        95.64 o                         
   5  10  15        352.93        333.91        86.49 o                         
   6  10  15        208.30        166.87        92.34 o                         
   7  10  15         23.11        100.56        95.73 o                         
  -6  11  15        105.17         92.14        91.32 o                         
  -5  11  15         46.88         64.24        69.70 o                         
  -4  11  15       4560.02       4818.84       373.15 o                         
  -3  11  15       2143.61       2747.10       279.65 o                         
  -2  11  15          6.64         21.02        56.10 o                         
  -1  11  15        553.20        426.10       116.28 o                         
   0  11  15       5997.30       6332.77       647.41 o                         
   1  11  15       1390.64       1627.61       190.75 o                         
   2  11  15          2.74        -42.11        79.67 o                         
   3  11  15       1154.67       1245.57       186.06 o                         
   4  11  15       2092.83       2508.24       258.14 o                         
   5  11  15       1111.49        948.74       133.81 o                         
   6  11  15         54.90        141.29        85.67 o                         
  -5  12  15         49.92        482.43       210.42 o                         
  -4  12  15        979.84        947.38       185.69 o                         
  -3  12  15         24.13         81.42       144.21 o                         
  -2  12  15       5035.74       5556.93       634.70 o                         
  -1  12  15         77.92         56.03       139.52 o                         
   0  12  15        577.08        255.73       145.43 o                         
   1  12  15          0.27         89.68       143.27 o                         
   2  12  15       3614.14       3556.61       508.83 o                         
   3  12  15        385.56        282.07       125.47 o                         
   4  12  15        209.39        109.38       114.12 o                         
  -3  13  15       1203.14       1315.07       217.20 o                         
  -2  13  15          1.11         91.79       147.11 o                         
  -1  13  15       1170.33       1334.28       332.29 o                         
   0  13  15        307.86        440.23       222.62 o                         
   1  13  15       2740.97       3236.13       505.00 o                         
   2  13  15        401.99        267.36       207.17 o                         
 -10   0  16        275.19        229.35       100.22 o                         
  -8   0  16       2843.77       2802.57       229.14 o                         
  -6   0  16       3925.15       3580.09       299.77 o                         
  -4   0  16      45154.75      44013.30       897.39 o                         
  -2   0  16       5979.34       5907.54       208.55 o                         
   0   0  16      11920.39      11652.99       282.87 o                         
   2   0  16      55721.59      56121.41      1026.90 o                         
   4   0  16      32454.26      32037.61       664.73 o                         
   6   0  16       9906.24      10211.61       385.89 o                         
   8   0  16       1914.56       1543.98       172.23 o                         
  10   0  16       4654.29       5178.04       346.31 o                         
 -11   1  16       3660.29       3767.78       227.59 o                         
 -10   1  16        588.79        643.94       111.45 o                         
  -9   1  16        311.02        220.57        60.65 o                         
  -8   1  16      10016.38      10580.78       355.10 o                         
  -7   1  16       5228.48       5341.65       279.39 o                         
  -6   1  16        735.40        512.49        90.18 o                         
  -5   1  16         12.23         58.49        46.02 o                         
  -4   1  16      15362.40      15344.47       312.65 o                         
  -3   1  16      48189.12      48296.87       520.01 o                         
  -2   1  16         37.45         83.02        33.12 o                         
  -1   1  16        275.55        253.92        30.35 o                         
   0   1  16      14179.42      14545.06       297.59 o                         
   1   1  16      11123.40      10449.35       209.05 o                         
   2   1  16        198.11        251.11        47.09 o                         
   3   1  16         66.54        127.97        54.97 o                         
   4   1  16       7120.58       6816.53       261.14 o                         
   5   1  16      23826.29      24069.11       394.40 o                         
   6   1  16        578.80        718.50        91.24 o                         
   7   1  16        246.67        315.83        66.12 o                         
   8   1  16         18.14        122.67        88.58 o                         
   9   1  16       2350.94       2462.01       193.92 o                         
  10   1  16         79.49         87.41        56.42 o                         
  11   1  16        319.28        438.26       101.71 o                         
 -11   2  16        238.46        181.33        82.30 o                         
 -10   2  16         40.48         98.59        90.51 o                         
  -9   2  16       1558.34       1516.34       191.20 o                         
  -8   2  16        110.44         86.73        58.50 o                         
  -7   2  16        802.30        815.95       121.88 o                         
  -6   2  16       2210.84       1974.56       230.80 o                         
  -5   2  16       6147.94       6107.56       215.50 o                         
  -4   2  16       1313.29       1187.89        89.54 o                         
  -3   2  16        882.19        942.79        74.98 o                         
  -2   2  16         19.71        113.20        51.50 o                         
  -1   2  16       6708.32       6695.34       153.86 o                         
   0   2  16      11139.66      12477.96       258.26 o                         
   1   2  16       2043.27       2481.75       104.47 o                         
   2   2  16       3483.66       3058.62       139.81 o                         
   3   2  16       7689.78       7337.65       289.47 o                         
   4   2  16       1172.07       1169.41        94.64 o                         
   5   2  16         46.55         31.87        37.13 o                         
   6   2  16        542.62        577.16        71.29 o                         
   7   2  16       2005.33       1957.03       156.27 o                         
   8   2  16        687.98        605.88       103.89 o                         
   9   2  16        174.36        202.79        71.76 o                         
  10   2  16         90.31        176.93        72.01 o                         
  11   2  16        922.26        910.13       150.34 o                         
 -11   3  16       1200.70       1474.33       218.49 o                         
 -10   3  16         94.69         69.81        80.03 o                         
  -9   3  16        117.26        181.82        99.71 o                         
  -8   3  16       3542.67       3358.83       227.96 o                         
  -7   3  16      14869.14      15505.57       413.57 o                         
  -6   3  16       3645.52       3731.82       222.01 o                         
  -5   3  16       2198.84       1954.72       123.18 o                         
  -4   3  16        186.48        186.27        31.38 o                         
  -3   3  16      14318.95      14596.00       283.35 o                         
  -2   3  16       3867.78       3822.66       165.45 o                         
  -1   3  16        132.10        201.10        41.34 o                         
   0   3  16         65.21         91.31        31.59 o                         
   1   3  16      34965.47      34445.87       371.43 o                         
   2   3  16       1983.50       1576.56       152.70 o                         
   3   3  16          3.16         24.83        32.65 o                         
   4   3  16        457.26        382.90        60.17 o                         
   5   3  16       3286.77       3161.38       168.53 o                         
   6   3  16      11541.44      11052.79       330.77 o                         
   7   3  16       2542.58       2331.84       164.81 o                         
   8   3  16          4.20        103.51        86.28 o                         
   9   3  16       3267.57       3172.04       187.23 o                         
  10   3  16        186.23        154.99        55.87 o                         
 -11   4  16        521.03        812.14       163.24 o                         
 -10   4  16        101.52        374.11       101.76 o                         
  -9   4  16       2665.53       2728.75       218.33 o                         
  -8   4  16       9092.23       9241.62       333.21 o                         
  -7   4  16        164.20        179.71        64.10 o                         
  -6   4  16        121.64        133.31        45.31 o                         
  -5   4  16        899.57        913.99       119.04 o                         
  -4   4  16      16595.08      15683.35       299.19 o                         
  -3   4  16          2.72         30.39        33.48 o                         
  -2   4  16       8248.54       8137.13       243.55 o                         
  -1   4  16       8874.57       8623.22       317.46 o                         
   0   4  16      15695.99      15923.29       377.40 o                         
   1   4  16       2510.36       3428.92       223.06 o                         
   2   4  16       2910.31       2510.18       107.39 o                         
   3   4  16         58.47        289.54        67.08 o                         
   4   4  16       8149.03       7718.71       242.59 o                         
   5   4  16         77.49         14.52        42.19 o                         
   6   4  16      10521.57      10562.54       320.21 o                         
   7   4  16       2688.87       2828.67       185.71 o                         
   8   4  16       5686.25       5565.17       383.79 o                         
   9   4  16         97.35        718.01       181.77 o                         
  10   4  16       4399.49       5344.76       264.97 o                         
 -10   5  16       1913.64       1810.46       239.78 o                         
  -9   5  16         11.55         99.61        98.25 o                         
  -8   5  16       1726.19       1919.07       223.17 o                         
  -7   5  16       3262.21       3581.56       291.04 o                         
  -6   5  16       4618.33       4732.33       308.59 o                         
  -5   5  16       3262.19       3085.14       238.87 o                         
  -4   5  16       2983.15       3244.28       235.15 o                         
  -3   5  16       4851.84       5097.10       201.70 o                         
  -2   5  16       5106.68       4696.83       268.04 o                         
  -1   5  16        578.12        590.74        62.69 o                         
   0   5  16      25461.44      24918.68       363.73 o                         
   1   5  16      26234.68      26609.61      1211.06 o                         
   2   5  16       2645.86       2428.95       119.39 o                         
   3   5  16       1488.60       1399.70       118.68 o                         
   4   5  16       4593.23       4481.74       143.34 o                         
   5   5  16        241.99        323.26        56.54 o                         
   6   5  16       1207.26       1459.58       313.88 o                         
   7   5  16        923.17       1264.90       188.19 o                         
   8   5  16       7414.53       7889.53       344.02 o                         
   9   5  16       2193.74       2545.47       222.02 o                         
  10   5  16       1233.81       1568.85       168.12 o                         
 -10   6  16       2693.62       3293.88       338.00 o                         
  -9   6  16       1280.14       1212.06       199.38 o                         
  -8   6  16       1917.70       1682.31       225.69 o                         
  -7   6  16          8.09         36.84       135.43 o                         
  -6   6  16        240.94        210.97        81.05 o                         
  -5   6  16        948.64        760.52       135.71 o                         
  -4   6  16         54.43         44.14        63.36 o                         
  -3   6  16        610.30        492.19        70.56 o                         
  -2   6  16       4901.86       4733.34       174.50 o                         
  -1   6  16       7014.22       7168.24       191.09 o                         
   0   6  16        670.95        639.54        90.67 o                         
   1   6  16        885.45        890.31       127.75 o                         
   2   6  16       1816.92       1520.01       161.26 o                         
   3   6  16          9.39          2.91        38.83 o                         
   4   6  16          0.56         -3.36        40.42 o                         
   5   6  16         44.18         25.96        48.08 o                         
   6   6  16        585.39        556.91        90.85 o                         
   7   6  16       1044.97        787.78       115.65 o                         
   8   6  16         83.63         52.71        58.89 o                         
   9   6  16        248.13         20.93       140.27 o                         
  10   6  16        697.56        675.79       103.24 o                         
 -10   7  16        753.85        804.94       191.20 o                         
  -9   7  16        215.42        130.52       108.57 o                         
  -8   7  16        915.52       1124.60       197.27 o                         
  -7   7  16       1677.35       1620.13       202.71 o                         
  -6   7  16        919.49        778.92       157.89 o                         
  -5   7  16          0.24        -11.22        63.44 o                         
  -4   7  16        578.86        797.42       150.21 o                         
  -3   7  16      15590.49      16505.63       570.87 o                         
  -2   7  16       4124.78       3832.70       276.32 o                         
  -1   7  16        412.32        362.85        51.27 o                         
   0   7  16        120.30        138.66        49.30 o                         
   1   7  16       6624.82       7779.13       378.91 o                         
   2   7  16        772.97        493.37        83.82 o                         
   3   7  16       1378.85       1234.21       110.69 o                         
   4   7  16         14.98         56.57        71.97 o                         
   5   7  16       5278.36       4764.38       457.86 o                         
   6   7  16        435.17        345.78       134.15 o                         
   7   7  16          7.19         72.50        64.66 o                         
   8   7  16        406.71        404.31        93.02 o                         
   9   7  16       1104.06       1172.44       141.47 o                         
  -9   8  16       4362.08       4881.09       403.39 o                         
  -8   8  16       1304.87       1515.06       224.24 o                         
  -7   8  16        589.16        604.86       261.96 o                         
  -6   8  16        726.52        841.45       159.69 o                         
  -5   8  16       8134.25       7982.39       441.45 o                         
  -4   8  16       8639.17       8672.43       446.51 o                         
  -3   8  16        679.16       1075.74       266.11 o                         
  -2   8  16       2204.75       2308.60       186.24 o                         
  -1   8  16      20276.93      21673.28       654.53 o                         
   0   8  16      11928.79      12354.89       669.73 o                         
   1   8  16        403.74        403.87        66.59 o                         
   2   8  16       3993.50       3672.10       211.66 o                         
   3   8  16       9638.08      10069.16       348.28 o                         
   4   8  16       4531.42       4258.79       414.57 o                         
   5   8  16        332.06        369.64       129.28 o                         
   6   8  16       1276.93       1496.10       150.20 o                         
   7   8  16       2566.37       2627.10       196.79 o                         
   8   8  16       1025.13       1125.24       231.30 o                         
  -8   9  16        312.50        374.10       132.12 o                         
  -7   9  16        428.13        556.64       160.15 o                         
  -6   9  16       4505.64       4291.58       348.49 o                         
  -5   9  16        652.99        608.87       142.52 o                         
  -4   9  16       2673.67       2676.45       260.95 o                         
  -3   9  16        750.98        816.48       159.87 o                         
  -2   9  16       3336.44       3290.98       280.06 o                         
  -1   9  16       2717.53       2926.12       256.07 o                         
   0   9  16       1755.04       2024.36       309.20 o                         
   1   9  16       2017.77       2038.36       163.44 o                         
   2   9  16       1260.40       1249.29       128.22 o                         
   3   9  16          3.47         63.38        57.79 o                         
   4   9  16       6230.85       6634.15       396.52 o                         
   5   9  16          0.29        263.97        96.37 o                         
   6   9  16       2555.51       2886.84       279.37 o                         
   7   9  16        132.72        118.79       123.92 o                         
   8   9  16        795.83        888.59       144.26 o                         
  -7  10  16        528.25        542.44       145.85 o                         
  -6  10  16       3104.73       3783.83       345.84 o                         
  -5  10  16        659.02        466.19       130.07 o                         
  -4  10  16         28.33         54.93        82.41 o                         
  -3  10  16        264.86        294.48        82.15 o                         
  -2  10  16       2161.77       2095.79       240.18 o                         
  -1  10  16        687.15        398.86       109.56 o                         
   0  10  16        725.68        646.83        95.07 o                         
   1  10  16         69.59         17.96        48.95 o                         
   2  10  16       3466.67       3269.95       208.43 o                         
   3  10  16       1795.33       1490.45       278.65 o                         
   4  10  16        101.21         26.70        74.08 o                         
   5  10  16        404.33        296.81        73.07 o                         
   6  10  16        522.20        279.58       198.39 o                         
   7  10  16        102.54        -65.61       101.40 o                         
  -6  11  16       1722.61       2031.46       266.72 o                         
  -5  11  16          2.44        -81.73        86.29 o                         
  -4  11  16        127.31        110.54        81.43 o                         
  -3  11  16       2799.97       3046.56       400.72 o                         
  -2  11  16       1743.58       1628.35       166.44 o                         
  -1  11  16        410.31        280.32       121.47 o                         
   0  11  16       1097.04       1551.97       358.07 o                         
   1  11  16       1871.67       2224.69       225.44 o                         
   2  11  16       1042.08        957.74       158.45 o                         
   3  11  16        611.71        415.91       132.05 o                         
   4  11  16       2127.32       2101.09       245.24 o                         
   5  11  16       1799.53       1935.54       197.43 o                         
   6  11  16        981.06        960.53       173.74 o                         
  -5  12  16       5502.24       6799.94       479.84 o                         
  -4  12  16          3.00         12.72        86.95 o                         
  -3  12  16        355.94        365.34       133.07 o                         
  -2  12  16         53.47        -66.24       127.64 o                         
  -1  12  16       6265.33       6299.11       690.50 o                         
   0  12  16          0.72        -14.81       128.04 o                         
   1  12  16         62.02         -1.51       115.84 o                         
   2  12  16        783.88        626.35       136.94 o                         
   3  12  16       4037.11       4224.42       335.17 o                         
   4  12  16         59.98        190.90       166.69 o                         
  -2  13  16       1160.73       1277.29       348.12 o                         
  -1  13  16        123.20        -96.25       135.55 o                         
   0  13  16        437.59        438.55       204.97 o                         
   1  13  16        152.96        328.18       212.93 o                         
   2  13  16       1748.39       2052.75       412.17 o                         
 -11   0  17       2900.39       2634.75       272.50 o                         
  -9   0  17       1127.16       1118.85       220.84 o                         
  -7   0  17       2436.09       2487.05       279.03 o                         
  -5   0  17       3452.40       3449.70       278.64 o                         
  -3   0  17      23197.70      22257.49       432.45 o                         
  -1   0  17       5152.05       5245.51       249.47 o                         
   1   0  17        213.33        281.11        90.73 o                         
   3   0  17      34886.04      34139.04       850.56 o                         
   5   0  17      27234.66      26810.15       598.31 o                         
   7   0  17       3722.09       3953.51       265.55 o                         
   9   0  17         30.14        -36.14        64.32 o                         
  11   0  17       3579.00       3868.30       325.16 o                         
 -11   1  17        594.42        723.33       134.18 o                         
 -10   1  17       3785.13       4003.16       256.84 o                         
  -9   1  17        241.74        292.33        90.80 o                         
  -8   1  17       3307.42       3397.13       244.87 o                         
  -7   1  17       4820.26       4903.24       269.37 o                         
  -6   1  17      16009.50      16553.32       458.46 o                         
  -5   1  17       7463.33       7455.73       285.42 o                         
  -4   1  17         58.97        136.09        51.78 o                         
  -3   1  17        446.18        496.88        59.51 o                         
  -2   1  17      52021.27      53542.63       491.56 o                         
  -1   1  17        804.28        857.13        54.66 o                         
   0   1  17        627.87        756.32       102.18 o                         
   1   1  17       9157.03       8576.80       195.66 o                         
   2   1  17      18814.52      16725.24       430.07 o                         
   3   1  17       4741.85       4625.04       194.23 o                         
   4   1  17       3824.31       3665.35       149.69 o                         
   5   1  17       6273.11       6441.21       210.08 o                         
   6   1  17      10230.57       9935.59       275.70 o                         
   7   1  17        572.54        621.86       102.01 o                         
   8   1  17        161.41        308.52        83.66 o                         
   9   1  17        264.09        349.15       141.22 o                         
  10   1  17       2195.31       2255.30       152.17 o                         
  11   1  17         44.31        309.75       105.92 o                         
 -11   2  17         50.32         80.47        68.38 o                         
 -10   2  17        818.65        506.00        95.82 o                         
  -9   2  17       1110.02       1028.59       149.34 o                         
  -8   2  17       6517.34       6756.44       340.28 o                         
  -7   2  17       1819.79       1706.68       160.77 o                         
  -6   2  17       4025.80       3846.00       187.36 o                         
  -5   2  17        528.84        475.39        67.25 o                         
  -4   2  17       6767.48       6401.34       206.26 o                         
  -3   2  17        530.64        397.41        53.44 o                         
  -2   2  17       7457.86       8330.31       238.90 o                         
  -1   2  17        317.75        195.91        42.49 o                         
   0   2  17       6946.99       6708.85       358.88 o                         
   1   2  17       8163.51       8020.95       188.35 o                         
   2   2  17       1264.74       1206.37        90.32 o                         
   3   2  17          2.51         36.57        39.67 o                         
   4   2  17       6178.26       6134.60       234.37 o                         
   5   2  17       1223.38       1156.21        96.39 o                         
   6   2  17         30.06         68.00        42.76 o                         
   7   2  17          8.83         16.34        76.13 o                         
   8   2  17       3809.81       3774.63       222.96 o                         
   9   2  17        657.29        521.39       105.63 o                         
  10   2  17        271.83        252.30        89.44 o                         
  11   2  17          4.83        209.57        87.86 o                         
 -11   3  17        147.77         81.51        98.66 o                         
 -10   3  17       1541.81       1480.60       185.46 o                         
  -9   3  17       1224.04       1040.50       130.46 o                         
  -8   3  17        460.51        422.60        89.27 o                         
  -7   3  17        196.36        375.83        88.27 o                         
  -6   3  17       7696.65       7834.39       264.33 o                         
  -5   3  17         97.50         71.43        48.86 o                         
  -4   3  17       1706.98       1333.35        93.78 o                         
  -3   3  17         88.17         34.83        28.24 o                         
  -2   3  17       7019.11       6082.50       216.48 o                         
  -1   3  17        310.14        486.07        59.61 o                         
   0   3  17       2176.55       2197.02       109.40 o                         
   1   3  17       3591.94       3585.69       167.97 o                         
   2   3  17       9575.12       8735.14       293.12 o                         
   3   3  17       4236.34       3967.73       167.43 o                         
   4   3  17         31.43         40.19        41.31 o                         
   5   3  17         39.83         78.10        42.98 o                         
   6   3  17       5285.71       5531.65       242.76 o                         
   7   3  17        152.04        289.10       100.19 o                         
   8   3  17        444.51        507.67        98.91 o                         
   9   3  17        197.43        381.63       119.40 o                         
  10   3  17       1389.91       1370.22       116.38 o                         
 -11   4  17       2754.23       2641.43       306.13 o                         
 -10   4  17        359.91        559.54       169.29 o                         
  -9   4  17       1387.37       1208.88       189.57 o                         
  -8   4  17        919.86       1092.31       127.41 o                         
  -7   4  17      12859.00      12843.14       362.84 o                         
  -6   4  17       3373.18       3393.07       173.12 o                         
  -5   4  17       1756.65       1576.26       137.73 o                         
  -4   4  17       6443.07       6048.36       193.56 o                         
  -3   4  17       6204.31       6310.97       222.87 o                         
  -2   4  17         68.84         83.45        42.57 o                         
  -1   4  17       6396.41       5903.42       291.08 o                         
   0   4  17      17614.32      18319.58       374.69 o                         
   1   4  17      31370.12      31738.30       767.34 o                         
   2   4  17        401.96        184.75        59.22 o                         
   3   4  17       2451.72       2068.61       160.56 o                         
   4   4  17       2405.31       2289.73       144.22 o                         
   5   4  17         64.20         38.92        41.11 o                         
   6   4  17        478.29        575.58        94.44 o                         
   7   4  17      12714.09      13349.84       388.04 o                         
   8   4  17       1740.74       2669.50       287.36 o                         
   9   4  17       3969.27       3624.96       248.58 o                         
  10   4  17        218.82       1132.80       198.48 o                         
 -10   5  17       1194.88       1237.80       215.04 o                         
  -9   5  17       2152.02       1811.82       239.42 o                         
  -8   5  17        378.56        369.11       120.49 o                         
  -7   5  17       3852.70       3901.11       298.44 o                         
  -6   5  17       6757.77       6500.74       366.85 o                         
  -5   5  17       2973.33       2990.47       238.24 o                         
  -4   5  17        710.68        555.03       109.54 o                         
  -3   5  17      15368.93      15668.78       353.74 o                         
  -2   5  17      12484.33      12179.00       456.29 o                         
  -1   5  17        800.69        760.19        73.01 o                         
   0   5  17          0.48         74.76        35.40 o                         
   1   5  17      14423.68      15857.27       617.30 o                         
   2   5  17      10687.40      11025.29       516.68 o                         
   3   5  17       1130.89        976.90        79.13 o                         
   4   5  17        446.40        384.07        63.93 o                         
   5   5  17       5647.12       5509.25       185.91 o                         
   6   5  17       5204.25       5173.36       348.69 o                         
   7   5  17       2712.75       3173.39       539.68 o                         
   8   5  17        756.47       1171.49       246.52 o                         
   9   5  17       5876.19       6261.78       324.69 o                         
  10   5  17       1294.11       1688.45       228.56 o                         
 -10   6  17          1.14         36.28       119.11 o                         
  -9   6  17        199.20        115.85        72.01 o                         
  -8   6  17        421.09        541.82       135.46 o                         
  -7   6  17        518.16        329.28       115.76 o                         
  -6   6  17        120.30         32.39        82.98 o                         
  -5   6  17       2164.15       2164.01       266.97 o                         
  -4   6  17       1120.30       1237.29       162.96 o                         
  -3   6  17       4037.80       3709.83       192.24 o                         
  -2   6  17        106.10        104.45        42.00 o                         
  -1   6  17        608.94        633.08        55.84 o                         
   0   6  17        714.00        517.82        70.46 o                         
   1   6  17        358.70        302.91        91.46 o                         
   2   6  17        267.86        144.42        55.39 o                         
   3   6  17       2966.34       2643.09       130.78 o                         
   4   6  17        104.58         46.19        38.61 o                         
   5   6  17          4.19        -39.67        52.43 o                         
   6   6  17         30.12         -6.86        72.81 o                         
   7   6  17        706.24        754.72       152.49 o                         
   8   6  17        816.25        535.98       139.61 o                         
   9   6  17         18.05         33.47       113.49 o                         
  -9   7  17       1345.37       1521.20       227.25 o                         
  -8   7  17         45.21        140.88        93.69 o                         
  -7   7  17         43.15        -41.88        77.37 o                         
  -6   7  17       3887.47       3716.34       441.36 o                         
  -5   7  17         11.41        134.22       114.46 o                         
  -4   7  17         70.55        173.51       103.06 o                         
  -3   7  17        145.69        129.11        92.14 o                         
  -2   7  17       5687.76       6708.39       503.18 o                         
  -1   7  17       2896.44       2762.06       234.47 o                         
   0   7  17       5689.17       5346.33       244.77 o                         
   1   7  17        442.60        393.51       151.50 o                         
   2   7  17       8343.56       8165.80       349.12 o                         
   3   7  17        392.05        356.55        86.62 o                         
   4   7  17        637.27        563.32        93.11 o                         
   5   7  17        156.30        131.52        90.02 o                         
   6   7  17       3139.59       3005.45       278.38 o                         
   7   7  17          9.01         17.35        59.86 o                         
   8   7  17         59.08         75.02        62.11 o                         
   9   7  17         55.90        187.66       112.92 o                         
  -9   8  17        616.38        883.11       192.92 o                         
  -8   8  17       4460.53       5298.91       404.76 o                         
  -7   8  17       1277.82       1618.98       226.41 o                         
  -6   8  17        202.41         93.93        78.56 o                         
  -5   8  17       2714.35       3430.86       299.47 o                         
  -4   8  17      18175.41      18961.90       665.32 o                         
  -3   8  17       4256.56       4892.02       394.36 o                         
  -2   8  17        564.34        415.79       132.42 o                         
  -1   8  17       1109.60        895.25       141.61 o                         
   0   8  17      41327.32      45370.41       959.38 o                         
   1   8  17       1924.34       1826.52       216.56 o                         
   2   8  17        656.25        678.55        99.35 o                         
   3   8  17       5621.49       5824.71       273.41 o                         
   4   8  17      13744.13      14155.05       557.19 o                         
   5   8  17       4672.02       4441.42       323.41 o                         
   6   8  17       1758.51       1678.89       219.57 o                         
   7   8  17        359.50        343.84        89.76 o                         
   8   8  17       4470.92       5037.68       289.20 o                         
  -8   9  17        855.86        726.86       176.73 o                         
  -7   9  17       1856.67       1775.70       241.24 o                         
  -6   9  17          2.26        122.91        98.19 o                         
  -5   9  17       3299.61       3047.50       294.21 o                         
  -4   9  17       1685.27       1733.78       218.04 o                         
  -3   9  17       1417.04       1391.38       190.65 o                         
  -2   9  17        371.17        380.22       109.65 o                         
  -1   9  17        402.61        377.34        92.33 o                         
   0   9  17        339.54        280.19       198.95 o                         
   1   9  17       5565.00       6270.75       281.82 o                         
   2   9  17        974.19        849.90       132.04 o                         
   3   9  17       2947.88       2779.21       193.66 o                         
   4   9  17          0.99        275.98       125.92 o                         
   5   9  17       2966.69       3293.49       242.37 o                         
   6   9  17          6.31         38.10       113.86 o                         
   7   9  17        800.69        596.57       161.63 o                         
   8   9  17         11.23         -8.67        82.55 o                         
  -7  10  17        901.17       1024.36       312.14 o                         
  -6  10  17         14.76         92.19        88.11 o                         
  -5  10  17         14.19        105.69        76.61 o                         
  -4  10  17        300.31        215.48       137.58 o                         
  -3  10  17        902.10        972.09       172.76 o                         
  -2  10  17        142.54         68.43        82.95 o                         
  -1  10  17       4187.49       4261.79       320.58 o                         
   0  10  17        372.06        309.73        74.23 o                         
   1  10  17        140.07        131.15        65.32 o                         
   2  10  17        278.34        306.82        80.09 o                         
   3  10  17        500.93        578.56       133.46 o                         
   4  10  17        739.72        668.13       247.31 o                         
   5  10  17        226.92        125.82        95.12 o                         
   6  10  17          5.29        -63.09        76.81 o                         
   7  10  17        489.57        494.80       213.47 o                         
  -6  11  17       2337.60       2539.60       392.55 o                         
  -5  11  17       1125.93       1228.87       202.06 o                         
  -4  11  17         18.66         20.62        83.54 o                         
  -3  11  17         56.48          4.35        70.06 o                         
  -2  11  17       1381.67       1247.87       210.89 o                         
  -1  11  17       1913.93       1864.61       222.42 o                         
   0  11  17       1685.83       1591.14       187.80 o                         
   1  11  17       1385.34       1072.42       164.32 o                         
   2  11  17       2246.98       2185.10       235.98 o                         
   3  11  17        963.92       1155.36       195.74 o                         
   4  11  17         55.69         76.21       124.15 o                         
   5  11  17       1372.93       1489.62       176.10 o                         
   6  11  17       1224.11       1130.64       191.42 o                         
  -4  12  17       6347.12       7528.21       499.77 o                         
  -3  12  17          4.19        219.44       127.66 o                         
  -2  12  17         58.99        -72.25       166.61 o                         
  -1  12  17         27.96         19.66       171.82 o                         
   0  12  17       9953.63      12083.03       942.48 o                         
   1  12  17        225.05        428.53       223.36 o                         
   2  12  17        204.00        185.06       160.82 o                         
   3  12  17        475.33        521.68       137.53 o                         
   4  12  17       6686.07       7114.94       511.43 o                         
  -2  13  17        816.97        410.36       236.41 o                         
  -1  13  17        957.98        754.77       254.51 o                         
   0  13  17        173.76        338.86       219.79 o                         
   1  13  17        187.93        -13.34       138.24 o                         
 -10   0  18       9281.67      10587.20       691.22 o                         
  -8   0  18       6310.93       6964.44       495.08 o                         
  -6   0  18      24007.05      23924.70       787.29 o                         
  -4   0  18      34123.77      33592.63       814.08 o                         
  -2   0  18       8383.84       8430.69       267.51 o                         
   0   0  18      76777.71      80907.44      1518.33 o                         
   2   0  18        255.15        262.48        76.59 o                         
   4   0  18      14218.87      13856.17       412.71 o                         
   6   0  18       2457.80       2204.00       267.17 o                         
   8   0  18       2946.89       2910.49       236.16 o                         
  10   0  18         24.04        -53.89        88.96 o                         
 -11   1  18        138.31        177.00        92.60 o                         
 -10   1  18       1216.62       1590.93       201.79 o                         
  -9   1  18       1901.45       1756.67       193.52 o                         
  -8   1  18       1518.20       1578.56       362.91 o                         
  -7   1  18         59.05        113.32        62.00 o                         
  -6   1  18         57.18        119.69        54.97 o                         
  -5   1  18      12715.36      12360.55       370.89 o                         
  -4   1  18       6218.15       6055.85       237.35 o                         
  -3   1  18         72.85         45.40        28.67 o                         
  -2   1  18       3012.33       2960.70       102.40 o                         
  -1   1  18      19984.21      21367.00       216.05 o                         
   0   1  18       1707.12       1874.11       122.56 o                         
   1   1  18       4880.18       4496.13       146.03 o                         
   2   1  18       5415.47       4845.64       199.28 o                         
   3   1  18      37194.66      36369.43       771.63 o                         
   4   1  18       3869.26       3644.39       156.37 o                         
   5   1  18        849.71        769.41        83.10 o                         
   6   1  18         10.74        140.95        61.75 o                         
   7   1  18       9193.52       9581.98       292.24 o                         
   8   1  18       1434.52       1500.98       132.06 o                         
   9   1  18       2432.13       2551.99       195.66 o                         
  10   1  18        752.76       1037.48       130.53 o                         
 -11   2  18       2258.69       2028.28       227.12 o                         
 -10   2  18         69.30        211.62        93.68 o                         
  -9   2  18         40.51         14.39        60.34 o                         
  -8   2  18       2933.57       2645.13       312.14 o                         
  -7   2  18       8382.12       8915.59       361.43 o                         
  -6   2  18       2812.24       2612.99       155.53 o                         
  -5   2  18       3128.49       2882.65       158.20 o                         
  -4   2  18        297.52        138.43        41.68 o                         
  -3   2  18       3513.81       3550.39       150.44 o                         
  -2   2  18        873.53        976.42        91.34 o                         
  -1   2  18       8463.97       8451.72       157.26 o                         
   0   2  18      15632.18      14684.70       331.94 o                         
   1   2  18      20147.85      21058.60       311.23 o                         
   2   2  18         33.22         77.11        44.86 o                         
   3   2  18        524.19        495.94        71.49 o                         
   4   2  18         21.21          6.45        52.78 o                         
   5   2  18        178.41        245.85        68.14 o                         
   6   2  18       1584.35       1473.86       114.73 o                         
   7   2  18        357.78        256.90        71.99 o                         
   8   2  18        803.54        783.02       112.09 o                         
   9   2  18       1995.89       1983.40       175.04 o                         
  10   2  18         25.20        163.49        83.36 o                         
 -11   3  18        198.19        263.83       113.91 o                         
 -10   3  18       1291.57       1243.37       147.18 o                         
  -9   3  18       3920.88       4107.21       243.34 o                         
  -8   3  18         47.80         58.86        56.26 o                         
  -7   3  18         73.28         89.63        53.58 o                         
  -6   3  18       1112.72       1055.41       110.11 o                         
  -5   3  18      11254.62      10821.72       341.98 o                         
  -4   3  18         71.49         64.24        30.76 o                         
  -3   3  18        371.08        343.25        77.77 o                         
  -2   3  18       1263.51       1213.10       102.32 o                         
  -1   3  18      39459.18      39650.45       624.20 o                         
   0   3  18          0.59         29.72        18.31 o                         
   1   3  18       1412.31       1534.31        89.11 o                         
   2   3  18       5854.01       5315.61       190.78 o                         
   3   3  18       7867.07       7453.83       266.16 o                         
   4   3  18        124.89         90.97        40.28 o                         
   5   3  18       1707.59       1675.81       129.87 o                         
   6   3  18         23.62        129.44        68.31 o                         
   7   3  18       8900.37       9140.59       327.19 o                         
   8   3  18       1194.53       1311.00       179.00 o                         
   9   3  18        330.45        543.61        98.91 o                         
  10   3  18         13.32         77.23        86.70 o                         
 -11   4  18        619.80        759.22       191.27 o                         
 -10   4  18       4314.05       4921.57       383.66 o                         
  -9   4  18         48.35        103.05        86.29 o                         
  -8   4  18       5779.99       6387.58       389.77 o                         
  -7   4  18        498.14        820.72       104.91 o                         
  -6   4  18       6978.07       7058.75       250.15 o                         
  -5   4  18       2837.57       2692.69       157.68 o                         
  -4   4  18      12950.99      12480.55       418.67 o                         
  -3   4  18       7524.00       7804.05       301.03 o                         
  -2   4  18       6479.16       5879.55       218.33 o                         
  -1   4  18       1788.92       1843.55       100.07 o                         
   0   4  18      25089.68      25050.88       448.99 o                         
   1   4  18      13710.22      15051.79       531.26 o                         
   2   4  18       8738.53       8549.47       357.38 o                         
   3   4  18        216.01        181.54        66.00 o                         
   4   4  18      24183.21      24162.51       723.66 o                         
   5   4  18       1289.42       1579.20       160.11 o                         
   6   4  18         84.29        148.55        66.70 o                         
   7   4  18        628.35        843.35       143.65 o                         
   8   4  18       9445.20      10238.70       496.54 o                         
   9   4  18        302.07       1170.09       247.24 o                         
  10   4  18        575.78        726.79       127.85 o                         
 -10   5  18        883.06       1096.97       202.24 o                         
  -9   5  18        228.89        217.17       103.48 o                         
  -8   5  18       1740.54       1857.53       225.17 o                         
  -7   5  18        986.85        893.63       159.62 o                         
  -6   5  18       5031.21       5342.51       522.17 o                         
  -5   5  18       4460.61       4984.18       309.42 o                         
  -4   5  18       6184.68       6219.71       301.54 o                         
  -3   5  18        132.47        204.52        67.95 o                         
  -2   5  18      17182.26      16751.93       636.13 o                         
  -1   5  18       4495.16       4341.69       167.34 o                         
   0   5  18       3023.54       2390.69       338.36 o                         
   1   5  18       1712.73       1599.14       172.21 o                         
   2   5  18       4582.49       4270.73       562.30 o                         
   3   5  18       1170.79       1041.87       101.81 o                         
   4   5  18       1719.66       1419.00        85.46 o                         
   5   5  18        525.23        563.96        73.11 o                         
   6   5  18       9763.95      10827.40       475.01 o                         
   7   5  18       3571.77       4145.99       368.85 o                         
   8   5  18       1276.10       1480.82       207.36 o                         
   9   5  18          5.15        209.12        98.22 o                         
  10   5  18        929.75       1238.02       143.28 o                         
 -10   6  18        817.28        933.28       188.46 o                         
  -9   6  18        126.98        -14.43        80.74 o                         
  -8   6  18         98.23         77.06        78.72 o                         
  -7   6  18        577.83        603.25       141.06 o                         
  -6   6  18        125.34        114.19        71.79 o                         
  -5   6  18        404.60        265.36        84.00 o                         
  -4   6  18       2796.43       2758.32       244.71 o                         
  -3   6  18       2874.99       2657.78       148.87 o                         
  -2   6  18       4266.68       4306.96       184.49 o                         
  -1   6  18        373.35        341.60        83.56 o                         
   0   6  18        398.84        219.43        71.82 o                         
   1   6  18        235.95        289.47       156.61 o                         
   2   6  18         25.09         69.90        76.31 o                         
   3   6  18         43.78         58.62        54.30 o                         
   4   6  18       2848.83       2743.25       162.11 o                         
   5   6  18        437.87        360.94       116.17 o                         
   6   6  18        981.96       1019.12       158.18 o                         
   7   6  18        142.34        324.88       132.30 o                         
   8   6  18       1656.95       1654.06       165.44 o                         
   9   6  18        123.38        122.90        69.15 o                         
  -9   7  18       2869.92       3126.54       319.14 o                         
  -8   7  18       1335.01       1267.89       197.19 o                         
  -7   7  18         44.34         -8.76        64.29 o                         
  -6   7  18        185.75        314.53       112.14 o                         
  -5   7  18      13009.56      13569.01       556.57 o                         
  -4   7  18        371.99        329.72        89.70 o                         
  -3   7  18        364.90        386.29       108.98 o                         
  -2   7  18        497.50        581.21       108.94 o                         
  -1   7  18       4549.70       3940.00       276.73 o                         
   0   7  18        788.52        848.18       138.68 o                         
   1   7  18         55.27        121.91        69.10 o                         
   2   7  18        167.11        187.09        98.46 o                         
   3   7  18       8876.42       8589.77       323.71 o                         
   4   7  18        132.06        209.17        65.05 o                         
   5   7  18        153.88         35.52        72.73 o                         
   6   7  18       1013.59       1293.08       186.79 o                         
   7   7  18       1475.94       1397.39       145.97 o                         
   8   7  18        105.70        111.44        59.68 o                         
   9   7  18         66.87         -4.53        67.31 o                         
  -9   8  18         98.95        187.28       125.84 o                         
  -8   8  18       1437.74       1471.09       227.55 o                         
  -7   8  18       4973.64       5468.39       396.58 o                         
  -6   8  18       1547.30       1680.09       227.07 o                         
  -5   8  18        601.41        673.42       148.67 o                         
  -4   8  18       3254.00       3547.97       307.08 o                         
  -3   8  18      10601.83      11573.29       584.00 o                         
  -2   8  18        389.12        272.36        64.70 o                         
  -1   8  18        128.05         11.76        63.44 o                         
   0   8  18       3167.13       3657.88       296.06 o                         
   1   8  18      12127.20      12789.04       514.92 o                         
   2   8  18       1320.95       1155.91       126.31 o                         
   3   8  18         27.44         29.39       106.29 o                         
   4   8  18       2124.05       2592.79       262.06 o                         
   5   8  18       8930.78       9808.31       480.48 o                         
   6   8  18        981.12       1324.19       218.30 o                         
   7   8  18       1074.52        874.86       152.55 o                         
   8   8  18        538.24        849.33       193.64 o                         
  -8   9  18       1706.40       1952.74       419.18 o                         
  -7   9  18        701.07        662.77       165.23 o                         
  -6   9  18       3479.96       4165.93       351.10 o                         
  -5   9  18         11.99        134.48       105.30 o                         
  -4   9  18       1585.93       1463.96       327.72 o                         
  -3   9  18        350.68        352.81       282.65 o                         
  -2   9  18       2703.83       2792.92       261.55 o                         
  -1   9  18       1062.34        741.80       132.65 o                         
   0   9  18       1909.27       1966.48       218.19 o                         
   1   9  18        105.24        110.83        91.14 o                         
   2   9  18      10833.47      11587.81       390.78 o                         
   3   9  18        682.78        702.10       119.69 o                         
   4   9  18        618.31        663.40       147.40 o                         
   5   9  18         34.29         88.37        67.52 o                         
   6   9  18       1498.52       1676.13       296.50 o                         
   7   9  18        305.77        190.88       157.21 o                         
  -7  10  18        250.57        230.77       111.88 o                         
  -6  10  18       1631.60       1810.98       242.35 o                         
  -5  10  18          0.99        -22.25        78.52 o                         
  -4  10  18        264.80        160.13        91.49 o                         
  -3  10  18          2.11        -20.13        90.07 o                         
  -2  10  18        853.29        675.72       113.73 o                         
  -1  10  18         15.99        -73.72        67.51 o                         
   0  10  18        857.92        801.67       148.73 o                         
   1  10  18       2502.25       2816.71       226.22 o                         
   2  10  18       1949.52       1907.62       193.79 o                         
   3  10  18        632.20        563.00       207.82 o                         
   4  10  18        108.76        237.47        88.38 o                         
   5  10  18         55.05         43.79        57.22 o                         
   6  10  18        563.45        453.76       113.73 o                         
  -6  11  18        290.01        645.28       173.09 o                         
  -5  11  18        507.78        535.69       139.70 o                         
  -4  11  18       1097.53        667.58       148.96 o                         
  -3  11  18        168.61         -5.09        73.72 o                         
  -2  11  18        517.87        276.77       105.95 o                         
  -1  11  18       3395.71       3376.60       306.01 o                         
   0  11  18        112.11         21.57        90.45 o                         
   1  11  18        134.23        217.24        99.07 o                         
   2  11  18       1338.35       1639.17       212.69 o                         
   3  11  18       1520.50       1637.74       218.03 o                         
   4  11  18        650.09        571.50       162.66 o                         
   5  11  18        444.41        406.12       102.46 o                         
  -4  12  18        202.11        236.57       149.45 o                         
  -3  12  18       6637.20       7180.01       487.50 o                         
  -2  12  18         37.42         64.45       139.22 o                         
  -1  12  18        437.52        490.97       210.70 o                         
   0  12  18         90.78        412.03       240.95 o                         
   1  12  18       7787.73       8854.73       812.50 o                         
   2  12  18        189.22        306.75        94.96 o                         
   3  12  18        164.47        205.07        97.55 o                         
   4  12  18        222.17        520.29       166.43 o                         
  -1  13  18        491.23        507.31       222.89 o                         
   0  13  18       1193.50       1313.88       330.85 o                         
 -11   0  19       3275.76       3219.96       410.89 o                         
  -9   0  19       8338.84       9395.55       613.84 o                         
  -7   0  19       2183.76       2333.98       277.80 o                         
  -5   0  19      20732.46      20820.56       694.45 o                         
  -3   0  19      13679.34      13515.01       382.55 o                         
  -1   0  19      20941.98      23098.37       342.66 o                         
   1   0  19      59270.69      54113.39      1142.58 o                         
   3   0  19       5723.81       4907.00       338.38 o                         
   5   0  19       7193.05       7613.37       331.90 o                         
   7   0  19          1.12         70.71        80.17 o                         
   9   0  19       3746.54       4034.47       302.75 o                         
 -11   1  19        509.42        442.85       149.66 o                         
 -10   1  19        789.34        691.10       131.00 o                         
  -9   1  19       1787.92       1672.97       187.27 o                         
  -8   1  19       2952.03       2715.58       220.36 o                         
  -7   1  19       6687.54       6578.84       318.90 o                         
  -6   1  19       5685.37       5746.11       277.48 o                         
  -5   1  19         51.17         78.39        40.75 o                         
  -4   1  19      10041.71       9764.51       263.04 o                         
  -3   1  19       2883.54       2949.94       141.38 o                         
  -2   1  19       6479.49       6531.32       170.14 o                         
  -1   1  19       2654.03       2953.89       122.43 o                         
   0   1  19      32984.77      35604.79       499.18 o                         
   1   1  19       5688.29       6036.39       174.72 o                         
   2   1  19       1425.22       1254.44        94.31 o                         
   3   1  19         83.50        457.28        96.24 o                         
   4   1  19      22499.84      22104.58       542.40 o                         
   5   1  19       1979.72       1903.78       119.86 o                         
   6   1  19       1449.46       1303.48       108.15 o                         
   7   1  19         13.68        443.04       110.13 o                         
   8   1  19       3571.39       3576.37       195.14 o                         
   9   1  19        424.75        472.08       113.03 o                         
  10   1  19        552.43        586.33       127.42 o                         
 -11   2  19        222.68        401.41       116.20 o                         
 -10   2  19        997.81        903.43       143.81 o                         
  -9   2  19        493.31        431.20       106.83 o                         
  -8   2  19         76.47        202.85        79.63 o                         
  -7   2  19        945.65        944.22       108.61 o                         
  -6   2  19       2035.04       2075.55       142.21 o                         
  -5   2  19        138.96        193.53        54.11 o                         
  -4   2  19        319.11        308.55        52.21 o                         
  -3   2  19       2963.14       3177.52       147.88 o                         
  -2   2  19       9809.26      10128.48       277.92 o                         
  -1   2  19       1657.26       1654.44       134.95 o                         
   0   2  19        704.53        764.81        72.83 o                         
   1   2  19        468.12        464.49        56.33 o                         
   2   2  19      12966.64      12166.77       290.37 o                         
   3   2  19       2240.30       2106.76       138.81 o                         
   4   2  19          7.94         62.91        39.76 o                         
   5   2  19       1672.51       1579.35       111.59 o                         
   6   2  19       3339.61       3367.66       168.89 o                         
   7   2  19          5.48        211.52        89.33 o                         
   8   2  19         38.35        -11.48        53.01 o                         
   9   2  19          3.89        -21.79        70.26 o                         
  10   2  19       1784.00       1853.64       157.56 o                         
 -11   3  19         36.26         52.84       135.53 o                         
 -10   3  19         97.58        158.60        89.97 o                         
  -9   3  19        930.74        986.12       144.94 o                         
  -8   3  19       5429.83       5613.09       265.11 o                         
  -7   3  19         24.67         71.43        54.66 o                         
  -6   3  19          8.93        -30.28        37.90 o                         
  -5   3  19        564.79        494.40        67.01 o                         
  -4   3  19      12960.91      12535.47       300.79 o                         
  -3   3  19       1349.27       1265.16       144.08 o                         
  -2   3  19       5329.71       4973.85       204.19 o                         
  -1   3  19       2908.92       2779.68       135.33 o                         
   0   3  19      11161.13      10409.03       307.27 o                         
   1   3  19         72.55        113.52        42.55 o                         
   2   3  19        600.81        553.96        67.81 o                         
   3   3  19       1245.49       1044.55        89.83 o                         
   4   3  19       4888.65       4969.88       180.01 o                         
   5   3  19         15.46        -20.92        45.77 o                         
   6   3  19       1526.04       1550.48       136.97 o                         
   7   3  19         71.46        372.57       155.75 o                         
   8   3  19       3732.10       3685.09       223.81 o                         
   9   3  19       1012.06        907.37       129.32 o                         
  10   3  19        593.64        428.17       130.83 o                         
 -10   4  19       1351.41       2057.98       265.03 o                         
  -9   4  19       1519.20       1618.68       235.60 o                         
  -8   4  19        202.40        192.58       102.06 o                         
  -7   4  19       8426.10       8187.26       418.96 o                         
  -6   4  19       2908.43       3136.16       170.23 o                         
  -5   4  19       4144.06       3975.59       202.05 o                         
  -4   4  19       2721.15       2461.00       195.33 o                         
  -3   4  19      33750.07      35048.02       551.84 o                         
  -2   4  19       7287.47       7441.67       253.26 o                         
  -1   4  19      14348.71      14649.06       412.47 o                         
   0   4  19       8844.15       9358.67       282.60 o                         
   1   4  19      20605.85      21156.32       568.54 o                         
   2   4  19       1934.61       2028.47       186.51 o                         
   3   4  19        186.15        154.61        97.67 o                         
   4   4  19          5.87        163.25       146.93 o                         
   5   4  19      28475.06      28809.57       526.61 o                         
   6   4  19        373.59        511.75       138.52 o                         
   7   4  19       2185.71       2072.41       164.21 o                         
   8   4  19       1140.59       1454.62       231.29 o                         
   9   4  19       3071.83       3434.79       306.59 o                         
  10   4  19         54.54        370.37       120.29 o                         
 -10   5  19        465.22        381.38       305.90 o                         
  -9   5  19       2316.87       2414.06       268.27 o                         
  -8   5  19       1124.39       1178.07       194.47 o                         
  -7   5  19        535.09        445.02       126.88 o                         
  -6   5  19          2.28        127.50        80.52 o                         
  -5   5  19       8299.26       8925.77       414.45 o                         
  -4   5  19        158.25        262.38        65.21 o                         
  -3   5  19      11884.49      12072.16       403.29 o
[truncated: 273,783 more chars]
