# Supplementary material for: Heterobimetallic Cu–Ln complexes with sulfonyl­amido­phosphate and Schiff base ligands: synthesis and structure
Source: Acta Crystallogr E Crystallogr Commun. 2026 Apr 14;82(Pt 5):467–72. doi: 10.1107/S2056989026003002 (PMC13148216; doi:10.1107/S2056989026003002)
Supplement: Supplementary file 3 [file e-82-00467-2sup3.hkl]

data_2
#kiev91                                                                     
_shelx_title ' kiev91_a.res in P2(1)/n'                                         
_shelx_refln_list_code          4                                               
_shelx_F_calc_maximum      430.00                                               
_exptl_crystal_F_000      2312.00                                               
_reflns_d_resolution_high  0.8107                                               
                                                                                
loop_                                                                           
 _space_group_symop_operation_xyz                                               
 'x, y, z'                                                                      
 '-x+1/2, y+1/2, -z+1/2'                                                        
 '-x, -y, -z'                                                                   
 'x-1/2, -y-1/2, z-1/2'                                                         
                                                                                
_cell_length_a     9.9250                                                       
_cell_length_b    16.3468                                                       
_cell_length_c    27.4479                                                       
_cell_angle_alpha  90.000                                                       
_cell_angle_beta   93.978                                                       
_cell_angle_gamma  90.000                                                       
                                                                                
_shelx_F_squared_multiplier     1.000                                           
                                                                                
loop_                                                                           
 _refln_index_h                                                                 
 _refln_index_k                                                                 
 _refln_index_l                                                                 
 _refln_F_squared_calc                                                          
 _refln_F_squared_meas                                                          
 _refln_F_squared_sigma                                                         
 _refln_observed_status                                                         
   2   0   0          4.28         69.82        30.06 o                         
   4   0   0      32467.49      31293.87       244.17 o                         
   6   0   0       7759.59       7756.15       112.00 o                         
   8   0   0       3701.74       3686.94       127.80 o                         
  10   0   0       1640.11       1591.91       158.82 o                         
  12   0   0        259.38        152.91       135.97 o                         
   2   1   0       7532.79       6840.33        61.19 o                         
   3   1   0      23930.92      23734.05       201.15 o                         
   4   1   0       2146.68       2192.54        44.36 o                         
   5   1   0       2645.36       2627.63        43.78 o                         
   6   1   0      28466.49      26772.63       345.31 o                         
   7   1   0       1191.28       1220.85        58.57 o                         
   8   1   0       3055.41       2761.38        89.59 o                         
   9   1   0          0.25        -47.19        50.14 o                         
  10   1   0        135.25         27.41        47.77 o                         
  11   1   0        415.78        440.97       135.53 o                         
  12   1   0       2222.87       2045.25       242.75 o                         
   1   2   0      18700.37      21497.31       160.73 o                         
   2   2   0       2586.01       3470.64        77.77 o                         
   3   2   0       3754.22       3644.04        66.54 o                         
   4   2   0       7088.12       7058.62        95.12 o                         
   5   2   0      13811.71      14320.77       147.96 o                         
   6   2   0       3679.04       4027.61        94.42 o                         
   7   2   0        140.73        120.13        31.40 o                         
   8   2   0         83.70         88.43        32.59 o                         
   9   2   0       6031.35       6046.40       190.30 o                         
  10   2   0        153.96         63.86        44.91 o                         
  11   2   0        456.54        479.11        76.13 o                         
  12   2   0        102.93        106.68        89.29 o                         
   1   3   0      62398.62      63693.54       266.17 o                         
   2   3   0       1429.50       1049.27        49.97 o                         
   3   3   0      16849.48      15330.67       135.26 o                         
   4   3   0      14960.49      14822.06       151.42 o                         
   5   3   0       7321.48       7419.56       114.30 o                         
   6   3   0       2309.42       1976.60        67.72 o                         
   7   3   0       1907.29       1604.44        71.92 o                         
   8   3   0        210.29        217.95        41.74 o                         
   9   3   0        202.65        231.74        42.54 o                         
  10   3   0          4.87        -11.89        52.61 o                         
  11   3   0        793.12        782.12        89.49 o                         
  12   3   0        252.31        294.25        69.64 o                         
   0   4   0       1049.98       1847.13       104.55 o                         
   1   4   0        121.16        168.65        22.12 o                         
   2   4   0      27031.39      28710.55       299.93 o                         
   3   4   0       1551.97       1240.73        36.02 o                         
   4   4   0       9386.26       9455.92       123.52 o                         
   5   4   0      21557.40      22905.94       200.71 o                         
   6   4   0         54.50         91.75        30.72 o                         
   7   4   0         84.59         58.52        33.85 o                         
   8   4   0         45.33         63.43        37.19 o                         
   9   4   0       7541.89       7518.00       168.52 o                         
  10   4   0         58.48          6.64        48.03 o                         
  11   4   0        253.49        178.57        58.33 o                         
   1   5   0      34235.59      34069.54       191.41 o                         
   2   5   0       5445.10       5919.67        73.25 o                         
   3   5   0      30611.55      29518.62       190.40 o                         
   4   5   0        295.55        323.10        22.18 o                         
   5   5   0       4958.96       5191.26       104.12 o                         
   6   5   0         25.67         43.99        29.71 o                         
   7   5   0       7239.49       6703.65       131.64 o                         
   8   5   0      12633.13      12490.25       206.26 o                         
   9   5   0         10.56         57.21        40.57 o                         
  10   5   0       1103.39       1093.97        75.28 o                         
  11   5   0        717.03        882.38        89.15 o                         
   0   6   0      66218.70      65561.73       367.31 o                         
   1   6   0        460.80        467.05        29.33 o                         
   2   6   0      23766.47      22974.94       160.41 o                         
   3   6   0        405.98        523.61        35.23 o                         
   4   6   0      38264.53      36516.17       215.77 o                         
   5   6   0        349.15        266.16        33.13 o                         
   6   6   0        548.92        629.94        46.17 o                         
   7   6   0        990.10        981.72        57.17 o                         
   8   6   0       2118.62       2260.68        92.76 o                         
   9   6   0       1161.48       1033.79        71.01 o                         
  10   6   0       1111.27       1043.26        72.70 o                         
  11   6   0         44.08        144.30        71.73 o                         
   1   7   0        290.31        249.85        39.26 o                         
   2   7   0      28037.70      28439.89       199.50 o                         
   3   7   0        312.84        260.26        37.44 o                         
   4   7   0       2502.11       2682.53        65.91 o                         
   5   7   0        409.64        404.01        33.81 o                         
   6   7   0       3547.30       3540.98        96.70 o                         
   7   7   0        840.73        783.96        52.72 o                         
   8   7   0      10130.29      10073.71       174.46 o                         
   9   7   0        122.05         91.41        43.39 o                         
  10   7   0       1683.70       1757.03       105.18 o                         
  11   7   0          6.13        187.80        69.89 o                         
   0   8   0      19175.98      19706.17       453.59 o                         
   1   8   0       1374.02       1467.11        52.73 o                         
   2   8   0       7468.69       7656.67       107.88 o                         
   3   8   0       1152.40       1080.21        45.19 o                         
   4   8   0      15916.46      15321.19       166.65 o                         
   5   8   0        163.31        170.23        22.19 o                         
   6   8   0        352.88        338.65        49.86 o                         
   7   8   0        426.79        415.57        42.16 o                         
   8   8   0       1236.18       1353.02        69.43 o                         
   9   8   0        326.18        398.15        70.11 o                         
  10   8   0        272.94        156.45        56.50 o                         
  11   8   0         55.48         73.07        52.07 o                         
   1   9   0       8790.24       9197.16       134.51 o                         
   2   9   0       3936.12       3672.44        80.86 o                         
   3   9   0       9498.57       8458.51       150.37 o                         
   4   9   0       1037.48       1029.34        55.07 o                         
   5   9   0        104.44         20.74        38.29 o                         
   6   9   0       1402.76       1425.17        63.40 o                         
   7   9   0       3890.24       3816.60       108.32 o                         
   8   9   0       5424.36       5621.05       172.04 o                         
   9   9   0          4.17        -47.74        45.20 o                         
  10   9   0       1400.57       1372.32       112.49 o                         
   0  10   0          6.75          8.73        73.90 o                         
   1  10   0       8251.33       8235.46       134.33 o                         
   2  10   0       2149.24       1933.94        63.77 o                         
   3  10   0       8781.64       8517.82       158.25 o                         
   4  10   0       5783.63       5430.49       162.26 o                         
   5  10   0       6693.43       6501.86       197.01 o                         
   6  10   0          5.23          8.97        34.84 o                         
   7  10   0        168.56        145.29        48.85 o                         
   8  10   0         22.52         47.70        43.34 o                         
   9  10   0       4396.78       4509.24       165.17 o                         
  10  10   0         37.94        208.46        68.55 o                         
   1  11   0       5313.95       4879.83       110.04 o                         
   2  11   0        384.68        456.40        39.05 o                         
   3  11   0      10828.22      10859.09       185.74 o                         
   4  11   0        119.67        139.87        44.14 o                         
   5  11   0        513.97        596.14        86.70 o                         
   6  11   0       4087.11       3975.76       207.78 o                         
   7  11   0       3653.53       3586.10       150.56 o                         
   8  11   0         22.11         85.48        77.04 o                         
   9  11   0         12.45         76.28        58.37 o                         
  10  11   0        549.31        472.25        78.73 o                         
   0  12   0      16197.10      15658.64       523.32 o                         
   1  12   0        304.10        298.75        37.16 o                         
   2  12   0        905.90        901.17        50.60 o                         
   3  12   0        534.51        631.66        54.73 o                         
   4  12   0        342.02        310.39        47.11 o                         
   5  12   0       3874.41       3546.20       168.01 o                         
   6  12   0       4078.75       3945.34       190.38 o                         
   7  12   0         69.43         98.49        55.91 o                         
   8  12   0        345.70        431.60       120.66 o                         
   9  12   0       1542.75       1673.05       123.07 o                         
   1  13   0       2055.27       2033.70        77.70 o                         
   2  13   0       3999.08       3861.23       100.99 o                         
   3  13   0        447.85        406.37        51.63 o                         
   4  13   0         34.80         33.75        35.65 o                         
   5  13   0         64.89        176.83        76.61 o                         
   6  13   0       6812.90       6587.02       199.57 o                         
   7  13   0        658.40        479.96        84.17 o                         
   8  13   0          5.07        -11.64        59.40 o                         
   9  13   0         47.50        110.14        57.20 o                         
   0  14   0      13713.83      13425.91       530.69 o                         
   1  14   0          0.21         31.49        46.01 o                         
   2  14   0        100.83        163.44        53.33 o                         
   3  14   0       2355.14       2280.24        99.71 o                         
   4  14   0       4945.87       4894.40       173.67 o                         
   5  14   0         57.05        118.06        67.81 o                         
   6  14   0       3022.12       2929.40       171.03 o                         
   7  14   0          4.65        -21.08        52.00 o                         
   8  14   0       1223.04       1366.34       129.22 o                         
   1  15   0        723.11        703.69        90.50 o                         
   2  15   0       6737.77       6724.17       202.61 o                         
   3  15   0       1971.29       1874.98       113.02 o                         
   4  15   0       3450.21       3261.16       183.70 o                         
   5  15   0         50.32         78.88        60.92 o                         
   6  15   0       4595.22       4624.69       214.92 o                         
   7  15   0        404.87        387.02       105.60 o                         
   8  15   0         93.69         44.66        60.56 o                         
   0  16   0       1313.56       1271.39       103.14 o                         
   1  16   0       1825.80       1937.27       136.26 o                         
   2  16   0        951.84        883.44        87.40 o                         
   3  16   0       1217.81       1264.07        98.18 o                         
   4  16   0         16.34         72.27        67.15 o                         
   5  16   0       1397.46       1389.16       168.93 o                         
   6  16   0        412.80        262.62       129.08 o                         
   7  16   0          0.21         66.38        70.37 o                         
   1  17   0        953.91       1146.14        98.55 o                         
   2  17   0         30.20         30.29        50.64 o                         
   3  17   0       1955.83       1983.71       151.03 o                         
   4  17   0        703.15        721.89       103.97 o                         
   5  17   0          9.18        -36.63        73.63 o                         
   6  17   0        129.69        130.20        87.26 o                         
   0  18   0        346.79        452.32       111.52 o                         
   1  18   0        699.70        736.80        87.99 o                         
   2  18   0        660.58        775.16        88.46 o                         
   3  18   0        482.87        519.80        94.28 o                         
   4  18   0        194.71        242.93        78.97 o                         
   5  18   0        477.57        382.95       103.03 o                         
   1  19   0        240.29        340.77        64.06 o                         
   2  19   0       1102.16       1313.54       112.64 o                         
   3  19   0       1165.95       1280.60       140.32 o                         
   4  19   0          1.39        112.58        74.83 o                         
   0  20   0        680.76        924.93       158.95 o                         
   1  20   0        504.94        660.77        80.42 o                         
 -11   0   1       1843.01       2207.72       198.00 o                         
  -9   0   1       1915.02       1767.46       125.70 o                         
  -7   0   1      21804.57      20625.86       416.69 o                         
  -5   0   1      16888.73      15040.64       146.36 o                         
  -3   0   1        357.75        250.87        28.29 o                         
   3   0   1         61.33         63.06        21.81 o                         
   5   0   1      21920.41      21908.86       216.09 o                         
   7   0   1      21766.20      21327.89       190.89 o                         
   9   0   1       4188.56       4130.86       233.00 o                         
  11   0   1       7070.55       7805.20       779.64 o                         
 -12   1   1        180.44        157.42        67.27 o                         
 -11   1   1       4513.19       4704.27       196.31 o                         
 -10   1   1       1123.24       1152.69        86.44 o                         
  -9   1   1          6.94        -28.77        46.35 o                         
  -8   1   1        620.64        552.84        51.76 o                         
  -7   1   1       5125.51       4854.93        95.12 o                         
  -6   1   1       1478.77       1478.56        43.31 o                         
  -5   1   1      42080.17      40129.20       197.07 o                         
  -4   1   1       6763.51       6157.41        68.03 o                         
  -3   1   1        706.36        675.38        32.13 o                         
  -2   1   1       3360.36       4296.78        62.45 o                         
   2   1   1       6376.28       8139.98        85.03 o                         
   3   1   1      21845.57      21296.40       229.44 o                         
   4   1   1        465.72        650.84        27.81 o                         
   5   1   1      12744.66      13633.38       124.45 o                         
   6   1   1       3478.49       3850.29        74.66 o                         
   7   1   1       8653.03       8674.22       135.70 o                         
   8   1   1       3321.00       3090.10        94.65 o                         
   9   1   1        342.63        246.00        46.80 o                         
  10   1   1        237.18        237.68        54.68 o                         
  11   1   1         15.90        168.50        74.94 o                         
  12   1   1        335.23        273.58        82.68 o                         
 -12   2   1        822.92        777.80       113.65 o                         
 -11   2   1        664.01        765.07        91.72 o                         
 -10   2   1        129.48        205.55        56.90 o                         
  -9   2   1         66.20         23.90        38.82 o                         
  -8   2   1       2934.31       2615.83        77.45 o                         
  -7   2   1       6287.65       6023.00       122.31 o                         
  -6   2   1         29.34         34.07        27.66 o                         
  -5   2   1      15307.13      15446.69       202.60 o                         
  -4   2   1      16090.11      14007.69       130.46 o                         
  -3   2   1       3612.12       2720.20        54.18 o                         
  -2   2   1       6520.05       7900.71        67.48 o                         
  -1   2   1       4371.92       4650.87        66.06 o                         
   1   2   1       1576.61       1656.36        47.34 o                         
   2   2   1      94300.89      94965.41       351.15 o                         
   3   2   1        275.43        373.76        25.33 o                         
   4   2   1       2725.52       2798.38        59.90 o                         
   5   2   1       1415.37       1143.66        47.30 o                         
   6   2   1      15299.08      14658.35       176.35 o                         
   7   2   1       7833.58       7448.69       136.74 o                         
   8   2   1        558.13        514.30        50.34 o                         
   9   2   1        408.86        362.39        46.14 o                         
  10   2   1       1303.53       1405.90       104.83 o                         
  11   2   1       1681.60       1685.68       142.73 o                         
  12   2   1        213.54         27.98        70.85 o                         
 -12   3   1        119.55         57.01        58.27 o                         
 -11   3   1        937.42       1081.83       100.78 o                         
 -10   3   1       3484.70       3591.76       161.79 o                         
  -9   3   1        757.89        808.49        68.01 o                         
  -8   3   1        945.37       1116.89        66.72 o                         
  -7   3   1        974.13        815.55        52.66 o                         
  -6   3   1      13812.12      14202.28       171.40 o                         
  -5   3   1        866.96        676.07        39.73 o                         
  -4   3   1      15095.59      14198.07       147.76 o                         
  -3   3   1       4091.23       4329.98        72.52 o                         
  -2   3   1      13181.64      11995.22       126.70 o                         
  -1   3   1      19508.73      21346.60       142.19 o                         
   0   3   1       1810.65       1919.48       143.05 o                         
   1   3   1      28226.68      30827.79       269.90 o                         
   2   3   1      15004.49      14761.32       166.97 o                         
   3   3   1         49.08          8.52        24.32 o                         
   4   3   1       4494.59       4897.10        84.55 o                         
   5   3   1      24646.72      25178.92       209.30 o                         
   6   3   1        886.06        785.38        51.13 o                         
   7   3   1       4316.36       4019.12       109.65 o                         
   8   3   1       7197.76       6939.19       151.16 o                         
   9   3   1         34.31          4.57        36.25 o                         
  10   3   1        686.47        498.75        67.95 o                         
  11   3   1        101.70         10.33        73.77 o                         
  12   3   1       1448.32       1795.98       168.09 o                         
 -11   4   1         13.71        -41.86        51.19 o                         
 -10   4   1        442.36        420.37        57.65 o                         
  -9   4   1        153.78        214.70        45.15 o                         
  -8   4   1       6258.40       6073.04       143.30 o                         
  -7   4   1       1429.47       1428.84        65.08 o                         
  -6   4   1          4.47         37.65        35.41 o                         
  -5   4   1       9091.17       9521.68       136.70 o                         
  -4   4   1      33103.70      30836.03       219.84 o                         
  -3   4   1      17791.50      17033.17       144.37 o                         
  -2   4   1       1702.29       1902.31        60.21 o                         
  -1   4   1       1524.71       1203.16        45.89 o                         
   0   4   1      29009.12      32530.40       243.71 o                         
   1   4   1       6349.96       6175.40        92.04 o                         
   2   4   1      36829.49      33873.47       217.04 o                         
   3   4   1       2252.24       2694.43        67.01 o                         
   4   4   1       2120.26       2228.13        62.29 o                         
   5   4   1      12852.41      11978.58       146.92 o                         
   6   4   1      16342.46      16186.30       185.29 o                         
   7   4   1        110.72         50.91        37.40 o                         
   8   4   1        719.00        723.47        59.04 o                         
   9   4   1        124.91        171.67        42.18 o                         
  10   4   1       1297.33       1263.26        88.85 o                         
  11   4   1         26.08         56.86        73.34 o                         
 -11   5   1         85.36         49.96        57.87 o                         
 -10   5   1       1150.89       1094.71        84.08 o                         
  -9   5   1       1736.61       1769.37        88.67 o                         
  -8   5   1       1052.62       1041.72        70.46 o                         
  -7   5   1      13319.90      13287.88       183.00 o                         
  -6   5   1       9081.68       9298.62       142.68 o                         
  -5   5   1        601.05        721.36        30.66 o                         
  -4   5   1       3492.18       2946.56        57.91 o                         
  -3   5   1        381.75        376.06        32.57 o                         
  -2   5   1      33925.91      33868.61       179.42 o                         
  -1   5   1      39611.18      39364.08       210.94 o                         
   0   5   1       2625.82       2825.26        51.42 o                         
   1   5   1       2777.48       3125.27        72.29 o                         
   2   5   1       4747.71       4513.11        91.07 o                         
   3   5   1      27405.59      27350.95       170.94 o                         
   4   5   1      15171.05      15847.45       180.42 o                         
   5   5   1         10.84         24.37        26.98 o                         
   6   5   1        913.90        784.00        47.61 o                         
   7   5   1         39.40         25.62        38.20 o                         
   8   5   1      11299.70      11847.48       201.87 o                         
   9   5   1       2267.99       2236.51        97.03 o                         
  10   5   1        526.00        601.29        61.48 o                         
  11   5   1        781.20        825.68        78.70 o                         
 -11   6   1        340.65        292.34        62.30 o                         
 -10   6   1          9.50         53.99        37.65 o                         
  -9   6   1       3262.84       2816.64       107.72 o                         
  -8   6   1        947.57        925.87        62.02 o                         
  -7   6   1       6988.36       6735.86       133.20 o                         
  -6   6   1        404.37        424.57        49.33 o                         
  -5   6   1         47.24         62.18        17.28 o                         
  -4   6   1        275.88        259.26        31.95 o                         
  -3   6   1      40294.67      42147.48       315.91 o                         
  -2   6   1       2146.15       2182.76        71.69 o                         
  -1   6   1       1088.59       1258.00        44.59 o                         
   0   6   1       1800.39       2253.41        92.98 o                         
   1   6   1      14853.17      16710.20       177.41 o                         
   2   6   1       1940.03       1797.94        44.10 o                         
   3   6   1      19092.06      18694.84       286.12 o                         
   4   6   1         34.05         57.85        15.81 o                         
   5   6   1      21633.66      20730.04       207.37 o                         
   6   6   1        173.91        146.96        31.42 o                         
   7   6   1       3479.95       3349.93        95.56 o                         
   8   6   1        296.49        218.55        40.39 o                         
   9   6   1       1319.96       1274.19        76.69 o                         
  10   6   1         76.70        133.29        43.37 o                         
  11   6   1       1396.98       1330.71       109.49 o                         
 -11   7   1        264.26        318.08        84.60 o                         
 -10   7   1          5.98        -25.54        50.47 o                         
  -9   7   1       2420.87       2436.08       101.30 o                         
  -8   7   1       1402.27       1546.32        76.04 o                         
  -7   7   1       7902.03       8096.73       146.15 o                         
  -6   7   1         12.92         19.86        27.71 o                         
  -5   7   1       1592.17       1570.09        48.21 o                         
  -4   7   1        428.26        454.60        33.58 o                         
  -3   7   1       2569.70       2671.41        61.43 o                         
  -2   7   1       3184.17       2796.97        64.74 o                         
  -1   7   1      61595.23      61454.06       371.35 o                         
   0   7   1       2926.06       3361.21        93.99 o                         
   1   7   1       1412.44       1340.71        56.63 o                         
   2   7   1       1559.25       1541.92        45.25 o                         
   3   7   1      59974.08      61102.57       340.37 o                         
   4   7   1       1565.24       1330.34        44.58 o                         
   5   7   1         53.85        126.95        28.65 o                         
   6   7   1        321.46        282.23        34.73 o                         
   7   7   1        330.70        386.83        40.33 o                         
   8   7   1         25.89         -2.55        39.34 o                         
   9   7   1       2675.11       2647.32       105.75 o                         
  10   7   1         34.84        116.40        49.64 o                         
  11   7   1        691.37        928.90       118.24 o                         
 -11   8   1        244.59        254.96        65.84 o                         
 -10   8   1        132.61         86.50        55.54 o                         
  -9   8   1       1458.54       1193.37        78.03 o                         
  -8   8   1        964.81        979.68        61.20 o                         
  -7   8   1       3093.25       3133.01        98.41 o                         
  -6   8   1       1586.99       1482.91        65.35 o                         
  -5   8   1        531.41        486.45        35.74 o                         
  -4   8   1       2829.57       2784.54        74.38 o                         
  -3   8   1      37197.94      37150.18       218.37 o                         
  -2   8   1       1666.67       1659.33        60.83 o                         
  -1   8   1       7543.38       6737.60       110.19 o                         
   0   8   1       5659.71       5174.34       103.59 o                         
   1   8   1       1341.15       1308.17        60.28 o                         
   2   8   1       3081.44       3222.18        69.09 o                         
   3   8   1      10223.76       9458.57        98.96 o                         
   4   8   1        848.61        810.86        52.77 o                         
   5   8   1       8448.07       8511.14       108.54 o                         
   6   8   1       2221.30       2165.76        77.10 o                         
   7   8   1       2308.97       2121.89        78.60 o                         
   8   8   1        133.70         47.52        33.10 o                         
   9   8   1       1115.47       1026.73        81.06 o                         
  10   8   1         27.90         90.14        53.71 o                         
  11   8   1        637.18        701.20        92.02 o                         
 -10   9   1       1277.52       1278.08       110.85 o                         
  -9   9   1       1043.17        974.93        81.25 o                         
  -8   9   1         11.63        157.26        53.76 o                         
  -7   9   1       6292.11       6230.01       136.38 o                         
  -6   9   1        817.10        785.99        50.85 o                         
  -5   9   1        466.76        406.81        32.85 o                         
  -4   9   1       3661.16       3728.99        84.58 o                         
  -3   9   1         13.40         45.70        30.19 o                         
  -2   9   1        843.71        904.34        51.04 o                         
  -1   9   1      29255.53      29391.22       291.88 o                         
   0   9   1      11533.37      11802.26       247.21 o                         
   1   9   1       2125.72       2078.12        77.60 o                         
   2   9   1       9417.78       9191.59       123.90 o                         
   3   9   1      16499.87      15878.99       203.28 o                         
   4   9   1       5569.45       5301.02        94.77 o                         
   5   9   1        113.03         90.12        31.02 o                         
   6   9   1       2510.63       2452.54        81.95 o                         
   7   9   1        602.98        644.96        52.93 o                         
   8   9   1       5139.60       5228.04       144.15 o                         
   9   9   1       2185.77       2429.45       152.75 o                         
  10   9   1        134.55        116.35        59.66 o                         
 -10  10   1        107.69         64.66       100.20 o                         
  -9  10   1        110.80         43.94        46.64 o                         
  -8  10   1       5305.59       5597.64       175.11 o                         
  -7  10   1        145.03        126.72        59.41 o                         
  -6  10   1        177.90        230.67        43.07 o                         
  -5  10   1       1322.97       1031.13        95.59 o                         
  -4  10   1      15578.33      14705.02       199.31 o                         
  -3  10   1       5293.09       5473.28       128.33 o                         
  -2  10   1       9366.45       9613.44       148.02 o                         
  -1  10   1       7581.58       7535.94       129.70 o                         
   0  10   1      19857.14      19799.70       218.10 o                         
   1  10   1        520.15        399.88        35.03 o                         
   2  10   1      15397.11      14487.86       163.78 o                         
   3  10   1       2423.29       2340.19       113.28 o                         
   4  10   1       1845.19       1724.60       104.43 o                         
   5  10   1        959.88        978.09       120.61 o                         
   6  10   1       5660.56       5351.65       141.05 o                         
   7  10   1        265.85        252.67        44.49 o                         
   8  10   1         54.80         76.85        45.06 o                         
   9  10   1         38.19         80.67        63.05 o                         
  10  10   1       1328.69       1291.21       115.92 o                         
 -10  11   1       2345.49       2194.68       145.69 o                         
  -9  11   1        535.23        714.27        91.98 o                         
  -8  11   1        188.95        170.15        50.64 o                         
  -7  11   1        203.71        192.15        57.99 o                         
  -6  11   1       4913.92       5244.42       173.12 o                         
  -5  11   1       2763.14       2824.54       148.06 o                         
  -4  11   1       3326.71       3191.88       115.48 o                         
  -3  11   1      14935.31      14490.44       215.39 o                         
  -2  11   1       2688.93       2682.16        84.33 o                         
  -1  11   1       3527.96       3520.24        93.67 o                         
   0  11   1       8397.60       8160.66       257.78 o                         
   1  11   1        249.59        304.70        39.26 o                         
   2  11   1       6317.35       6305.81       115.50 o                         
   3  11   1        940.74       1015.80        63.49 o                         
   4  11   1       7582.04       7676.36       171.93 o                         
   5  11   1        676.60        676.81        82.14 o                         
   6  11   1        349.75        411.07        48.87 o                         
   7  11   1        376.40        314.14        53.21 o                         
   8  11   1       4009.63       4699.21       188.16 o                         
   9  11   1          1.06         31.89        94.52 o                         
  10  11   1         54.25         57.99        59.74 o                         
  -9  12   1        644.51        815.87       124.07 o                         
  -8  12   1        904.69        622.80        91.39 o                         
  -7  12   1       1168.95       1249.23        98.95 o                         
  -6  12   1         86.71         69.87        58.89 o                         
  -5  12   1         59.34         57.57        57.90 o                         
  -4  12   1       1052.34        924.27        61.54 o                         
  -3  12   1        931.37        843.77        57.01 o                         
  -2  12   1       3723.10       3841.59        97.63 o                         
  -1  12   1       2879.69       2918.13        88.75 o                         
   0  12   1       2154.33       2509.81       159.89 o                         
   1  12   1      14172.87      13827.87       188.23 o                         
   2  12   1       1681.19       1767.42        67.64 o                         
   3  12   1         43.10         38.42        32.10 o                         
   4  12   1         18.26        -25.97        30.91 o                         
   5  12   1       8179.30       7819.72       201.48 o                         
   6  12   1       2229.06       2305.79       120.16 o                         
   7  12   1       1906.44       1792.76       136.60 o                         
   8  12   1         84.25         97.60        58.50 o                         
   9  12   1        204.28        203.89        63.31 o                         
  -9  13   1        267.45        232.74        72.04 o                         
  -8  13   1        199.25        201.28        65.73 o                         
  -7  13   1         78.44         18.34       110.07 o                         
  -6  13   1       1439.68       1566.40       104.56 o                         
  -5  13   1      10263.80       9973.86       280.69 o                         
  -4  13   1         52.09         21.18        38.25 o                         
  -3  13   1       1482.12       1513.76        81.66 o                         
  -2  13   1       1446.77       1332.52        64.13 o                         
  -1  13   1       5367.86       5254.81       153.45 o                         
   0  13   1        411.73        463.10        83.36 o                         
   1  13   1        319.40        310.28        47.80 o                         
   2  13   1       1451.52       1279.91        72.61 o                         
   3  13   1        426.64        516.19        53.07 o                         
   4  13   1        914.43        969.66        82.67 o                         
   5  13   1       4483.01       4772.80       198.81 o                         
   6  13   1          0.54        122.48        69.20 o                         
   7  13   1       1287.42       1484.91       128.45 o                         
   8  13   1        584.04        700.48       110.70 o                         
   9  13   1         20.64        -13.04        56.22 o                         
  -8  14   1         12.52        -70.04        72.60 o                         
  -7  14   1       2222.37       2015.04       146.68 o                         
  -6  14   1          3.85         36.46        61.00 o                         
  -5  14   1       2254.16       2180.18       147.21 o                         
  -4  14   1         17.37         69.40        50.54 o                         
  -3  14   1       5074.11       4871.25       142.75 o                         
  -2  14   1        122.37        111.23        53.34 o                         
  -1  14   1        144.84        173.25        42.97 o                         
   0  14   1        481.02        602.32        74.04 o                         
   1  14   1      16799.20      17354.65       279.95 o                         
   2  14   1          0.97         58.64        51.79 o                         
   3  14   1         38.47         23.68        36.07 o                         
   4  14   1         20.45         41.26        47.89 o                         
   5  14   1       5057.53       4819.55       206.11 o                         
   6  14   1         24.65         66.52        64.28 o                         
   7  14   1       1283.55       1092.45       116.75 o                         
   8  14   1        117.80         27.44        57.81 o                         
  -8  15   1          4.26         23.09        64.02 o                         
  -7  15   1         43.59        -19.42        59.12 o                         
  -6  15   1        264.99        338.11        76.55 o                         
  -5  15   1       4111.65       3945.59       192.01 o                         
  -4  15   1        740.22        835.89       107.85 o                         
  -3  15   1       3216.53       3291.39       146.36 o                         
  -2  15   1         42.84        113.75        52.68 o                         
  -1  15   1       8216.79       8234.80       257.86 o                         
   0  15   1       2091.37       2065.48       103.51 o                         
   1  15   1         11.71         88.48        62.17 o                         
   2  15   1        341.50        335.97        63.27 o                         
   3  15   1       2539.11       2413.36       124.90 o                         
   4  15   1       1388.77       1471.59       104.42 o                         
   5  15   1       3147.05       2953.90       168.54 o                         
   6  15   1         65.81        177.50        70.70 o                         
   7  15   1       3316.99       3500.26       197.23 o                         
   8  15   1        555.07        556.71       151.43 o                         
  -7  16   1        958.26        910.64       114.86 o                         
  -6  16   1         15.14         -1.79        80.96 o                         
  -5  16   1       1144.54       1207.83       162.64 o                         
  -4  16   1       4379.49       4466.65       232.93 o                         
  -3  16   1         92.71        179.27        54.44 o                         
  -2  16   1        390.68        461.47        70.22 o                         
  -1  16   1        974.13        960.50       103.41 o                         
   0  16   1       2099.91       2100.36       106.59 o                         
   1  16   1       2195.09       2292.97       128.66 o                         
   2  16   1       1503.95       1681.83       111.63 o                         
   3  16   1        108.80        142.28        52.97 o                         
   4  16   1        234.18        288.42        77.54 o                         
   5  16   1         43.25        183.37        93.06 o                         
   6  16   1        911.37       1018.58       149.31 o                         
   7  16   1        103.81        159.63        71.64 o                         
  -6  17   1        873.66        925.60       152.86 o                         
  -5  17   1        127.09        102.67        86.52 o                         
  -4  17   1        426.86        421.30        89.99 o                         
  -3  17   1        110.93         88.27        69.82 o                         
  -2  17   1       1379.95       1462.06       108.48 o                         
  -1  17   1        221.37        244.80        71.73 o                         
   0  17   1       1499.67       1542.59       115.21 o                         
   1  17   1        151.90        192.76        69.75 o                         
   2  17   1        685.94        730.08        82.63 o                         
   3  17   1        122.87         76.68        66.81 o                         
   4  17   1       1663.18       1775.03       149.41 o                         
   5  17   1        718.06        653.97       119.17 o                         
   6  17   1         33.75        157.56        93.84 o                         
  -5  18   1        191.38        165.49       112.50 o                         
  -4  18   1       1151.00       1114.33       124.98 o                         
  -3  18   1        319.77        238.43        67.47 o                         
  -2  18   1        462.95        561.38        80.41 o                         
  -1  18   1        520.38        640.83       110.36 o                         
   0  18   1        545.92        505.36        88.12 o                         
   1  18   1        606.30        614.72        80.12 o                         
   2  18   1        767.36        854.34        92.87 o                         
   3  18   1        223.53        253.82        80.02 o                         
   4  18   1         10.09         87.75        71.76 o                         
   5  18   1        228.61        141.22        94.66 o                         
  -4  19   1        111.45         13.60        76.06 o                         
  -3  19   1        217.33        174.73        91.95 o                         
  -2  19   1        856.81        914.65        97.21 o                         
  -1  19   1        993.02       1203.18       100.85 o                         
   0  19   1        615.95        547.72        91.21 o                         
   1  19   1        174.95        232.94        53.69 o                         
   2  19   1        625.09        721.11       107.22 o                         
   3  19   1       1101.90       1143.71       132.54 o                         
   4  19   1       1227.11       1334.29       138.75 o                         
  -1  20   1        175.43        323.69        72.67 o                         
   0  20   1        188.61        210.49        60.24 o                         
   1  20   1        652.89        752.51        85.79 o                         
 -12   0   2        927.15        786.56       132.74 o                         
 -10   0   2        214.05        132.41        74.99 o                         
  -8   0   2       9799.78       9550.76       260.81 o                         
  -6   0   2       3279.05       3327.88        83.66 o                         
  -4   0   2      12870.52      11714.77       122.29 o                         
  -2   0   2      59197.79      65531.57       707.77 o                         
   2   0   2     184903.03     190637.36      1438.49 o                         
   4   0   2       4736.51       5710.33       106.95 o                         
   6   0   2      27569.02      27045.71       263.18 o                         
   8   0   2       2392.25       2368.45       103.96 o                         
  10   0   2       1825.79       1865.51       170.65 o                         
  12   0   2       2413.20       3067.95       333.81 o                         
 -12   1   2        716.87        623.42       108.39 o                         
 -11   1   2        512.19        695.88        91.40 o                         
 -10   1   2       3024.38       2868.51       129.31 o                         
  -9   1   2       2462.39       2443.28       115.62 o                         
  -8   1   2       5014.83       4648.40       124.37 o                         
  -7   1   2       1265.28       1281.68        42.29 o                         
  -6   1   2         26.52         -2.00        25.23 o                         
  -5   1   2       4949.46       4177.08        73.77 o                         
  -4   1   2      42522.82      44125.80       242.15 o                         
  -3   1   2         47.45        103.43        19.55 o                         
   2   1   2      21132.69      22084.36       148.56 o                         
   3   1   2         77.65         65.81        14.92 o                         
   4   1   2      11649.47      12008.35       123.25 o                         
   5   1   2      11520.00      11273.68       113.22 o                         
   6   1   2      10019.16       9052.28       133.07 o                         
   7   1   2         12.89         60.93        25.21 o                         
   8   1   2       4397.12       4177.58       103.47 o                         
   9   1   2        560.00        520.54        54.86 o                         
  10   1   2        692.74        426.20        72.50 o                         
  11   1   2          0.80        -26.18        66.82 o                         
  12   1   2         22.35        -25.70       104.53 o                         
 -12   2   2        975.39        919.33       118.73 o                         
 -11   2   2       1160.36       1162.03       114.51 o                         
 -10   2   2       1086.36       1189.27        88.87 o                         
  -9   2   2       1099.91       1048.23        69.07 o                         
  -8   2   2       3751.38       3691.18        97.87 o                         
  -7   2   2        545.39        638.58        55.94 o                         
  -6   2   2      10587.68      10088.39       106.63 o                         
  -5   2   2      10095.05       9817.84       101.75 o                         
  -4   2   2        657.64        494.54        25.57 o                         
  -3   2   2       6009.23       6997.76        84.56 o                         
  -2   2   2        512.47        704.22        41.98 o                         
  -1   2   2        838.70        780.82        63.16 o                         
   1   2   2      20018.40      21363.92       174.98 o                         
   2   2   2      85387.36      91388.30       510.20 o                         
   3   2   2      10029.71      11438.46       105.65 o                         
   4   2   2        352.34        345.28        27.97 o                         
   5   2   2      18370.00      17260.11       173.36 o                         
   6   2   2        719.10        595.29        43.61 o                         
   7   2   2      15138.48      15551.83       193.44 o                         
   8   2   2        135.66        101.51        35.93 o                         
   9   2   2        372.86        288.23        49.66 o                         
  10   2   2        395.03        322.29        62.20 o                         
  11   2   2       1211.03       1226.45       120.43 o                         
  12   2   2        286.31        139.33        87.99 o                         
 -12   3   2         81.61        101.71        59.13 o                         
 -11   3   2        669.30        517.63        81.09 o                         
 -10   3   2        581.61        597.29        78.52 o                         
  -9   3   2       6395.12       6531.64       172.71 o                         
  -8   3   2       1987.93       1926.92        82.72 o                         
  -7   3   2       1539.16       1446.12        63.67 o                         
  -6   3   2         29.78         53.13        28.65 o                         
  -5   3   2      18247.11      16922.62       160.92 o                         
  -4   3   2        668.87        782.17        31.16 o                         
  -3   3   2       6290.09       6109.76        73.91 o                         
  -2   3   2        663.50        529.03        33.90 o                         
  -1   3   2        232.72        180.84        18.75 o                         
   0   3   2         26.57        172.55        28.74 o                         
   1   3   2      27656.18      31231.89       239.55 o                         
   2   3   2       8924.34       7904.53        92.45 o                         
   3   3   2       1669.47       1591.73        45.67 o                         
   4   3   2        256.86        216.29        23.43 o                         
   5   3   2      31039.90      30391.38       264.78 o                         
   6   3   2       4718.10       4416.12       106.93 o                         
   7   3   2        172.07        139.59        38.29 o                         
   8   3   2       1249.86       1191.57        67.10 o                         
   9   3   2       1884.95       1741.17        84.51 o                         
  10   3   2         50.02         -9.70        47.43 o                         
  11   3   2          5.53        -31.34        58.54 o                         
  12   3   2         17.50        -57.11        67.25 o                         
 -11   4   2       2200.56       2256.16       139.58 o                         
 -10   4   2         96.73        140.58        44.63 o                         
  -9   4   2        793.86        819.18        71.53 o                         
  -8   4   2        472.90        610.28        54.61 o                         
  -7   4   2      10376.49      10534.03       161.70 o                         
  -6   4   2       3183.38       3067.38        84.25 o                         
  -5   4   2       9937.17       9900.50       138.37 o                         
  -4   4   2       4565.26       4302.27        83.19 o                         
  -3   4   2      41410.70      44476.48       245.26 o                         
  -2   4   2        125.16         95.92        25.28 o                         
  -1   4   2      24608.50      26287.00       188.85 o                         
   0   4   2      16774.40      17647.65       225.90 o                         
   1   4   2      78557.43      76779.85       295.51 o                         
   2   4   2        775.93        683.12        50.53 o                         
   3   4   2      12672.98      12632.06       140.18 o                         
   4   4   2       7294.31       7397.71       104.90 o                         
   5   4   2       4483.19       4238.31        89.36 o                         
   6   4   2        263.46        270.89        36.83 o                         
   7   4   2       6872.12       6463.89       139.38 o                         
   8   4   2        857.61        739.10        59.70 o                         
   9   4   2        474.91        435.95        48.91 o                         
  10   4   2         25.54        -10.22        43.36 o                         
  11   4   2       1355.23       1362.10        95.69 o                         
 -11   5   2        228.35         74.04        80.18 o                         
 -10   5   2        302.04        228.83        50.63 o                         
  -9   5   2       2323.77       2297.24        96.99 o                         
  -8   5   2       4845.39       4839.12       120.40 o                         
  -7   5   2       1181.16       1218.95        62.84 o                         
  -6   5   2       7247.11       7207.48       132.33 o                         
  -5   5   2       9309.93       8916.08       135.92 o                         
  -4   5   2       5769.63       5997.21        85.32 o                         
  -3   5   2       1368.45       1785.10        53.69 o                         
  -2   5   2       1743.21       1522.03        63.02 o                         
  -1   5   2      16899.79      16264.69       145.45 o                         
   0   5   2       5241.29       6262.62       120.48 o                         
   1   5   2       2086.06       2335.21        59.52 o                         
   2   5   2       6642.47       6445.81        97.30 o                         
   3   5   2      10527.64      10544.90       172.39 o                         
   4   5   2      35067.02      33763.79       263.55 o                         
   5   5   2      33694.61      32152.80       314.43 o                         
   6   5   2         56.91         35.72        31.03 o                         
   7   5   2       4269.66       4285.69       115.73 o                         
   8   5   2        693.01        619.52        55.74 o                         
   9   5   2       4394.32       4550.94       134.63 o                         
  10   5   2       2126.32       2238.62       115.87 o                         
  11   5   2         20.98        106.21        47.24 o                         
 -11   6   2         96.59        146.49        68.48 o                         
 -10   6   2        104.25         89.52        48.43 o                         
  -9   6   2        225.07        186.24        41.44 o                         
  -8   6   2      11897.97      12416.45       191.27 o                         
  -7   6   2       1320.17       1429.25        69.29 o                         
  -6   6   2       4456.71       4322.32        78.05 o                         
  -5   6   2       2574.81       2472.92        59.68 o                         
  -4   6   2          2.21         19.15        22.36 o                         
  -3   6   2        184.08        347.32        29.62 o                         
  -2   6   2      68393.74      66025.15       468.08 o                         
  -1   6   2       4901.50       4871.94        93.42 o                         
   0   6   2      20994.56      21354.65       184.35 o                         
   1   6   2       5641.54       6218.26       100.13 o                         
   2   6   2      16900.43      16911.05       169.93 o                         
   3   6   2         22.61         47.27        15.02 o                         
   4   6   2      11950.05      12777.76       164.09 o                         
   5   6   2        122.91        228.74        31.76 o                         
   6   6   2       4063.17       3910.02        95.74 o                         
   7   6   2        102.93        -18.45        43.85 o                         
   8   6   2       3641.01       3727.74       117.37 o                         
   9   6   2        463.01        470.59        52.90 o                         
  10   6   2       1156.83       1301.64        82.97 o                         
  11   6   2        121.63        154.73        49.53 o                         
 -11   7   2         64.81         88.60        56.03 o                         
 -10   7   2         23.41        -43.31        49.07 o                         
  -9   7   2         53.55         28.75        42.96 o                         
  -8   7   2       9464.23       9535.31       169.31 o                         
  -7   7   2        144.35        238.12        40.55 o                         
  -6   7   2       2782.06       2558.01        82.63 o                         
  -5   7   2        316.86        304.68        27.24 o                         
  -4   7   2       7290.81       7525.89       120.23 o                         
  -3   7   2         26.00         34.28        21.52 o                         
  -2   7   2       4797.06       5040.20        93.82 o                         
  -1   7   2        426.98        490.11        32.87 o                         
   0   7   2      21001.86      23054.33       205.73 o                         
   1   7   2       6379.74       6920.17       205.91 o                         
   2   7   2       1231.42       1379.54        40.42 o                         
   3   7   2        839.46        911.60        37.55 o                         
   4   7   2      22416.10      22274.04       169.75 o                         
   5   7   2        831.94        796.82        51.48 o                         
   6   7   2         97.24        166.97        40.02 o                         
   7   7   2        299.92        189.79        35.65 o                         
   8   7   2        427.07        326.01        43.67 o                         
   9   7   2         99.34        100.66        36.76 o                         
  10   7   2       4687.74       4706.40       146.78 o                         
  11   7   2         15.36         39.72        76.57 o                         
 -11   8   2       1160.92       1406.27       117.97 o                         
 -10   8   2        620.13        736.89        89.19 o                         
  -9   8   2         79.96         97.81        53.54 o                         
  -8   8   2       5883.49       5991.21       153.12 o                         
  -7   8   2       1291.38       1432.82        69.63 o                         
  -6   8   2       1723.72       1696.90        69.91 o                         
  -5   8   2        876.14        898.75        50.71 o                         
  -4   8   2         17.38         40.07        27.92 o                         
  -3   8   2        228.36        183.78        27.25 o                         
  -2   8   2      60785.10      60944.53       338.31 o                         
  -1   8   2      12248.83      12616.49       151.46 o                         
   0   8   2         64.49         71.37        29.03 o                         
   1   8   2       1748.42       2039.43        73.73 o                         
   2   8   2       3291.66       3421.18        68.01 o                         
   3   8   2       6325.15       6468.76       123.09 o                         
   4   8   2      16225.74      16963.45       164.14 o                         
   5   8   2        230.26        229.04        35.13 o                         
   6   8   2       9580.57       9034.09       152.97 o                         
   7   8   2       1846.09       1848.92        74.38 o                         
   8   8   2        863.53        827.55        61.92 o                         
   9   8   2         15.20         38.40        42.71 o                         
  10   8   2        789.70        894.42       111.06 o                         
  11   8   2         34.90        104.22       111.29 o                         
 -10   9   2        186.05        169.91        63.26 o                         
  -9   9   2       1479.23       1400.76        95.74 o                         
  -8   9   2       5388.92       5387.75       170.36 o                         
  -7   9   2          7.73        -35.36        40.13 o                         
  -6   9   2       7191.70       6759.61       156.07 o                         
  -5   9   2       8949.40       8925.60       120.33 o                         
  -4   9   2       1683.52       1760.59        63.04 o                         
  -3   9   2       5341.64       5290.09        84.60 o                         
  -2   9   2          7.46         16.06        23.90 o                         
  -1   9   2       7955.82       8171.23       162.93 o                         
   0   9   2       2327.54       2201.84        72.42 o                         
   1   9   2       4796.07       4735.80       114.97 o                         
   2   9   2         28.44         57.48        20.26 o                         
   3   9   2       2945.64       2861.53        89.87 o                         
   4   9   2       8353.97       8070.56       155.49 o                         
   5   9   2        197.03        184.15        46.27 o                         
   6   9   2        323.53        210.09        33.76 o                         
   7   9   2        411.02        431.29        50.54 o                         
   8   9   2         36.34         61.57        49.27 o                         
   9   9   2        855.25        741.87        86.96 o                         
  10   9   2       2347.14       2552.79       151.62 o                         
 -10  10   2         20.57         19.74        50.79 o                         
  -9  10   2          1.08          1.99        45.81 o                         
  -8  10   2        249.02        106.39        61.33 o                         
  -7  10   2       6519.20       6784.17       201.39 o                         
  -6  10   2       1171.24       1150.88        89.22 o                         
  -5  10   2         81.36         61.78        26.08 o                         
  -4  10   2        421.12        337.20        34.73 o                         
  -3  10   2      10131.04       9531.69       168.64 o                         
  -2  10   2       5355.22       5409.04       114.00 o                         
  -1  10   2       6430.15       6563.27       121.94 o                         
   0  10   2       2417.58       2255.09        74.59 o                         
   1  10   2       4947.06       4939.97       123.53 o                         
   2  10   2          0.70         43.16        30.10 o                         
   3  10   2      11518.58      12144.21       187.20 o                         
   4  10   2       5033.31       4929.24       131.22 o                         
   5  10   2       4984.75       4768.22       148.68 o                         
   6  10   2       1283.68       1175.43        72.93 o                         
   7  10   2      11866.56      11799.76       206.30 o                         
   8  10   2        153.18        316.70        69.70 o                         
   9  10   2        182.67        138.40        61.48 o                         
  10  10   2        865.67       1165.12       109.29 o                         
 -10  11   2       1257.40       1359.37       121.29 o                         
  -9  11   2       3156.87       3388.26       149.45 o                         
  -8  11   2        743.29        560.68        72.23 o                         
  -7  11   2        130.29        172.95        49.38 o                         
  -6  11   2         96.12        115.62        51.84 o                         
  -5  11   2       8097.09       7838.74       239.31 o                         
  -4  11   2         75.52         89.76        37.89 o                         
  -3  11   2       5458.87       5339.81       133.92 o                         
  -2  11   2        895.14        883.69        51.98 o                         
  -1  11   2       6004.09       5767.14       119.92 o                         
   0  11   2       6076.23       5860.02       119.81 o                         
   1  11   2      13470.46      13918.94       214.58 o                         
   2  11   2        116.10         99.24        25.41 o                         
   3  11   2        733.19        794.23        57.38 o                         
   4  11   2       1571.52       1500.98        80.01 o                         
   5  11   2       4751.69       4427.06       146.78 o                         
   6  11   2       2616.53       2557.93       121.92 o                         
   7  11   2        113.86        135.18        80.60 o                         
   8  11   2       3322.56       3664.78       170.31 o                         
   9  11   2       1859.36       1919.49       132.39 o                         
  10  11   2          0.07         91.02        63.08 o                         
  -9  12   2        110.21        223.51        74.47 o                         
  -8  12   2        216.17        230.25        56.46 o                         
  -7  12   2       2218.99       2203.84       124.46 o                         
  -6  12   2       5215.95       5139.85       174.84 o                         
  -5  12   2        924.42        932.12        91.81 o                         
  -4  12   2       3001.62       2833.14       105.19 o                         
  -3  12   2        809.07        819.58        51.32 o                         
  -2  12   2        138.41        134.70        33.84 o                         
  -1  12   2        903.59        809.00        51.12 o                         
   0  12   2       1064.60        886.44        76.21 o                         
   1  12   2       4971.01       4914.60       137.16 o                         
   2  12   2       6997.07       6964.26       124.41 o                         
   3  12   2       1364.24       1241.00        70.64 o                         
   4  12   2        319.19        327.52        46.58 o                         
   5  12   2        502.90        640.93        70.72 o                         
   6  12   2        356.56        414.28        83.95 o                         
   7  12   2       1401.73       1478.53       129.69 o                         
   8  12   2        158.94        195.15        60.69 o                         
   9  12   2         10.74        128.84        54.39 o                         
  -9  13   2        151.93        282.42        64.96 o                         
  -8  13   2        589.32        576.59        92.47 o                         
  -7  13   2        132.20         45.63        59.16 o                         
  -6  13   2          6.40         21.19        52.35 o                         
  -5  13   2        505.69        531.23        82.29 o                         
  -4  13   2       7351.57       6903.14       166.93 o                         
  -3  13   2        125.12        117.09        43.67 o                         
  -2  13   2         69.50         61.00        27.65 o                         
  -1  13   2         21.62        -19.89        38.43 o                         
   0  13   2       4813.46       4579.13       166.71 o                         
   1  13   2        212.79        169.75        38.55 o                         
   2  13   2       2235.97       2087.81        89.35 o                         
   3  13   2         77.20         27.36        34.66 o                         
   4  13   2       3112.46       2820.04       129.52 o                         
   5  13   2       2281.58       2228.50       173.19 o                         
   6  13   2       4909.25       4784.59       209.22 o                         
   7  13   2         99.62        132.13        94.54 o                         
   8  13   2       2240.63       2265.32       139.78 o                         
   9  13   2        572.09        670.84        89.12 o                         
  -8  14   2        210.61        -45.00        69.90 o                         
  -7  14   2         44.63         -9.98        64.12 o                         
  -6  14   2       5556.97       5877.52       195.57 o                         
  -5  14   2         52.32        155.52        79.36 o                         
  -4  14   2       3597.01       3518.65       125.48 o                         
  -3  14   2       5957.10       5764.75       191.88 o                         
  -2  14   2       5586.15       5760.51       208.47 o                         
  -1  14   2         18.99          0.85        44.36 o                         
   0  14   2         31.50         42.36        44.30 o                         
   1  14   2        108.48        291.72        63.97 o                         
   2  14   2      16226.95      16043.13       293.59 o                         
   3  14   2        349.92        352.08        49.55 o                         
   4  14   2          6.36        -49.93        49.13 o                         
   5  14   2         23.27         85.44        84.46 o                         
   6  14   2       1400.68       1438.29       124.96 o                         
   7  14   2         64.39         63.05        93.20 o                         
   8  14   2        538.47        628.12        88.28 o                         
  -8  15   2        177.59         66.77        69.99 o                         
  -7  15   2         20.13        -27.18        57.15 o                         
  -6  15   2        187.99        131.47        59.33 o                         
  -5  15   2       2864.36       2861.42       165.37 o                         
  -4  15   2       5452.98       5747.74       238.21 o                         
  -3  15   2       1017.76       1169.65       116.27 o                         
  -2  15   2       1337.43       1126.42       106.54 o                         
  -1  15   2       1407.02       1385.72        92.45 o                         
   0  15   2       8280.40       8135.92       197.62 o                         
   1  15   2       2518.01       2587.14       131.21 o                         
   2  15   2        257.29        199.93        51.16 o                         
   3  15   2        112.93        155.86        51.27 o                         
   4  15   2       1979.27       1837.90       116.39 o                         
   5  15   2        203.76        246.68        67.71 o                         
   6  15   2       2767.31       2689.92       168.28 o                         
   7  15   2          7.90        149.17        75.91 o                         
   8  15   2       1990.60       2067.70       162.45 o                         
  -7  16   2       1246.18       1378.29       134.54 o                         
  -6  16   2       1863.92       2138.52       204.26 o                         
  -5  16   2          1.74        -72.40        80.20 o                         
  -4  16   2       1327.34       1567.95       140.70 o                         
  -3  16   2       1587.54       1464.93       105.79 o                         
  -2  16   2        372.80        438.27        69.99 o                         
  -1  16   2       1266.05       1312.94       116.42 o                         
   0  16   2       1378.09       1464.55        92.51 o                         
   1  16   2       1586.19       1511.68        93.46 o                         
   2  16   2       1617.16       1841.77       115.49 o                         
   3  16   2       2103.84       1858.80       142.37 o                         
   4  16   2         50.19        -40.69        65.12 o                         
   5  16   2        485.63        494.90       126.08 o                         
   6  16   2        254.18        286.87       110.71 o                         
   7  16   2       1729.81       1818.00       149.83 o                         
  -6  17   2         63.62        -22.53        85.89 o                         
  -5  17   2       1032.97        913.68       169.23 o                         
  -4  17   2        179.38        150.06        70.15 o                         
  -3  17   2       1482.89       1632.88       124.70 o                         
  -2  17   2         83.50        121.21        59.24 o                         
  -1  17   2       1924.55       2215.63       152.68 o                         
   0  17   2         22.28         83.06        58.00 o                         
   1  17   2       1284.39       1276.62        89.09 o                         
   2  17   2        210.42        295.69        61.54 o                         
   3  17   2        436.44        358.01        77.44 o                         
   4  17   2        357.06        425.45        93.89 o                         
   5  17   2        483.88        415.97       174.18 o                         
   6  17   2        391.08        407.91       121.55 o                         
  -5  18   2        178.13        167.42        94.32 o                         
  -4  18   2         63.72         29.78        66.61 o                         
  -3  18   2        985.31        873.44       120.33 o                         
  -2  18   2       1281.37       1063.30        99.73 o                         
  -1  18   2        873.73        994.40       109.87 o                         
   0  18   2        288.03        224.31        60.69 o                         
   1  18   2        236.61        273.22        65.75 o                         
   2  18   2         82.32        112.13        56.69 o                         
   3  18   2       1754.76       2079.27       163.26 o                         
   4  18   2        129.68         98.30        61.66 o                         
   5  18   2          1.80        -54.71        98.05 o                         
  -4  19   2         66.08          8.90        75.18 o                         
  -3  19   2        199.39        397.40        88.56 o                         
  -2  19   2         48.44         64.24        56.02 o                         
  -1  19   2       1193.42       1242.10       109.37 o                         
   0  19   2        267.58        334.85       117.81 o                         
   1  19   2        486.31        442.65        68.14 o                         
   2  19   2        364.40        370.89        89.77 o                         
   3  19   2        650.66        681.21       110.27 o                         
  -1  20   2        133.46        298.70        68.21 o                         
   0  20   2        212.35        211.88        60.55 o                         
   1  20   2         19.17         33.35        51.91 o                         
 -11   0   3        930.73        767.81       122.39 o                         
  -9   0   3        958.28        970.48       100.91 o                         
  -7   0   3         26.64         -9.72        26.85 o                         
  -5   0   3      12703.02      13746.42       181.31 o                         
  -3   0   3       5652.17       6500.80        95.06 o                         
  -1   0   3      21039.72       7913.07      6888.01 o                         
   1   0   3       5181.11       4779.35       100.09 o                         
   3   0   3      88528.74      91587.93       385.30 o                         
   5   0   3       1228.03       1166.56        53.85 o                         
   7   0   3       8636.28       8528.78       161.81 o                         
   9   0   3        958.39        822.84       105.69 o                         
  11   0   3          1.62        -59.55       124.72 o                         
 -12   1   3        121.57         82.12        87.29 o                         
 -11   1   3       2249.45       2411.48       143.83 o                         
 -10   1   3         33.19        145.94        54.19 o                         
  -9   1   3      11760.04      11579.97       321.40 o                         
  -8   1   3       2929.73       2960.59       118.22 o                         
  -7   1   3       9542.59       8864.89       126.44 o                         
  -6   1   3        742.58        667.03        30.84 o                         
  -5   1   3       6549.18       6247.52        79.46 o                         
  -4   1   3       4180.32       4754.89        63.45 o                         
  -3   1   3      41225.84      38272.59       174.11 o                         
  -2   1   3       9288.45       9431.71       107.97 o                         
  -1   1   3       3110.73       2359.98        68.06 o                         
   1   1   3      76468.83      81798.98       363.42 o                         
   2   1   3      14196.42      16879.08       208.16 o                         
   3   1   3          2.81          6.39        16.24 o                         
   4   1   3       7528.04       7796.45        91.81 o                         
   5   1   3        776.80        763.69        32.90 o                         
   6   1   3       7793.73       7419.57       107.22 o                         
   7   1   3      22184.18      21564.38       277.43 o                         
   8   1   3        254.58        240.06        38.05 o                         
   9   1   3       5811.79       5683.61       144.16 o                         
  10   1   3        245.09        315.35        81.67 o                         
  11   1   3       1122.96       1224.66       124.12 o                         
  12   1   3         76.22        157.08        69.16 o                         
 -12   2   3         73.48         63.61        68.36 o                         
 -11   2   3        600.23        591.44        80.53 o                         
 -10   2   3       1541.76       1356.15        94.51 o                         
  -9   2   3        850.28        845.09        71.70 o                         
  -8   2   3        346.11        344.16        37.91 o                         
  -7   2   3         38.53        -15.25        31.17 o                         
  -6   2   3      15588.23      14739.70       155.20 o                         
  -5   2   3      21010.96      21022.11       164.32 o                         
  -4   2   3       6663.24       7389.04        88.68 o                         
  -3   2   3       7727.33       9467.18       172.78 o                         
  -2   2   3       1082.90       1134.01        39.41 o                         
  -1   2   3       2577.94       2685.78        77.23 o                         
   0   2   3       3320.54       3419.43        52.42 o                         
   1   2   3      34537.95      38147.43       226.45 o                         
   2   2   3      74487.59      81292.79       499.10 o                         
   3   2   3       7716.54       8413.41       100.70 o                         
   4   2   3       3091.88       3032.94        67.98 o                         
   5   2   3        944.64        701.89        29.59 o                         
   6   2   3        810.14        683.16        33.54 o                         
   7   2   3       1075.98       1146.59        60.58 o                         
   8   2   3       6636.08       6274.69       133.92 o                         
   9   2   3        939.02        820.04        69.53 o                         
  10   2   3        181.49        169.28        59.01 o                         
  11   2   3         47.51        -97.97        65.70 o                         
  12   2   3       1080.10       1308.41       136.34 o                         
 -12   3   3       2670.18       2840.84       175.17 o                         
 -11   3   3       1027.65       1080.20       101.81 o                         
 -10   3   3         76.71         90.09        55.90 o                         
  -9   3   3        982.76        897.87        74.33 o                         
  -8   3   3       4027.05       4380.41       109.88 o                         
  -7   3   3        303.06        273.66        48.14 o                         
  -6   3   3       5933.73       5707.70        83.02 o                         
  -5   3   3       1083.43       1090.70        49.80 o                         
  -4   3   3       7615.75       8574.89       100.73 o                         
  -3   3   3       3945.46       4583.78        70.18 o                         
  -2   3   3      40797.40      39406.27       238.87 o                         
  -1   3   3      12736.12      14083.00       154.06 o                         
   0   3   3      73161.46      80612.45       321.46 o                         
   1   3   3        473.51        603.41        25.23 o                         
   2   3   3      82010.47      89475.06       320.40 o                         
   3   3   3       7317.67       7008.54        73.83 o                         
   4   3   3       2117.24       1733.47        54.45 o                         
   5   3   3        454.37        389.45        34.86 o                         
   6   3   3      20776.29      21158.71       214.47 o                         
   7   3   3       3302.14       3168.08       100.47 o                         
   8   3   3          0.59        -21.52        37.99 o                         
   9   3   3       2452.79       2215.46        93.88 o                         
  10   3   3        817.50        855.95        74.14 o                         
  11   3   3         92.24         59.47        46.78 o                         
 -11   4   3          3.84         16.27        49.57 o                         
 -10   4   3       4501.78       4551.58       156.12 o                         
  -9   4   3       2086.53       2295.96       108.94 o                         
  -8   4   3        954.98        892.56        63.85 o                         
  -7   4   3        233.97        293.65        43.52 o                         
  -6   4   3      36914.65      34485.93       266.58 o                         
  -5   4   3       4110.63       4333.42        92.52 o                         
  -4   4   3       3483.21       3794.02        68.37 o                         
  -3   4   3       8463.76       9158.13        98.68 o                         
  -2   4   3      29574.94      29594.40       278.18 o                         
  -1   4   3       4528.79       5382.82        80.15 o                         
   0   4   3      12306.31      12750.27       159.30 o                         
   1   4   3        272.15        203.17        23.62 o                         
   2   4   3       6324.19       6167.11        70.40 o                         
   3   4   3         28.12         28.79        22.76 o                         
   4   4   3      50477.88      50463.17       225.29 o                         
   5   4   3        339.33        458.93        46.81 o                         
   6   4   3          8.57         -4.91        33.71 o                         
   7   4   3        924.47        819.67        55.66 o                         
   8   4   3       9760.62       9355.31       178.30 o                         
   9   4   3       1004.30        699.02        61.22 o                         
  10   4   3        107.36         64.00        46.70 o                         
  11   4   3        116.12        191.21        54.24 o                         
 -11   5   3        138.18         74.10        55.79 o                         
 -10   5   3         52.24         23.89        45.54 o                         
  -9   5   3        976.88        826.02        73.75 o                         
  -8   5   3        698.94        656.20        50.50 o                         
  -7   5   3       2402.87       2659.17        85.09 o                         
  -6   5   3       1483.84       1344.09        62.15 o                         
  -5   5   3       4420.07       4468.84       101.72 o                         
  -4   5   3       6761.06       7117.44       106.58 o                         
  -3   5   3      12254.32      12574.84       130.11 o                         
  -2   5   3       9638.33       9950.65       142.54 o                         
  -1   5   3        492.90        387.78        30.72 o                         
   0   5   3      21328.70      21656.87       257.58 o                         
   1   5   3      26536.09      26546.21       251.89 o                         
   2   5   3        219.36        359.81        28.10 o                         
   3   5   3      23897.93      25554.14       165.35 o                         
   4   5   3      13273.01      13136.81       130.99 o                         
   5   5   3      20087.02      19751.26       225.81 o                         
   6   5   3       3229.14       3205.20        94.68 o                         
   7   5   3          9.76          2.83        37.71 o                         
   8   5   3        408.06        379.42        45.52 o                         
   9   5   3        231.58        201.61        40.55 o                         
  10   5   3        978.89       1124.09        87.04 o                         
  11   5   3       1247.42       1321.70        97.95 o                         
 -11   6   3       1129.53       1180.15       106.34 o                         
 -10   6   3       1087.36       1296.18        90.77 o                         
  -9   6   3       3107.34       3058.52       116.13 o                         
  -8   6   3        715.05        849.98        58.10 o                         
  -7   6   3      12491.40      11957.14       183.91 o                         
  -6   6   3       8883.06       8425.62       123.24 o                         
  -5   6   3       1575.42       1426.75        52.18 o                         
  -4   6   3       1388.47       1266.59        44.85 o                         
  -3   6   3       6631.72       6680.35       122.68 o                         
  -2   6   3      18149.28      18403.46       173.21 o                         
  -1   6   3      85077.89      82820.56       663.73 o                         
   0   6   3       4804.23       4587.40        91.98 o                         
   1   6   3      16805.92      17781.45       168.84 o                         
   2   6   3        372.24        391.05        31.87 o                         
   3   6   3      44179.54      43694.72       221.12 o                         
   4   6   3       8831.38       8359.49       133.76 o                         
   5   6   3       5207.35       4534.57        96.01 o                         
   6   6   3        642.20        588.13        41.51 o                         
   7   6   3       5220.37       5009.98       127.35 o                         
   8   6   3        956.01        988.20        65.65 o                         
   9   6   3       2781.38       3003.77       112.20 o                         
  10   6   3         72.18        172.09        46.22 o                         
  11   6   3        296.71        355.17        61.67 o                         
 -11   7   3        224.05        338.98        69.74 o                         
 -10   7   3          0.63        -58.75        45.49 o                         
  -9   7   3        704.21        655.87        61.36 o                         
  -8   7   3        511.83        530.52        50.13 o                         
  -7   7   3      13476.37      13285.37       193.82 o                         
  -6   7   3        224.61        224.95        62.05 o                         
  -5   7   3       4284.11       4578.74        85.27 o                         
  -4   7   3       1085.20       1085.07        43.58 o                         
  -3   7   3      20652.62      20114.99       175.72 o                         
  -2   7   3       2987.10       3217.25        78.66 o                         
  -1   7   3         40.26         56.25        22.56 o                         
   0   7   3        734.26        519.29        34.28 o                         
   1   7   3      12832.61      13406.78       157.09 o                         
   2   7   3       4761.96       4531.07        96.53 o                         
   3   7   3      18237.13      17651.18       203.71 o                         
   4   7   3        408.37        418.37        49.91 o                         
   5   7   3      20497.98      20266.17       230.25 o                         
   6   7   3        120.31         57.76        30.40 o                         
   7   7   3          9.95          8.73        33.59 o                         
   8   7   3         51.57         54.92        34.99 o                         
   9   7   3        188.98        224.66        43.13 o                         
  10   7   3         29.80         73.65        42.57 o                         
  11   7   3       1692.46       1468.48       174.13 o                         
 -11   8   3       1117.56       1149.58       111.06 o                         
 -10   8   3        159.06        171.41        51.01 o                         
  -9   8   3       2416.33       2503.87       108.55 o                         
  -8   8   3         52.25        157.50        46.23 o                         
  -7   8   3       1130.57       1001.67        59.50 o                         
  -6   8   3       1226.92       1222.10        60.38 o                         
  -5   8   3       1761.08       1760.99        55.50 o                         
  -4   8   3       6501.36       6355.95       116.00 o                         
  -3   8   3        398.95        317.18        30.59 o                         
  -2   8   3        553.36       1003.23        49.39 o                         
  -1   8   3      56929.95      55928.11       337.92 o                         
   0   8   3      26028.21      26857.22       238.45 o                         
   1   8   3        965.00        954.94        49.07 o                         
   2   8   3       2869.23       3038.09        61.00 o                         
   3   8   3       6107.33       5514.03       114.29 o                         
   4   8   3        500.28        454.30        30.40 o                         
   5   8   3       4658.53       4318.10       108.61 o                         
   6   8   3         90.63        148.50        31.69 o                         
   7   8   3       4575.77       4499.48       111.46 o                         
   8   8   3        419.75        427.15        45.59 o                         
   9   8   3       2251.95       2408.97       118.29 o                         
  10   8   3         62.81        162.93        63.60 o                         
  11   8   3        164.22        517.33       104.75 o                         
 -10   9   3        340.78        278.67        56.36 o                         
  -9   9   3        504.48        423.38        61.67 o                         
  -8   9   3       5075.06       5001.95       180.90 o                         
  -7   9   3       4723.07       4519.90       135.68 o                         
  -6   9   3        694.91        785.03        50.85 o                         
  -5   9   3      11016.57      10513.33       197.27 o                         
  -4   9   3       4735.48       4532.55       101.01 o                         
  -3   9   3       8145.18       8094.15       113.92 o                         
  -2   9   3       3359.05       3458.20        89.53 o                         
  -1   9   3         24.70         34.73        23.38 o                         
   0   9   3      10001.78      10203.99       154.69 o                         
   1   9   3        776.93        796.08        48.08 o                         
   2   9   3       7061.51       6939.93       100.54 o                         
   3   9   3       3214.42       3266.79       113.72 o                         
   4   9   3       1569.51       1505.24        62.97 o                         
   5   9   3      13250.05      13052.12       211.72 o                         
   6   9   3       6787.06       7031.88       136.26 o                         
   7   9   3        665.71        658.03        56.78 o                         
   8   9   3         65.42         53.41        40.56 o                         
   9   9   3        196.30        260.77        85.59 o                         
  10   9   3        638.28        709.24        94.38 o                         
 -10  10   3       1732.67       1811.63       114.50 o                         
  -9  10   3         96.84         47.04        58.99 o                         
  -8  10   3        201.27        252.93        64.58 o                         
  -7  10   3          7.01          6.56        46.12 o                         
  -6  10   3       8155.19       8257.24       212.59 o                         
  -5  10   3       2130.30       2092.81        65.41 o                         
  -4  10   3       2303.92       2279.70        71.83 o                         
  -3  10   3       6192.86       5549.45        89.86 o                         
  -2  10   3       7905.18       7721.23       137.34 o                         
  -1  10   3       4241.37       3798.15        94.75 o                         
   0  10   3      16888.50      17105.96       185.58 o                         
   1  10   3       2686.93       2972.25        90.32 o                         
   2  10   3       1759.93       1611.65        54.86 o                         
   3  10   3         47.68         31.89        30.58 o                         
   4  10   3       7145.63       6690.30       151.89 o                         
   5  10   3        259.51        269.50        51.73 o                         
   6  10   3       2608.27       2530.58       118.15 o                         
   7  10   3         44.31        157.42        39.51 o                         
   8  10   3       3430.90       3424.35       136.84 o                         
   9  10   3         12.06         70.17        56.15 o                         
  10  10   3          4.59         45.43        58.71 o                         
 -10  11   3          2.64         11.24        60.20 o                         
  -9  11   3        891.97        810.29        80.50 o                         
  -8  11   3       3930.67       3921.65       178.85 o                         
  -7  11   3        688.83        695.20        80.72 o                         
  -6  11   3        325.31        342.85        56.53 o                         
  -5  11   3          0.25          2.23        38.73 o                         
  -4  11   3       4451.43       4219.25       134.60 o                         
  -3  11   3        959.23        940.05        62.99 o                         
  -2  11   3       3366.20       3177.12        94.19 o                         
  -1  11   3       2138.61       2094.95        74.69 o                         
   0  11   3       8430.30       8361.68       161.74 o                         
   1  11   3       6727.07       6263.73       161.97 o                         
   2  11   3      16234.71      15561.10       276.94 o                         
   3  11   3       2387.39       2276.55        88.26 o                         
   4  11   3        954.98       1009.16        67.15 o                         
   5  11   3        150.03         74.07        43.79 o                         
   6  11   3       8773.84       8854.80       215.05 o                         
   7  11   3       1136.54       1163.40        82.17 o                         
   8  11   3        195.96        444.92        83.25 o                         
   9  11   3        980.46       1098.00       106.29 o                         
  10  11   3       1432.72       1713.59       130.54 o                         
  -9  12   3        363.14        492.98        85.52 o                         
  -8  12   3        125.98         42.04        48.44 o                         
  -7  12   3         20.43         27.63        47.10 o                         
  -6  12   3       2585.62       2439.24       126.09 o                         
  -5  12   3       4332.26       4145.19       181.37 o                         
  -4  12   3       2319.91       2111.76        92.64 o                         
  -3  12   3      10989.28      10817.69       215.55 o                         
  -2  12   3        799.52        831.96        52.19 o                         
  -1  12   3       1678.59       1549.45        68.76 o                         
   0  12   3       2462.52       2270.42       115.04 o                         
   1  12   3       1274.09       1326.62        86.55 o                         
   2  12   3        988.82        990.98        50.58 o                         
   3  12   3       5884.23       6123.03       157.24 o                         
   4  12   3        736.10        876.51        65.80 o                         
   5  12   3       5560.45       5521.32       209.72 o                         
   6  12   3         41.80         61.64        60.51 o                         
   7  12   3        948.54       1159.98       116.50 o                         
   8  12   3        800.27        897.56        95.74 o                         
   9  12   3        425.04        397.88        77.06 o                         
  -9  13   3       1759.10       1937.91       159.12 o                         
  -8  13   3         61.65         75.76        59.24 o                         
  -7  13   3        432.13        394.28        61.98 o                         
  -6  13   3        226.16        225.01        55.83 o                         
  -5  13   3          9.79       -121.90        65.18 o                         
  -4  13   3        827.02        778.57        62.26 o                         
  -3  13   3      12325.32      12111.97       214.48 o                         
  -2  13   3       2370.05       2244.33        86.16 o                         
  -1  13   3        776.25        726.87        64.08 o                         
   0  13   3         13.82        -22.55        48.56 o                         
   1  13   3       9067.51       9320.40       215.00 o                         
   2  13   3       1115.33       1247.52        72.85 o                         
   3  13   3       1207.36        926.05        65.00 o                         
   4  13   3         45.15         -7.34        48.76 o                         
   5  13   3        457.37        530.26        83.85 o                         
   6  13   3        640.40        589.60        87.32 o                         
   7  13   3       1370.36       1280.62       122.26 o                         
   8  13   3          0.09        211.35        74.25 o                         
   9  13   3        637.80        772.73        96.77 o                         
  -8  14   3         10.45        -75.48        71.67 o                         
  -7  14   3         96.94        -97.53        73.58 o                         
  -6  14   3          0.15         66.42        69.91 o                         
  -5  14   3       8787.40       8701.12       290.04 o                         
  -4  14   3        939.39        903.83        71.65 o                         
  -3  14   3       3066.10       2968.94       118.62 o                         
  -2  14   3       2969.74       2962.88       119.93 o                         
  -1  14   3       3779.21       3509.95       134.94 o                         
   0  14   3        831.78        735.88        72.13 o                         
   1  14   3        380.82        348.79        61.67 o                         
   2  14   3        562.58        543.17        67.97 o                         
   3  14   3      13080.96      12726.76       239.75 o                         
   4  14   3        107.42         87.82        49.54 o                         
   5  14   3       1212.00       1124.28       108.60 o                         
   6  14   3         27.80         61.10        61.40 o                         
   7  14   3       1952.66       2057.82       154.37 o                         
   8  14   3         37.57        190.05        65.26 o                         
  -8  15   3        293.06        296.62        78.40 o                         
  -7  15   3        125.76         53.86        58.27 o                         
  -6  15   3         21.88         32.10        66.14 o                         
  -5  15   3        409.20        262.44        60.74 o                         
  -4  15   3       1794.03       1727.23       139.41 o                         
  -3  15   3       6461.06       6456.26       201.18 o                         
  -2  15   3         44.29         13.80        58.29 o                         
  -1  15   3        422.58        414.23        58.03 o                         
   0  15   3       1229.74       1312.01        85.35 o                         
   1  15   3       5707.64       5813.56       164.91 o                         
   2  15   3        864.41        892.02        84.76 o                         
   3  15   3        943.76       1011.68        84.34 o                         
   4  15   3          0.89         35.75        51.45 o                         
   5  15   3        789.20        868.38       100.04 o                         
   6  15   3       1244.80       1383.20       127.59 o                         
   7  15   3       1234.83       1123.59       123.14 o                         
   8  15   3        176.03        303.28        76.76 o                         
  -7  16   3         11.39         54.20        61.49 o                         
  -6  16   3       1456.96       1390.93       168.63 o                         
  -5  16   3       2785.87       2702.23       218.28 o                         
  -4  16   3        707.22        761.37       106.66 o                         
  -3  16   3       1404.50       1236.73        99.56 o                         
  -2  16   3       1898.88       2083.35       142.36 o                         
  -1  16   3        991.89        814.19        94.85 o                         
   0  16   3       3024.70       3318.77       132.46 o                         
   1  16   3       2041.61       2070.79       107.19 o                         
   2  16   3       1677.50       1704.94       111.14 o                         
   3  16   3       2071.82       1913.83       144.49 o                         
   4  16   3       1296.62       1322.10       124.83 o                         
   5  16   3        418.43        368.79       103.95 o                         
   6  16   3        248.86        351.72       103.86 o                         
   7  16   3        460.64        580.36       134.73 o                         
  -6  17   3        139.09        167.72       104.55 o                         
  -5  17   3        223.82        118.60        87.70 o                         
  -4  17   3        800.14        709.57        96.74 o                         
  -3  17   3          2.19         92.01        53.00 o                         
  -2  17   3       1558.14       1485.96       112.91 o                         
  -1  17   3          1.28         42.84        53.96 o                         
   0  17   3        348.51        431.21        99.11 o                         
   1  17   3        257.19        256.55        52.33 o                         
   2  17   3       1090.31       1193.89        99.73 o                         
   3  17   3        312.14        402.35        85.90 o                         
   4  17   3         75.68        125.29        64.51 o                         
   5  17   3        171.80        251.55        96.82 o                         
   6  17   3       1244.78       1463.48       178.20 o                         
  -5  18   3         10.20       -102.60        87.45 o                         
  -4  18   3        617.37        579.97        98.44 o                         
  -3  18   3        188.13        273.99        79.88 o                         
  -2  18   3       2271.24       2292.42       139.88 o                         
  -1  18   3       1200.18       1333.20       113.38 o                         
   0  18   3       2036.41       2173.86       123.01 o                         
   1  18   3        118.37         48.39        47.49 o                         
   2  18   3        552.30        555.95        66.60 o                         
   3  18   3         19.88        153.16        69.84 o                         
   4  18   3       1197.05       1103.94       123.46 o                         
   5  18   3        181.65         64.43       250.31 o                         
  -4  19   3        598.54        409.49        91.85 o                         
  -3  19   3        614.12        628.14        98.75 o                         
  -2  19   3         64.96        141.80        83.63 o                         
  -1  19   3          2.74        141.25        57.80 o                         
   0  19   3        649.88        791.94        84.58 o                         
   1  19   3        209.95        234.35        58.25 o                         
   2  19   3        485.90        450.48        75.60 o                         
   3  19   3        474.21        563.32       102.68 o                         
  -1  20   3       2755.48       3191.44       142.14 o                         
   0  20   3         58.50         86.56        52.76 o                         
   1  20   3        279.56        359.11        66.79 o                         
 -12   0   4        326.18        370.66       106.05 o                         
 -10   0   4       1846.32       1541.04       164.48 o                         
  -8   0   4       4367.12       4503.72       178.83 o                         
  -6   0   4       5089.54       5703.77       130.45 o                         
  -4   0   4     121539.88     123596.98       601.93 o                         
  -2   0   4       9698.22      10010.58       124.54 o                         
   0   0   4        836.54        658.84       289.20 o                         
   2   0   4      18253.17      20181.40       328.15 o                         
   4   0   4      29051.17      30607.14       419.96 o                         
   6   0   4         47.51          8.63        29.49 o                         
   8   0   4       8273.01       8355.07       366.89 o                         
  10   0   4       2230.24       2273.87       152.52 o                         
  12   0   4        119.45        204.44       136.16 o                         
 -12   1   4        562.11        472.48        81.96 o                         
 -11   1   4         83.22        106.10        50.70 o                         
 -10   1   4       5096.03       4968.18       167.46 o                         
  -9   1   4        135.89        290.63        61.09 o                         
  -8   1   4       7786.97       7577.12       138.04 o                         
  -7   1   4       3383.30       3156.53        82.30 o                         
  -6   1   4        363.65        318.56        24.46 o                         
  -5   1   4         29.23         32.80        16.45 o                         
  -4   1   4         17.81         37.10        14.38 o                         
  -3   1   4      20177.56      18933.48       122.51 o                         
  -2   1   4        387.09        358.45        30.35 o                         
  -1   1   4       3246.90       3349.61       101.18 o                         
   0   1   4        853.12       1077.20        40.57 o                         
   1   1   4         75.84        112.94        12.68 o                         
   2   1   4     184865.59     191051.83       929.68 o                         
   3   1   4      25167.86      25635.46       161.58 o                         
   4   1   4        660.70        533.97        27.03 o                         
   5   1   4       5753.16       5559.46        82.54 o                         
   6   1   4       6247.54       6011.55       107.42 o                         
   7   1   4       5285.20       5305.04        94.53 o                         
   8   1   4       6801.42       6531.10       128.16 o                         
   9   1   4         17.06         89.39        49.92 o                         
  10   1   4       1101.78       1318.49       104.39 o                         
  11   1   4        717.00        961.42       111.53 o                         
  12   1   4        191.49        257.49       104.45 o                         
 -12   2   4        314.10        235.91        65.37 o                         
 -11   2   4        238.56        123.53        61.25 o                         
 -10   2   4        659.91        698.78        73.09 o                         
  -9   2   4       2804.93       2846.73       140.98 o                         
  -8   2   4       1096.93       1046.17        61.66 o                         
  -7   2   4         14.34        -30.22        28.41 o                         
  -6   2   4        340.23        323.96        26.97 o                         
  -5   2   4       3360.71       3725.53        68.42 o                         
  -4   2   4      21838.47      19765.33       162.07 o                         
  -3   2   4       2718.31       2693.51        62.58 o                         
  -2   2   4       1278.98       1463.67        52.10 o                         
  -1   2   4        107.64        101.48        17.69 o                         
   0   2   4      14214.03      16531.07       190.29 o                         
   1   2   4       1420.23       1312.95        29.34 o                         
   2   2   4      83624.56      92144.98       290.24 o                         
   3   2   4        224.02        463.13        26.95 o                         
   4   2   4      15407.91      15467.13       121.91 o                         
   5   2   4       8158.78       8950.29        99.43 o                         
   6   2   4       2206.36       2537.25        59.92 o                         
   7   2   4        235.77        240.99        44.63 o                         
   8   2   4       3287.85       3011.92        95.96 o                         
   9   2   4        554.26        393.53        71.11 o                         
  10   2   4       2335.68       2440.88       136.61 o                         
  11   2   4         54.39         83.77        58.07 o                         
 -12   3   4         94.70        120.95        63.29 o                         
 -11   3   4       3739.02       4073.99       180.05 o                         
 -10   3   4        992.18       1076.84       102.50 o                         
  -9   3   4        323.29        293.75        49.33 o                         
  -8   3   4       2101.31       2141.77        75.60 o                         
  -7   3   4      24118.51      23572.89       222.86 o                         
  -6   3   4        137.22        101.15        31.23 o                         
  -5   3   4      11382.56      11504.34       137.43 o                         
  -4   3   4       6993.40       7167.42       101.73 o                         
  -3   3   4      34836.53      32731.95       306.34 o                         
  -2   3   4        743.90        663.50        50.25 o                         
  -1   3   4      75188.59      83482.11       408.43 o                         
   0   3   4       8669.07       9282.78       159.09 o                         
   1   3   4       4627.76       4511.57        62.84 o                         
   2   3   4      20912.82      22174.96       140.46 o                         
   3   3   4      29584.61      31396.68       222.18 o                         
   4   3   4       4138.03       4145.10        82.90 o                         
   5   3   4        160.08        132.27        27.61 o                         
   6   3   4       1358.83       1280.04        59.12 o                         
   7   3   4      15702.51      15538.73       200.01 o                         
   8   3   4         26.10          9.03        35.73 o                         
   9   3   4        608.61        611.81        57.61 o                         
  10   3   4        878.57        771.10        74.38 o                         
  11   3   4       2319.52       2630.47       137.40 o                         
 -11   4   4        286.89        347.23        70.45 o                         
 -10   4   4         69.27        179.33        54.19 o                         
  -9   4   4       3540.95       3673.49       134.39 o                         
  -8   4   4       3420.41       3189.88        97.70 o                         
  -7   4   4       1234.93       1239.91        69.33 o                         
  -6   4   4       2089.41       1968.93        58.97 o                         
  -5   4   4       5474.15       5735.85        92.44 o                         
  -4   4   4       1186.98       1135.43        43.11 o                         
  -3   4   4       9357.24       9316.75       107.95 o                         
  -2   4   4      48442.53      48198.93       379.20 o                         
  -1   4   4      49897.36      54475.76       593.64 o                         
   0   4   4       2593.47       2175.78        58.90 o                         
   1   4   4      37498.04      38835.97       229.85 o                         
   2   4   4       6792.53       6817.43       138.02 o                         
   3   4   4        921.73        812.73        30.17 o                         
   4   4   4       2192.57       2370.09        53.47 o                         
   5   4   4      35845.42      34931.39       261.56 o                         
   6   4   4        649.31        748.64        63.61 o                         
   7   4   4       1966.71       1864.61        80.39 o                         
   8   4   4        130.28        105.45        46.69 o                         
   9   4   4       1743.17       1809.93        87.31 o                         
  10   4   4        245.73        282.21        56.69 o                         
  11   4   4         99.21         92.39        54.60 o                         
 -11   5   4       1419.83       1365.28       132.34 o                         
 -10   5   4         66.20        128.17        57.49 o                         
  -9   5   4          0.26         -7.90        33.31 o                         
  -8   5   4         90.61         66.23        48.27 o                         
  -7   5   4      11437.09      11217.92       166.92 o                         
  -6   5   4       3486.88       3293.83        90.89 o                         
  -5   5   4       3994.22       4065.77        90.61 o                         
  -4   5   4       2273.19       2112.91        76.16 o                         
  -3   5   4      18488.86      18934.63       168.97 o                         
  -2   5   4       3310.57       3453.59       104.78 o                         
  -1   5   4       4536.52       4834.93        84.76 o                         
   0   5   4      35522.57      35592.31       512.55 o                         
   1   5   4         38.51         55.59        21.09 o                         
   2   5   4      14369.76      15229.00       170.94 o                         
   3   5   4       7764.83       8405.29       116.34 o                         
   4   5   4      34034.13      33921.71       306.15 o                         
   5   5   4        352.79        314.21        40.57 o                         
   6   5   4       6413.44       6163.86       130.88 o                         
   7   5   4       2745.37       2579.79        95.21 o                         
   8   5   4        533.72        616.35        55.67 o                         
   9   5   4          2.43        -78.50        39.25 o                         
  10   5   4         11.52          8.77        48.72 o                         
  11   5   4       1592.41       1752.42       112.43 o                         
 -11   6   4          1.82         62.63        51.62 o                         
 -10   6   4        870.09        759.63        75.67 o                         
  -9   6   4        930.11       1044.12        73.37 o                         
  -8   6   4       2682.14       2483.87       100.12 o                         
  -7   6   4        115.36         58.36        42.00 o                         
  -6   6   4      22975.89      23298.11       234.26 o                         
  -5   6   4       1927.38       1936.56        64.47 o                         
  -4   6   4       8933.67       8700.26       124.33 o                         
  -3   6   4      12383.29      12588.81       131.14 o                         
  -2   6   4      10001.16      10400.82       135.91 o                         
  -1   6   4      20924.34      22883.96       201.64 o                         
   0   6   4      41262.62      42953.54       354.01 o                         
   1   6   4      26129.17      25275.36       223.50 o                         
   2   6   4       2636.82       2596.84        69.89 o                         
   3   6   4       9388.04       9035.00       140.33 o                         
   4   6   4      13480.37      12831.26       139.71 o                         
   5   6   4       5115.66       5269.87        85.92 o                         
   6   6   4        930.06        924.03        57.75 o                         
   7   6   4        323.47        382.85        48.15 o                         
   8   6   4       6299.54       6621.86       155.67 o                         
   9   6   4         49.40         50.65        39.15 o                         
  10   6   4       3527.92       3973.59       135.39 o                         
  11   6   4          0.68        124.05        59.19 o                         
 -11   7   4         29.12         72.66        54.69 o                         
 -10   7   4       1169.28       1172.94        79.64 o                         
  -9   7   4          4.92         -9.90        42.27 o                         
  -8   7   4        221.13        180.34        47.26 o                         
  -7   7   4          1.91         -2.96        38.53 o                         
  -6   7   4      13877.45      13943.62       157.07 o                         
  -5   7   4          3.21         69.43        65.80 o                         
  -4   7   4       3781.86       3952.41        79.54 o                         
  -3   7   4       1278.88       1051.79        54.71 o                         
  -2   7   4      22432.25      22285.53       207.04 o                         
  -1   7   4        361.26        539.63        37.57 o                         
   0   7   4       7090.19       7774.10       117.77 o                         
   1   7   4       2567.98       2627.40        72.57 o                         
   2   7   4      15441.01      16242.75       180.45 o                         
   3   7   4       3835.65       3275.62        83.30 o                         
   4   7   4      10875.84      10699.06       151.66 o                         
   5   7   4       2415.18       2221.86        62.01 o                         
   6   7   4      13251.46      12826.48       171.99 o                         
   7   7   4         33.14         40.99        35.64 o                         
   8   7   4        580.86        529.59        52.93 o                         
   9   7   4        759.09        677.16        60.75 o                         
  10   7   4         39.61         39.80        48.86 o                         
  11   7   4          0.21        165.34        85.81 o                         
 -11   8   4        168.37        313.41        72.93 o                         
 -10   8   4       1112.38       1121.07        93.44 o                         
  -9   8   4        616.72        614.62        61.09 o                         
  -8   8   4       6383.77       6536.88       172.79 o                         
  -7   8   4         10.96         61.20        39.72 o                         
  -6   8   4       5076.90       5069.25       112.13 o                         
  -5   8   4       5625.51       5496.61       105.81 o                         
  -4   8   4       8600.45       8492.03       114.56 o                         
  -3   8   4        122.37        112.18        49.38 o                         
  -2   8   4       2295.62       1676.88        62.22 o                         
  -1   8   4       2747.95       2444.06        71.03 o                         
   0   8   4      34215.21      33986.29       275.64 o                         
   1   8   4       5288.88       5851.66       112.57 o                         
   2   8   4       1082.98       1197.57        57.66 o                         
   3   8   4       1524.30       1484.22        61.53 o                         
   4   8   4       1052.07       1042.21        48.68 o                         
   5   8   4        694.06        793.14        52.25 o                         
   6   8   4       3874.70       3891.17        98.37 o                         
   7   8   4        569.30        465.20        50.31 o                         
   8   8   4        680.70        690.51        56.81 o                         
   9   8   4        339.11        370.69        58.20 o                         
  10   8   4       3562.71       3742.73       151.39 o                         
  11   8   4        191.53        230.53        80.41 o                         
 -10   9   4        183.94         89.98        52.64 o                         
  -9   9   4          5.09         55.03        56.85 o                         
  -8   9   4         28.07         11.06        75.65 o                         
  -7   9   4       4461.80       4490.72       136.46 o                         
  -6   9   4        198.98         81.15        55.35 o                         
  -5   9   4       5236.10       4718.73        93.77 o                         
  -4   9   4       1823.52       1731.70        68.36 o                         
  -3   9   4       3276.17       3184.32        98.21 o                         
  -2   9   4       9491.23       8947.42       143.87 o                         
  -1   9   4      24126.47      24139.98       227.42 o                         
   0   9   4       5944.10       5956.62       110.13 o                         
   1   9   4        107.01        134.28        37.39 o                         
   2   9   4       2777.48       2717.70        61.29 o                         
   3   9   4       2998.95       2843.48        88.28 o                         
   4   9   4       3647.12       3609.51        92.29 o                         
   5   9   4       2409.72       2403.26       104.90 o                         
   6   9   4      12140.26      12054.08       183.30 o                         
   7   9   4       5504.66       5091.08       135.22 o                         
   8   9   4         37.44         -0.61        42.30 o                         
   9   9   4          4.12          2.88        43.55 o                         
  10   9   4         20.60         99.35        60.53 o                         
 -10  10   4          7.80        -21.44        57.53 o                         
  -9  10   4       3320.17       3210.95       143.63 o                         
  -8  10   4       2390.44       2587.88       138.17 o                         
  -7  10   4        510.42        418.34        69.63 o                         
  -6  10   4       1246.64       1332.09        94.86 o                         
  -5  10   4       9660.47       9660.46       177.21 o                         
  -4  10   4       1623.55       1402.45        60.47 o                         
  -3  10   4        836.34        949.78        47.21 o                         
  -2  10   4       1031.74        992.76        55.41 o                         
  -1  10   4      17987.68      18158.81       204.99 o                         
   0  10   4       2739.53       2694.21        83.57 o                         
   1  10   4       9462.65       9133.78       183.34 o                         
   2  10   4       1795.65       1586.08        52.82 o                         
   3  10   4       4637.33       4481.09       115.45 o                         
   4  10   4        904.32        914.74        54.09 o                         
   5  10   4       4691.21       4734.24       145.02 o                         
   6  10   4        549.40        742.60        70.60 o                         
   7  10   4        535.00        602.21        65.41 o                         
   8  10   4        128.11        241.31        51.50 o                         
   9  10   4       2064.18       2275.15       136.43 o                         
  10  10   4        542.27        790.51        97.94 o                         
 -10  11   4        580.65        606.07        78.50 o                         
  -9  11   4         45.04        101.68        55.94 o                         
  -8  11   4        623.17        463.85        73.03 o                         
  -7  11   4       4623.58       4790.23       176.76 o                         
  -6  11   4          5.70        -25.75        49.23 o                         
  -5  11   4        145.37         86.97        37.11 o                         
  -4  11   4       1861.58       2027.30        98.28 o                         
  -3  11   4       5685.13       5366.32       129.13 o                         
  -2  11   4          4.62         13.00        32.53 o                         
  -1  11   4       3752.61       3812.41        99.93 o                         
   0  11   4        102.92         76.05        20.90 o                         
   1  11   4       3236.69       3257.65       118.19 o                         
   2  11   4       4922.83       4694.43        94.17 o                         
   3  11   4       7088.82       7057.32       151.25 o                         
   4  11   4        388.66        332.16        39.32 o                         
   5  11   4         23.02         48.38        59.74 o                         
   6  11   4        277.91        371.35        74.69 o                         
   7  11   4       4103.93       4064.03       142.92 o                         
   8  11   4       1297.34       1167.86       116.63 o                         
   9  11   4         51.45        134.12        62.57 o                         
  10  11   4        132.83        209.05        71.30 o                         
  -9  12   4       2041.47       2340.58       143.60 o                         
  -8  12   4          4.24         24.76        56.70 o                         
  -7  12   4        833.93        977.25        89.78 o                         
  -6  12   4        193.39        207.06        67.33 o                         
  -5  12   4       2494.95       2531.98       143.57 o                         
  -4  12   4       8093.31       8070.04       176.41 o                         
  -3  12   4       9803.19       9164.06       157.10 o                         
  -2  12   4        244.10        259.37        38.02 o                         
  -1  12   4       2096.52       2099.39        78.27 o                         
   0  12   4         24.43        -33.67        46.48 o                         
   1  12   4       6776.44       6774.42       176.65 o                         
   2  12   4       7342.34       6975.09       154.25 o                         
   3  12   4         20.87         -7.83        33.26 o                         
   4  12   4       2044.39       1884.31       120.81 o                         
   5  12   4       2053.81       2195.56       138.60 o                         
   6  12   4       1406.61       1446.28       122.95 o                         
   7  12   4         25.58         65.12        54.81 o                         
   8  12   4       1970.52       2143.80       136.93 o                         
   9  12   4        596.42        756.95        94.85 o                         
  -9  13   4         41.28         74.08        69.56 o                         
  -8  13   4       1110.34       1152.23       101.28 o                         
  -7  13   4        389.03        299.94        58.76 o                         
  -6  13   4       2665.25       2540.27       131.84 o                         
  -5  13   4         26.35        -17.94        55.23 o                         
  -4  13   4       1096.41       1021.52        93.38 o                         
  -3  13   4       1880.80       1996.96        81.77 o                         
  -2  13   4       8407.39       8186.11       161.37 o                         
  -1  13   4         85.47         -7.00        37.85 o                         
   0  13   4        229.89        196.22        50.57 o                         
   1  13   4       1499.03       1459.67        94.23 o                         
   2  13   4      10447.90       9635.48       223.18 o                         
   3  13   4        207.66        255.83        44.49 o                         
   4  13   4       1003.55        929.29        91.24 o                         
   5  13   4         23.81         31.64        56.95 o                         
   6  13   4        173.15        254.75        68.13 o                         
   7  13   4        276.27        227.30        72.45 o                         
   8  13   4       2951.98       3149.16       164.66 o                         
   9  13   4        157.43        185.61        62.07 o                         
  -8  14   4        339.16        387.71        83.60 o                         
  -7  14   4         71.24         91.04        79.15 o                         
  -6  14   4          8.26        -36.07        67.01 o                         
  -5  14   4         37.66          6.44        52.43 o                         
  -4  14   4      11314.70      11091.41       219.88 o                         
  -3  14   4        298.19        375.77        55.74 o                         
  -2  14   4       1982.29       1758.29        97.91 o                         
  -1  14   4         12.73         69.23        47.35 o                         
   0  14   4       3951.30       4093.76       149.36 o                         
   1  14   4         11.12          0.47        43.04 o                         
   2  14   4       1449.99       1576.62        99.15 o                         
   3  14   4        225.24        220.30        45.45 o                         
   4  14   4       6875.96       6615.40       203.39 o                         
   5  14   4         81.21         40.43        84.15 o                         
   6  14   4        706.10        830.46       102.11 o                         
   7  14   4        284.70        283.57        78.66 o                         
   8  14   4       1436.51       1393.28       135.01 o                         
  -8  15   4        668.31        579.70       108.52 o                         
  -7  15   4        372.66        338.21        75.03 o                         
  -6  15   4        946.81        837.66       100.67 o                         
  -5  15   4          2.78        -25.28        56.62 o                         
  -4  15   4        539.40        693.85       102.29 o                         
  -3  15   4         52.41         75.79        52.87 o                         
  -2  15   4       5921.31       5555.43       216.57 o                         
  -1  15   4       1550.55       1583.75        99.98 o                         
   0  15   4          8.02        -49.51        39.05 o                         
   1  15   4        558.86        506.28        59.26 o                         
   2  15   4       6789.96       7144.19       206.94 o                         
   3  15   4        573.63        547.73        70.14 o                         
   4  15   4        251.98        279.44        60.47 o                         
   5  15   4        223.58        211.44        67.98 o                         
   6  15   4        295.32        393.43        79.20 o                         
   7  15   4        756.23        813.24       108.95 o                         
  -7  16   4         92.85        -41.80        81.63 o                         
  -6  16   4         32.52        -78.74        88.84 o                         
  -5  16   4       1479.90       1484.38       168.11 o                         
  -4  16   4       2812.75       2914.51       181.88 o                         
  -3  16   4        147.39        238.49        56.25 o                         
  -2  16   4       1557.64       1460.63       125.34 o                         
  -1  16   4       1920.32       2091.69       143.22 o                         
   0  16   4        569.14        539.53        57.38 o                         
   1  16   4       1795.30       1695.71        97.41 o                         
   2  16   4        797.51        723.62        81.22 o                         
   3  16   4        895.88        783.69        99.73 o                         
   4  16   4       2072.26       2003.09       152.35 o                         
   5  16   4       1388.29       1443.25       166.06 o                         
   6  16   4        666.46        647.90        99.86 o                         
   7  16   4         42.64         91.32        67.30 o                         
  -6  17   4         84.58         37.51       141.89 o                         
  -5  17   4        339.42        334.17       109.81 o                         
  -4  17   4        173.79        106.04        68.86 o                         
  -3  17   4        709.22        713.75        81.75 o                         
  -2  17   4        380.16        401.81        85.89 o                         
  -1  17   4       4071.78       4292.00       206.22 o                         
   0  17   4        786.21        767.87        68.11 o                         
   1  17   4         40.02         53.16        39.90 o                         
   2  17   4        250.03        197.80        44.06 o                         
   3  17   4       1559.63       1711.94       144.77 o                         
   4  17   4        131.38        213.97       103.28 o                         
   5  17   4        131.29        205.65        88.54 o                         
   6  17   4         45.26         97.03       111.92 o                         
  -5  18   4       1719.28       1830.52       197.27 o                         
  -4  18   4         76.56        152.13        73.99 o                         
  -3  18   4        628.83        671.07       104.00 o                         
  -2  18   4       1216.08       1357.37       111.31 o                         
  -1  18   4       2606.02       2821.49       238.42 o                         
   0  18   4        949.32       1034.75       108.99 o                         
   1  18   4       1539.51       1477.30        98.33 o                         
   2  18   4         38.87         93.54        46.90 o                         
   3  18   4        383.49        401.55        88.98 o                         
   4  18   4         39.55         39.55        66.20 o                         
   5  18   4       1761.81       1966.88       206.66 o                         
  -3  19   4        343.89        362.55        88.31 o                         
  -2  19   4        938.20       1006.47       136.23 o                         
  -1  19   4        508.45        697.87        81.54 o                         
   0  19   4         26.23        216.39        60.98 o                         
   1  19   4        483.06        563.62        72.33 o                         
   2  19   4        167.38        136.13        55.48 o                         
   3  19   4        865.02        903.45        97.88 o                         
   0  20   4       3079.73       3399.70       166.24 o                         
 -11   0   5       1474.36       1541.51       167.02 o                         
  -9   0   5       7119.82       6669.77       229.00 o                         
  -7   0   5        101.41        114.67        47.60 o                         
  -5   0   5      15040.41      16821.59       216.30 o                         
  -3   0   5      33619.20      35968.79       283.29 o                         
  -1   0   5      28571.43      34334.42       421.29 o                         
   1   0   5      13336.65      12758.41       173.43 o                         
   3   0   5       1076.81        947.23        41.19 o                         
   5   0   5       9573.62       9418.04       164.24 o                         
   7   0   5      10447.42      10043.24       193.45 o                         
   9   0   5       1403.87       1356.80       120.23 o                         
  11   0   5        213.93        417.80       143.34 o                         
 -12   1   5         32.86        124.82        61.85 o                         
 -11   1   5         94.29         30.12        42.69 o                         
 -10   1   5        109.42        164.30        68.12 o                         
  -9   1   5       9153.76       9239.03       211.01 o                         
  -8   1   5         86.77        104.29        37.26 o                         
  -7   1   5       3097.96       3021.26        83.09 o                         
  -6   1   5         65.28         91.29        21.42 o                         
  -5   1   5      30881.17      30620.80       204.26 o                         
  -4   1   5        469.77        360.19        24.31 o                         
  -3   1   5       6798.40       5392.70        75.41 o                         
  -2   1   5      32061.80      36357.61       337.05 o                         
  -1   1   5     115318.44     128209.56      1036.16 o                         
   0   1   5      10326.48      11560.59       174.79 o                         
   1   1   5       2133.35       2756.50        48.27 o                         
   2   1   5        866.94        816.36        29.89 o                         
   3   1   5      82733.48      81562.68       388.82 o                         
   4   1   5      35497.70      36195.86       177.67 o                         
   5   1   5       2931.46       2622.56        61.25 o                         
   6   1   5        116.83         31.64        23.07 o                         
   7   1   5        993.06        898.06        43.89 o                         
   8   1   5       1207.58       1242.02        69.80 o                         
   9   1   5       8740.86       8701.48       214.47 o                         
  10   1   5         12.94        106.66        50.17 o                         
  11   1   5        359.70        603.31        99.58 o                         
 -12   2   5       1095.69       1266.27       110.90 o                         
 -11   2   5        994.43       1030.57        89.06 o                         
 -10   2   5         74.38        116.72        47.31 o                         
  -9   2   5       2817.45       2645.87       152.02 o                         
  -8   2   5      13500.94      13484.17       208.33 o                         
  -7   2   5        140.45         80.34        38.29 o                         
  -6   2   5       4745.22       4390.55        81.08 o                         
  -5   2   5        763.65        722.37        35.52 o                         
  -4   2   5      48130.07      49619.26       374.54 o                         
  -3   2   5       7983.03       7702.80        90.75 o                         
  -2   2   5      87246.51      92554.99      1393.39 o                         
  -1   2   5       2370.82       2985.96        65.05 o                         
   0   2   5       7144.12       7221.70        66.11 o                         
   1   2   5       9585.91      10797.04       112.90 o                         
   2   2   5        156.63        309.13        19.85 o                         
   3   2   5      35377.75      34448.00       194.57 o                         
   4   2   5        152.94        146.80        16.53 o                         
   5   2   5      11874.58      12107.11       120.15 o                         
   6   2   5       3459.04       3336.18        69.08 o                         
   7   2   5       5764.81       5619.64       121.39 o                         
   8   2   5          3.92         43.75        34.84 o                         
   9   2   5       2641.31       2721.80       113.02 o                         
  10   2   5       1100.32       1021.59        94.88 o                         
  11   2   5        211.99        230.40        61.12 o                         
 -12   3   5         77.06         77.69        54.35 o                         
 -11   3   5         27.83         68.26        53.25 o                         
 -10   3   5       5704.99       6041.33       204.80 o                         
  -9   3   5       1258.72       1326.97       101.76 o                         
  -8   3   5        175.06         88.96        38.77 o                         
  -7   3   5       1561.31       1401.88        52.31 o                         
  -6   3   5       7363.52       7856.73       109.88 o                         
  -5   3   5         43.72         41.75        23.41 o                         
  -4   3   5        937.44        835.87        54.64 o                         
  -3   3   5       3268.30       3706.55       154.65 o                         
  -2   3   5      19474.56      20820.35       471.63 o                         
  -1   3   5       2763.26       2856.99        70.74 o                         
   0   3   5      57852.01      60387.84       400.65 o                         
   1   3   5       3940.76       4394.92        61.83 o                         
   2   3   5       7517.95       7726.57       111.11 o                         
   3   3   5      19998.59      20090.24       150.76 o                         
   4   3   5      45007.02      46742.02       360.73 o                         
   5   3   5        791.83        821.93        46.06 o                         
   6   3   5       1973.14       1941.01        71.54 o                         
   7   3   5       3706.41       3632.90       101.74 o                         
   8   3   5       7552.54       7418.55       149.21 o                         
   9   3   5       1597.38       1550.44        86.09 o                         
  10   3   5        304.56        405.85        64.56 o                         
  11   3   5         47.59        141.45        62.91 o                         
 -11   4   5          3.78         43.78        56.81 o                         
 -10   4   5          9.74         97.37        58.25 o                         
  -9   4   5         11.71          4.98        39.59 o                         
  -8   4   5       4973.20       4783.86       135.40 o                         
  -7   4   5       5549.23       5160.61       128.91 o                         
  -6   4   5       7998.51       8154.95       133.25 o                         
  -5   4   5       9570.20       9925.73       141.17 o                         
  -4   4   5      27583.90      25973.76       240.63 o                         
  -3   4   5       3674.23       3825.84       118.65 o                         
  -2   4   5       3134.38       2932.29        95.69 o                         
  -1   4   5       9056.14       8241.05       147.30 o                         
   0   4   5      35286.01      35639.57       231.19 o                         
   1   4   5       8034.87       9374.44       109.16 o                         
   2   4   5      36364.44      37950.70       250.51 o                         
   3   4   5      13113.13      13640.74       114.51 o                         
   4   4   5       1912.48       1530.71        47.57 o                         
   5   4   5         12.83        117.68        32.00 o                         
   6   4   5       5412.52       5093.49       111.29 o                         
   7   4   5        549.52        692.51        54.98 o                         
   8   4   5       1452.92       1529.15        77.73 o                         
   9   4   5       1332.07       1404.85        79.72 o                         
  10   4   5       3098.16       3385.58       141.76 o                         
  11   4   5         62.45        145.40        62.02 o                         
 -11   5   5       2213.66       2446.73       143.65 o                         
 -10   5   5       3572.50       3521.75       141.03 o                         
  -9   5   5        800.81        818.15        58.69 o                         
  -8   5   5        423.59        288.47        45.92 o                         
  -7   5   5        819.15        776.90        60.08 o                         
  -6   5   5      15083.21      15228.18       181.65 o                         
  -5   5   5       6083.16       5641.21       109.03 o                         
  -4   5   5      14703.20      15981.19       147.85 o                         
  -3   5   5         14.46         82.96        32.06 o                         
  -2   5   5       6276.54       6000.56       125.72 o                         
  -1   5   5      21323.58      19176.69       181.03 o                         
   0   5   5      11600.72      12363.19       150.60 o                         
   1   5   5       1829.68       1898.66        63.17 o                         
   2   5   5        684.94        533.22        26.04 o                         
   3   5   5       3173.73       3347.78        59.94 o                         
   4   5   5      16946.84      17059.14       154.87 o                         
   5   5   5       5774.23       5536.34        86.05 o                         
   6   5   5         82.74         96.88        33.83 o                         
   7   5   5      16244.26      15759.78       223.67 o                         
   8   5   5       3639.73       3708.45       117.79 o                         
   9   5   5        377.24        433.06        49.72 o                         
  10   5   5         60.44         62.42        44.34 o                         
  11   5   5        231.41        296.55        59.53 o                         
 -11   6   5        360.09        495.79        69.77 o                         
 -10   6   5        202.20        171.02        46.22 o                         
  -9   6   5        398.04        341.49        53.55 o                         
  -8   6   5       2065.57       1934.85       111.89 o                         
  -7   6   5       1193.79        984.01        68.92 o                         
  -6   6   5       3620.51       3630.59       114.67 o                         
  -5   6   5      19429.35      18506.94       188.86 o                         
  -4   6   5       6505.09       6237.33       118.14 o                         
  -3   6   5        302.86        184.81        41.26 o                         
  -2   6   5      23860.58      24663.05       214.86 o                         
  -1   6   5       1695.03       1538.78        55.35 o                         
   0   6   5      10000.56      10244.67       148.87 o                         
   1   6   5      51551.86      52051.09       337.86 o                         
   2   6   5        169.75        217.23        27.38 o                         
   3   6   5       7252.88       7406.61       131.92 o                         
   4   6   5       1161.34       1180.43        44.15 o                         
   5   6   5      13845.06      13430.27       151.84 o                         
   6   6   5       1437.77       1335.25        68.70 o                         
   7   6   5       1576.13       1546.54        77.84 o                         
   8   6   5       1019.46        806.26        63.49 o                         
   9   6   5        785.19        752.21        63.77 o                         
  10   6   5        328.04        320.03        51.69 o                         
  11   6   5       1589.17       1685.88       109.44 o                         
 -11   7   5       2665.50       2787.10       157.79 o                         
 -10   7   5          4.18        -27.88        40.40 o                         
  -9   7   5       3791.61       4072.48       135.07 o                         
  -8   7   5         99.14         93.72        40.86 o                         
  -7   7   5       1513.61       1458.11        82.00 o                         
  -6   7   5        517.05        449.09        56.47 o                         
  -5   7   5      39612.62      38965.78       338.61 o                         
  -4   7   5         15.02         50.31        22.69 o                         
  -3   7   5       1031.08       1298.86        59.61 o                         
  -2   7   5       1307.59       1474.73        58.21 o                         
  -1   7   5      61482.30      62450.86       340.40 o                         
   0   7   5        568.94        435.78        65.65 o                         
   1   7   5       1362.13       1482.89        65.72 o                         
   2   7   5       1202.79       1218.67        53.83 o                         
   3   7   5      14954.15      14858.72       160.02 o                         
   4   7   5         12.57         17.20        31.86 o                         
   5   7   5       8547.39       8130.35       121.65 o                         
   6   7   5         57.18        192.72        44.99 o                         
   7   7   5      11233.50      10878.02       189.72 o                         
   8   7   5        113.84        140.12        45.74 o                         
   9   7   5       1486.06       1554.56        84.82 o                         
  10   7   5          5.03         18.80        46.25 o                         
  11   7   5          6.44         51.71        58.07 o                         
 -11   8   5        420.97        455.29        79.94 o                         
 -10   8   5         37.96         36.25        51.06 o                         
  -9   8   5        739.78        655.33        70.40 o                         
  -8   8   5       2485.79       2625.29       113.12 o                         
  -7   8   5       7969.22       8037.01       180.27 o                         
  -6   8   5        123.45        124.12        52.52 o                         
  -5   8   5      11821.73      11524.08       141.36 o                         
  -4   8   5       3585.61       3214.00        80.32 o                         
  -3   8   5       4282.59       4344.19       109.71 o                         
  -2   8   5       1207.84       1392.43        59.25 o                         
  -1   8   5       1549.71       1174.91        53.58 o                         
   0   8   5        409.84        489.08        40.71 o                         
   1   8   5      32520.96      30729.83       297.12 o                         
   2   8   5       6900.34       7002.14       127.64 o                         
   3   8   5       4331.39       4434.47        89.05 o                         
   4   8   5       1314.35       1435.03        73.42 o                         
   5   8   5      13674.45      13234.47       151.93 o                         
   6   8   5       7473.59       7179.81       163.29 o                         
   7   8   5       3726.83       3602.43       113.55 o                         
   8   8   5         62.59         97.88        36.83 o                         
   9   8   5         81.84        115.86        46.81 o                         
  10   8   5        495.48        546.25        69.98 o                         
 -10   9   5       1498.12       1499.33       107.63 o                         
  -9   9   5         83.98        112.48        69.01 o                         
  -8   9   5        462.76        495.87        80.18 o                         
  -7   9   5        471.79        443.39        53.11 o                         
  -6   9   5       5375.54       5130.04       153.62 o                         
  -5   9   5        559.96        615.40        50.32 o                         
  -4   9   5       4425.08       4316.61       118.52 o                         
  -3   9   5        557.74        448.73        70.64 o                         
  -2   9   5       7078.94       7191.87       132.07 o                         
  -1   9   5       3772.45       4157.97        97.97 o                         
   0   9   5      20460.91      20763.33       213.46 o                         
   1   9   5       7177.00       6714.94       149.51 o                         
   2   9   5        594.41        581.51        31.05 o                         
   3   9   5         38.02        -40.03        29.30 o                         
   4   9   5      11108.49      10837.80       155.51 o                         
   5   9   5       1216.30       1165.10        89.48 o                         
   6   9   5         21.16         62.60        31.60 o                         
   7   9   5       4460.72       4309.93       145.03 o                         
   8   9   5       1035.09        985.16        78.15 o                         
   9   9   5        153.59        274.10        56.51 o                         
  10   9   5        231.95        310.19        73.16 o                         
 -10  10   5          0.18         83.45        51.24 o                         
  -9  10   5         36.60        128.16        58.32 o                         
  -8  10   5       7734.70       7778.99       230.35 o                         
  -7  10   5       1250.84       1341.98        99.91 o                         
  -6  10   5        147.21        134.41        65.29 o                         
  -5  10   5       2730.09       2908.30       117.04 o                         
  -4  10   5       8831.20       9262.99       152.14 o                         
  -3  10   5       1436.10       1483.41        72.86 o                         
  -2  10   5       6073.88       6136.63       127.88 o                         
  -1  10   5       4614.77       4154.21       101.55 o                         
   0  10   5       1883.19       1783.71        67.06 o                         
   1  10   5       5913.63       5551.50       145.87 o                         
   2  10   5       9034.59       9124.87       117.40 o                         
   3  10   5         21.11         11.47        30.31 o                         
   4  10   5       4731.99       4385.09       105.68 o                         
   5  10   5         39.46         22.77        35.40 o                         
   6  10   5       3180.06       3098.19       140.37 o                         
   7  10   5         16.18        124.90        46.15 o                         
   8  10   5        150.49        192.38        48.16 o                         
   9  10   5         17.39         98.75        57.85 o                         
  10  10   5       2235.88       2581.43       155.41 o                         
 -10  11   5       1402.65       1536.63       115.14 o                         
  -9  11   5        294.10        328.91       111.82 o                         
  -8  11   5          9.47         74.79        50.30 o                         
  -7  11   5       1450.62       1578.86       118.71 o                         
  -6  11   5       1770.43       1724.34       107.09 o                         
  -5  11   5          3.59          8.43        39.24 o                         
  -4  11   5        372.78        401.25        59.69 o                         
  -3  11   5        328.73        522.80        50.82 o                         
  -2  11   5       6283.91       6204.50       133.45 o                         
  -1  11   5       3295.77       3485.87        97.69 o                         
   0  11   5       3867.35       3454.24        92.11 o                         
   1  11   5       3381.86       3456.84       122.09 o                         
   2  11   5       5429.86       5109.58        96.03 o                         
   3  11   5        828.43        789.13        56.69 o                         
   4  11   5       6507.00       6194.47       131.35 o                         
   5  11   5        103.75         98.21        55.80 o                         
   6  11   5         53.92         33.00        55.91 o                         
   7  11   5        395.81        517.39        61.70 o                         
   8  11   5       2140.26       2178.53       134.52 o                         
   9  11   5        375.06        442.53        75.65 o                         
  -9  12   5        623.07        486.18        87.38 o                         
  -8  12   5       3166.78       3327.50       159.86 o                         
  -7  12   5          5.66        102.08        59.19 o                         
  -6  12   5       1828.55       1756.95       129.08 o                         
  -5  12   5        292.55        291.27        66.05 o                         
  -4  12   5       6469.29       6029.92       155.18 o                         
  -3  12   5      12346.99      12165.00       182.82 o                         
  -2  12   5      11665.73      11467.24       186.06 o                         
  -1  12   5       3155.48       3082.40        97.01 o                         
   0  12   5        490.53        382.96        61.19 o                         
   1  12   5       6441.27       6485.76       154.22 o                         
   2  12   5       9776.27       9560.71       224.76 o                         
   3  12   5       2695.92       2607.78        99.28 o                         
   4  12   5         19.04         22.43        54.88 o                         
   5  12   5        208.32        142.58        54.61 o                         
   6  12   5       1943.89       1809.84       134.11 o                         
   7  12   5       1599.42       1566.14        95.43 o                         
   8  12   5        104.36        256.20        70.74 o                         
   9  12   5        177.40        261.59        70.25 o                         
  -9  13   5       1142.37       1197.50       149.56 o                         
  -8  13   5         43.79         61.66        50.16 o                         
  -7  13   5       2333.14       2109.98       127.51 o                         
  -6  13   5       1030.05        937.87       100.53 o                         
  -5  13   5       5752.27       5573.39       230.74 o                         
  -4  13   5        100.67        106.32        41.19 o                         
  -3  13   5        261.42        310.15        41.65 o                         
  -2  13   5        186.64        181.59        36.99 o                         
  -1  13   5       1602.27       1447.16        90.03 o                         
   0  13   5        289.77        263.92        53.39 o                         
   1  13   5       3350.72       3159.39       114.01 o                         
   2  13   5         94.95        158.88        49.79 o                         
   3  13   5       9068.19       8875.05       184.58 o                         
   4  13   5        424.76        414.84        74.48 o                         
   5  13   5         82.27         21.63        48.26 o                         
   6  13   5         54.31         28.16        63.12 o                         
   7  13   5       1263.14       1538.83       113.94 o                         
   8  13   5        220.83        270.91        66.23 o                         
   9  13   5       1665.00       1731.67       133.49 o                         
  -8  14   5        370.63        334.73        76.15 o                         
  -7  14   5        718.50        631.36        93.42 o                         
  -6  14   5         91.59         86.91        60.47 o                         
  -5  14   5         64.34         76.67        52.46 o                         
  -4  14   5        328.04        249.16        44.75 o                         
  -3  14   5      16282.60      16652.81       312.37 o                         
  -2  14   5        113.61        112.66        45.07 o                         
  -1  14   5       4396.07       4443.07       154.41 o                         
   0  14   5        742.37        776.43        65.64 o                         
   1  14   5       4406.37       4279.59       137.89 o                         
   2  14   5         57.28         44.20        44.29 o                         
   3  14   5       1626.64       1618.40        86.24 o                         
   4  14   5        194.12        119.83        60.57 o                         
   5  14   5       2096.98       2083.74       142.02 o                         
   6  14   5         24.58         -2.00        57.53 o                         
   7  14   5       1060.04       1015.02       114.45 o                         
   8  14   5          0.57        206.79        65.85 o                         
  -8  15   5          0.11        -19.50       108.19 o                         
  -7  15   5       1043.32        852.00        92.44 o                         
  -6  15   5        428.12        501.03        82.43 o                         
  -5  15   5       1226.81       1172.17       109.28 o                         
  -4  15   5         89.07         79.74        48.44 o                         
  -3  15   5        627.28        632.21        75.95 o                         
  -2  15   5        735.66        774.88        91.77 o                         
  -1  15   5       3883.40       3710.70       146.85 o                         
   0  15   5        900.87        891.60        67.86 o                         
   1  15   5         67.03         14.21        40.30 o                         
   2  15   5       2659.84       2711.80       131.24 o                         
   3  15   5       6668.63       6813.82       250.57 o                         
   4  15   5        147.13        123.11        53.78 o                         
   5  15   5          1.21         29.39        55.48 o                         
   6  15   5         14.26         19.47        94.65 o                         
   7  15   5        442.02        390.49        87.13 o                         
  -7  16   5         73.04         48.97        79.65 o                         
  -6  16   5         55.53        178.03        91.96 o                         
  -5  16   5        263.23        224.58        89.53 o                         
  -4  16   5        505.14        501.45        91.97 o                         
  -3  16   5       3624.30       3758.85       163.95 o                         
  -2  16   5        575.84        706.63        93.56 o                         
  -1  16   5        187.07        207.19        56.08 o                         
   0  16   5        291.77        300.54        50.24 o                         
   1  16   5        155.20        101.47        41.08 o                         
   2  16   5       2232.21       2144.69       108.83 o                         
   3  16   5        186.65        172.30        66.85 o                         
   4  16   5        100.73        132.65        68.82 o                         
   5  16   5       1027.10       1074.07       148.27 o                         
   6  16   5       1368.81       1514.48       134.05 o                         
   7  16   5        588.70        548.02        92.49 o                         
  -6  17   5       2320.19       2291.68       219.75 o                         
  -5  17   5         33.92        -13.57        75.84 o                         
  -4  17   5        883.77        721.43       107.97 o                         
  -3  17   5         79.06         75.29        54.15 o                         
  -2  17   5       2204.23       2332.21       158.41 o                         
  -1  17   5        267.92        305.71        79.30 o                         
   0  17   5       3379.50       3511.28       128.23 o                         
   1  17   5       1411.88       1548.43        97.36 o                         
   2  17   5        567.49        595.68        63.51 o                         
   3  17   5        933.19        954.53       111.28 o                         
   4  17   5       1286.17       1336.10       131.65 o                         
   5  17   5          2.73         68.16        92.70 o                         
   6  17   5         40.53         97.23        88.54 o                         
  -5  18   5        442.56        509.27       119.12 o                         
  -4  18   5        947.80       1099.06       129.37 o                         
  -3  18   5          1.73          9.57        68.91 o                         
  -2  18   5       1579.74       1696.68       139.70 o                         
  -1  18   5        586.89        855.34        87.97 o                         
   0  18   5        663.94        745.85        79.99 o                         
   1  18   5        724.38        632.54        70.49 o                         
   2  18   5       1566.40       1390.21       111.26 o                         
   3  18   5        153.90        136.54        59.63 o                         
   4  18   5        275.57        264.57        85.66 o                         
   5  18   5         53.43        120.34        89.02 o                         
  -3  19   5         20.23         62.52        68.08 o                         
  -2  19   5        974.30       1157.67       123.49 o                         
  -1  19   5       1693.88       1862.73       116.52 o                         
   0  19   5        799.07        856.37        87.06 o                         
   1  19   5         26.58         46.84        49.64 o                         
   2  19   5        420.50        421.01        69.60 o                         
   3  19   5        184.41        163.12        58.83 o                         
 -12   0   6       1103.17       1092.86       291.53 o                         
 -10   0   6       5036.83       5313.58       215.59 o                         
  -8   0   6      11792.69      10854.59       268.09 o                         
  -6   0   6       4807.75       4738.71       114.67 o                         
  -4   0   6         98.94         35.02        30.64 o                         
  -2   0   6      35839.37      39789.48       393.86 o                         
   0   0   6        196.92        192.51        34.26 o                         
   2   0   6      89290.06      90285.38       659.09 o                         
   4   0   6        128.86        191.96        27.56 o                         
   6   0   6      11418.92      10737.65       190.04 o                         
   8   0   6       6063.21       5918.80       217.76 o                         
  10   0   6        816.70       1221.34       148.95 o                         
 -12   1   6        266.01        315.52        65.45 o                         
 -11   1   6         59.08         29.19        51.02 o                         
 -10   1   6         16.51        102.90        46.58 o                         
  -9   1   6        434.57        285.92        51.28 o                         
  -8   1   6       7035.02       6508.98       130.29 o                         
  -7   1   6       1512.42       1599.39        54.70 o                         
  -6   1   6      10662.51      10287.39       123.65 o                         
  -5   1   6        369.91        511.00        29.59 o                         
  -4   1   6      18637.10      19413.59       150.65 o                         
  -3   1   6        181.88         66.02        18.82 o                         
  -2   1   6      13696.99      15627.37       125.92 o                         
  -1   1   6       1882.47       1911.53        67.29 o                         
   0   1   6      15197.10      15751.35       266.72 o                         
   1   1   6       3456.35       4052.82        77.09 o                         
   2   1   6      34550.84      33632.43       275.95 o                         
   3   1   6       1572.84       1430.81        41.73 o                         
   4   1   6      64611.04      64239.27       251.61 o                         
   5   1   6        695.88        600.93        34.10 o                         
   6   1   6       1038.31       1161.04        46.84 o                         
   7   1   6        720.24        691.74        42.06 o                         
   8   1   6        511.87        641.30        54.22 o                         
   9   1   6        621.11        845.59        77.64 o                         
  10   1   6       3361.23       3317.71       154.35 o                         
  11   1   6         69.79        181.22        86.44 o                         
 -12   2   6        704.08        715.61        93.08 o                         
 -11   2   6       1651.77       1665.41       105.10 o                         
 -10   2   6       1621.02       1680.88       102.14 o                         
  -9   2   6        113.32        114.89        44.20 o                         
  -8   2   6       7098.01       6478.90       136.25 o                         
  -7   2   6      14374.89      14119.86       168.38 o                         
  -6   2   6        776.97        793.74        39.92 o                         
  -5   2   6       4303.04       3832.91        70.78 o                         
  -4   2   6       5299.28       4921.42        74.82 o                         
  -3   2   6      33143.66      36330.94       256.96 o                         
  -2   2   6      74232.88      81174.71      1797.46 o                         
  -1   2   6      85192.41      89045.08       412.24 o                         
   0   2   6       1702.85       1993.70        43.53 o                         
   1   2   6       3479.39       3335.69        53.21 o                         
   2   2   6       7975.49       7780.04        82.29 o                         
   3   2   6      18252.31      19739.62       156.79 o                         
   4   2   6      10031.13      12537.09       141.77 o                         
   5   2   6       1123.46        956.09        38.09 o                         
   6   2   6       2080.88       2146.09        58.13 o                         
   7   2   6       7001.27       7020.95       135.88 o                         
   8   2   6       4407.72       4312.87       114.69 o                         
   9   2   6         97.68        229.52        52.85 o                         
  10   2   6        877.35        854.07        80.86 o                         
  11   2   6        485.71        431.99        72.87 o                         
 -12   3   6         69.94        104.11        56.50 o                         
 -11   3   6        442.49        575.00        81.03 o                         
 -10   3   6        199.00        318.15        72.18 o                         
  -9   3   6      11992.16      11480.76       235.93 o                         
  -8   3   6       1335.62       1130.62        62.40 o                         
  -7   3   6       1978.47       1898.93        59.94 o                         
  -6   3   6       1879.58       1883.96        59.91 o                         
  -5   3   6      11711.25      10776.24       129.09 o                         
  -4   3   6       2660.77       3114.35        72.11 o                         
  -3   3   6       7895.58       8638.58       161.64 o                         
  -2   3   6       8585.09       9834.95       263.09 o                         
  -1   3   6      21601.72      22554.75       178.32 o                         
   0   3   6       1017.71       1104.52        31.01 o                         
   1   3   6      29805.79      31060.68       166.89 o                         
   2   3   6      44708.87      45967.60       277.59 o                         
   3   3   6       1372.59       1624.14        41.52 o                         
   4   3   6      23491.67      24567.08       155.66 o                         
   5   3   6      21300.12      20527.72       154.74 o                         
   6   3   6          5.42          7.93        29.58 o                         
   7   3   6        216.46        228.03        38.69 o                         
   8   3   6         95.20        169.53        40.01 o                         
   9   3   6       5594.86       5578.89       156.74 o                         
  10   3   6        926.24       1082.14        87.72 o                         
  11   3   6        683.34        753.67        90.10 o                         
 -11   4   6       2564.82       2670.19       148.85 o                         
 -10   4   6          2.93        156.78        66.35 o                         
  -9   4   6         36.61         25.46        36.52 o                         
  -8   4   6         29.25         17.28        47.08 o                         
  -7   4   6       8287.24       8130.10       160.42 o                         
  -6   4   6      10677.64      10603.02       158.26 o                         
  -5   4   6       6317.91       6287.95       117.05 o                         
  -4   4   6       7283.25       7987.97       138.84 o                         
  -3   4   6      15250.15      16442.12       278.64 o                         
  -2   4   6        673.09        924.43        60.31 o                         
  -1   4   6       2661.98       2321.60        72.07 o                         
   0   4   6        226.40        239.55        23.20 o                         
   1   4   6       1597.36       1702.99        45.99 o                         
   2   4   6       9921.68      10158.71       119.98 o                         
   3   4   6      38824.30      39727.89       254.00 o                         
   4   4   6       1723.04       1421.17        64.65 o                         
   5   4   6         17.86         54.93        19.11 o                         
   6   4   6        579.35        571.03        46.55 o                         
   7   4   6       7299.58       7308.65       179.55 o                         
   8   4   6        286.66        344.09        59.10 o                         
   9   4   6         42.17         52.73        38.55 o                         
  10   4   6        106.16        266.11        59.25 o                         
  11   4   6       1877.90       2105.98       120.45 o                         
 -11   5   6         12.74         90.29        57.66 o                         
 -10   5   6        960.27        992.69        83.27 o                         
  -9   5   6       4358.09       4106.59       119.58 o                         
  -8   5   6         10.16         -7.88        35.11 o                         
  -7   5   6         57.41         22.64        43.38 o                         
  -6   5   6       2339.46       2184.12        76.32 o                         
  -5   5   6      12657.79      12580.09       165.21 o                         
  -4   5   6       4504.29       3819.18       109.54 o                         
  -3   5   6      20858.08      21241.50       240.25 o                         
  -2   5   6       8158.82       8832.38       173.92 o                         
  -1   5   6      22634.40      23423.57       344.13 o                         
   0   5   6      58972.50      59736.02       406.87 o                         
   1   5   6      19874.93      20949.08       165.33 o                         
   2   5   6         21.15        237.84        30.40 o                         
   3   5   6       1211.39       1084.72        47.24 o                         
   4   5   6        705.02        710.44        28.80 o                         
   5   5   6       4791.99       4751.76        86.68 o                         
   6   5   6       4558.13       4481.69       107.52 o                         
   7   5   6        680.31        839.30        62.71 o                         
   8   5   6       3741.12       3839.93       142.45 o                         
   9   5   6       1707.05       1725.43        88.17 o                         
  10   5   6        531.06        478.71        74.44 o                         
  11   5   6        156.42        211.80        55.21 o                         
 -11   6   6        625.26        802.51        94.20 o                         
 -10   6   6       1205.20       1247.36       116.71 o                         
  -9   6   6        208.96        175.69        46.28 o                         
  -8   6   6          4.90         24.86        55.42 o                         
  -7   6   6       2045.10       2057.86        93.17 o                         
  -6   6   6      13501.91      13209.19       212.06 o                         
  -5   6   6       2551.95       2600.50        93.76 o                         
  -4   6   6      13491.24      13489.87       207.40 o                         
  -3   6   6       3954.04       3627.58       106.79 o                         
  -2   6   6        824.97        811.01        47.02 o                         
  -1   6   6      12008.49      12804.82       179.50 o                         
   0   6   6        928.54       1084.57        53.23 o                         
   1   6   6       1005.46       1083.84        53.16 o                         
   2   6   6      19830.21      19512.39       145.00 o                         
   3   6   6       4645.49       4739.88        90.36 o                         
   4   6   6       2098.73       1940.49        62.73 o                         
   5   6   6        189.01        248.38        32.73 o                         
   6   6   6      10029.47       9452.48       166.64 o                         
   7   6   6       2934.40       2661.87       109.83 o                         
   8   6   6       1460.66       1195.68        72.46 o                         
   9   6   6          9.55         24.43        36.47 o                         
  10   6   6        235.63        279.14        56.00 o                         
  11   6   6        522.04        530.29        72.02 o                         
 -11   7   6         92.77        211.03       108.37 o                         
 -10   7   6       2399.39       2309.27       110.46 o                         
  -9   7   6          8.01         85.14        38.66 o                         
  -8   7   6       2553.39       2495.88       109.50 o                         
  -7   7   6        551.74        483.97        54.82 o                         
  -6   7   6       5268.84       5230.20       138.59 o                         
  -5   7   6        680.71        837.41        90.74 o                         
  -4   7   6      35958.84      34755.88       414.94 o                         
  -3   7   6       2750.79       3004.24       100.20 o                         
  -2   7   6        769.37        879.92        60.27 o                         
  -1   7   6          8.45         87.88        42.55 o                         
   0   7   6      47842.43      44663.04       335.48 o                         
   1   7   6       2062.41       2314.77        81.57 o                         
   2   7   6       2791.85       2610.56        76.59 o                         
   3   7   6       4132.06       4512.43       103.77 o                         
   4   7   6       8556.29       8740.31       128.86 o                         
   5   7   6         24.78         37.69        30.42 o                         
   6   7   6      23906.03      23651.84       263.06 o                         
   7   7   6         71.61        167.90        46.01 o                         
   8   7   6       1838.18       1805.97        87.03 o                         
   9   7   6        605.40        608.76        64.84 o                         
  10   7   6       1028.77        944.50        81.39 o                         
  11   7   6         21.19         20.93        51.54 o                         
 -11   8   6        156.01         94.94        51.08 o                         
 -10   8   6        298.61        283.03        62.49 o                         
  -9   8   6        227.00        253.68        78.97 o                         
  -8   8   6        181.30        130.23        43.69 o                         
  -7   8   6        530.90        479.51        52.82 o                         
  -6   8   6      13126.31      13011.15       186.28 o                         
  -5   8   6       3808.43       4015.34       109.11 o                         
  -4   8   6       6168.39       6144.01       151.95 o                         
  -3   8   6        635.27        643.13        55.59 o                         
  -2   8   6      12328.27      12407.31       170.74 o                         
  -1   8   6       7609.93       7450.47       128.11 o                         
   0   8   6        191.35        187.91        35.67 o                         
   1   8   6       2323.23       2480.34        89.52 o                         
   2   8   6      26822.98      26217.06       248.62 o                         
   3   8   6       6245.43       6118.03       108.45 o                         
   4   8   6        100.84         88.40        26.47 o                         
   5   8   6          1.49         86.39        24.28 o                         
   6   8   6       6456.79       6567.50       158.46 o                         
   7   8   6       1792.30       1644.53        81.33 o                         
   8   8   6       1387.76       1349.60        77.62 o                         
   9   8   6        170.30        146.20        46.87 o                         
  10   8   6         21.34         56.69        45.91 o                         
 -10   9   6       1210.98       1195.15        87.51 o                         
  -9   9   6       5104.92       5513.02       196.46 o                         
  -8   9   6         76.80         20.66        52.45 o                         
  -7   9   6       1964.23       1924.24        94.67 o                         
  -6   9   6         16.30        -20.94        45.60 o                         
  -5   9   6      13419.13      13064.93       227.31 o                         
  -4   9   6        124.85        104.68        48.09 o                         
  -3   9   6       1825.31       1764.52        83.78 o                         
  -2   9   6       1244.52       1352.42        63.64 o                         
  -1   9   6       7153.63       6190.03       137.02 o                         
   0   9   6       9403.79       9252.92       135.65 o                         
   1   9   6       9044.40       8968.84       145.16 o                         
   2   9   6        919.79        793.89        53.98 o                         
   3   9   6        587.91        634.77        52.70 o                         
   4   9   6         11.82         21.08        29.47 o                         
   5   9   6       4833.99       4628.81       106.54 o                         
   6   9   6       2445.75       2440.55       124.14 o                         
   7   9   6        613.66        531.55        61.68 o                         
   8   9   6       1570.14       1495.02        93.50 o                         
   9   9   6       2054.78       2046.56       113.91 o                         
  10   9   6        215.04        400.61        76.31 o                         
 -10  10   6        362.00        370.71        65.52 o                         
  -9  10   6         40.14        106.59        56.30 o                         
  -8  10   6        227.21        222.28        69.23 o                         
  -7  10   6       3240.22       3224.24       147.74 o                         
  -6  10   6       1171.84        995.01        94.56 o                         
  -5  10   6         29.48         22.17        31.78 o                         
  -4  10   6       1625.31       1713.44        76.28 o                         
  -3  10   6      10466.01      10053.32       198.81 o                         
  -2  10   6        133.67        191.09        34.71 o                         
  -1  10   6      15405.41      14838.67       192.78 o                         
   0  10   6       2272.27       2315.73        71.48 o                         
   1  10   6       3970.83       3886.42        74.13 o                         
   2  10   6       5086.12       5170.47        92.07 o                         
   3  10   6      14130.65      13796.78       203.39 o                         
   4  10   6         33.26         32.92        22.59 o                         
   5  10   6        668.74        684.83        61.28 o                         
   6  10   6       1193.18       1232.89        95.13 o                         
   7  10   6       1765.95       2092.79       106.48 o                         
   8  10   6         46.70         61.73        44.53 o                         
   9  10   6         40.61        123.02        46.82 o                         
  10  10   6        290.24        526.00        87.22 o                         
 -10  11   6         46.42        173.82        63.16 o                         
  -9  11   6       3335.06       3328.61       165.48 o                         
  -8  11   6        181.65        168.93        61.67 o                         
  -7  11   6        667.45        684.50        78.98 o                         
  -6  11   6          2.29        -35.17        59.40 o                         
  -5  11   6       2716.27       2530.87       112.40 o                         
  -4  11   6        682.32        631.25        64.78 o                         
  -3  11   6       4383.11       4471.10       118.89 o                         
  -2  11   6          4.93         31.79        37.10 o                         
  -1  11   6       5338.64       5108.79       119.52 o                         
   0  11   6        121.40        165.69        32.28 o                         
   1  11   6       2681.67       2379.01        92.40 o                         
   2  11   6       4953.64       4540.23       139.91 o                         
   3  11   6       2737.55       2750.90        97.51 o                         
   4  11   6       1733.03       1586.56       113.28 o                         
   5  11   6       3049.08       2906.07       151.87 o                         
   6  11   6          3.21         71.20        65.57 o                         
   7  11   6         34.57         39.90        43.70 o                         
   8  11   6          4.11         12.36        45.68 o                         
   9  11   6       1796.57       1737.79       127.15 o                         
  -9  12   6         76.72        127.68        58.11 o                         
  -8  12   6       1874.79       1929.73       129.39 o                         
  -7  12   6       3372.19       3621.21       161.90 o                         
  -6  12   6        566.44        457.05        88.02 o                         
  -5  12   6       1724.16       1798.48        98.42 o                         
  -4  12   6        105.80        111.70        49.09 o                         
  -3  12   6       6600.97       6582.49       148.57 o                         
  -2  12   6       8796.97       8503.35       163.82 o                         
  -1  12   6      11153.61      11369.51       180.51 o                         
   0  12   6       2790.08       2852.10       114.11 o                         
   1  12   6        494.07        522.98        51.83 o                         
   2  12   6       1064.47       1076.48        78.66 o                         
   3  12   6       6305.14       6393.31       152.32 o                         
   4  12   6       1882.27       1771.77       122.92 o                         
   5  12   6         22.23        -25.38        52.17 o                         
   6  12   6       1165.86       1438.63       108.41 o                         
   7  12   6       1549.24       1894.33       124.61 o                         
   8  12   6       1605.58       1767.98       129.36 o                         
   9  12   6        391.00        495.51        81.83 o                         
  -9  13   6        184.97        135.89        55.35 o                         
  -8  13   6       1035.27       1117.56       104.97 o                         
  -7  13   6         11.50         67.81        64.82 o                         
  -6  13   6        578.60        568.11        84.78 o                         
  -5  13   6        521.63        465.54        76.15 o                         
  -4  13   6       8913.95       8633.15       191.27 o                         
  -3  13   6        869.94        803.74        64.12 o                         
  -2  13   6         34.60         59.36        31.31 o                         
  -1  13   6       1242.86       1254.73        86.89 o                         
   0  13   6       3090.20       3069.68       117.04 o                         
   1  13   6       1986.92       1988.10        94.19 o                         
   2  13   6       6604.25       6619.28       183.09 o                         
   3  13   6        636.77        604.84        57.49 o                         
   4  13   6      10488.45      10178.00       336.22 o                         
   5  13   6        440.29        471.22        80.49 o                         
   6  13   6        190.05        150.69        58.93 o                         
   7  13   6          8.61         86.90        54.57 o                         
   8  13   6         62.83        178.42        93.65 o                         
  -8  14   6       1837.20       1778.93       127.96 o                         
  -7  14   6         65.19        -34.42        81.03 o                         
  -6  14   6       1298.61       1304.42       118.41 o                         
  -5  14   6         41.43         23.06        58.65 o                         
  -4  14   6         35.60         -0.22        37.20 o                         
  -3  14   6        802.59        675.30        85.66 o                         
  -2  14   6      15604.05      15489.92       282.60 o                         
  -1  14   6       2913.07       3092.76       132.98 o                         
   0  14   6       2431.55       2379.39       103.26 o                         
   1  14   6        101.17        120.18        48.17 o                         
   2  14   6       2440.16       2599.42       121.81 o                         
   3  14   6       1017.27       1018.22        83.41 o                         
   4  14   6        965.82        837.73        95.71 o                         
   5  14   6        257.87        178.58        64.24 o                         
   6  14   6       1380.05       1369.97       123.77 o                         
   7  14   6          4.60         -5.71        52.86 o                         
   8  14   6       1677.89       2014.76       139.39 o                         
  -8  15   6        723.57        793.52       106.86 o                         
  -7  15   6        185.51        239.73        76.63 o                         
  -6  15   6        246.99        108.25        60.11 o                         
  -5  15   6        537.08        442.79        97.96 o                         
  -4  15   6       2960.42       3044.50       145.67 o                         
  -3  15   6         91.09         46.32        53.06 o                         
  -2  15   6       1135.83       1031.12        84.77 o                         
  -1  15   6         17.69         68.58        50.44 o                         
   0  15   6       3409.63       3647.49       121.05 o                         
   1  15   6         62.27         51.34        38.31 o                         
   2  15   6        183.47        164.46        41.59 o                         
   3  15   6        619.62        516.09        87.38 o                         
   4  15   6       5218.48       5196.50       213.70 o                         
   5  15   6        248.74        336.66        70.77 o                         
   6  15   6          5.24        -32.94        53.12 o                         
   7  15   6         32.49        122.52        58.02 o                         
  -7  16   6        613.76        477.58       129.47 o                         
  -6  16   6         97.44        -14.60        89.00 o                         
  -5  16   6         89.12         81.37        87.40 o                         
  -4  16   6        285.51        325.67        76.85 o                         
  -3  16   6        756.47        905.83        90.10 o                         
  -2  16   6       3061.52       3201.95       260.91 o                         
  -1  16   6       1287.23       1227.00        95.30 o                         
   0  16   6         41.78         39.45        37.25 o                         
   1  16   6        461.42        460.06        56.11 o                         
   2  16   6        468.21        339.44        54.03 o                         
   3  16   6       2104.70       2212.50       156.03 o                         
   4  16   6        258.15        357.67       140.63 o                         
   5  16   6          6.22        -31.93        81.28 o                         
   6  16   6        441.15        430.83        93.25 o                         
  -6  17   6          0.48          4.92        90.18 o                         
  -5  17   6       3453.04       3431.32       253.32 o                         
  -4  17   6        263.65        360.70        78.83 o                         
  -3  17   6        987.80       1079.53       100.06 o                         
  -2  17   6         93.48         81.30        65.32 o                         
  -1  17   6       1072.35       1065.44       115.74 o                         
   0  17   6         76.58        132.82        45.17 o                         
   1  17   6       3236.27       3466.66       139.06 o                         
   2  17   6        861.10        882.15        78.73 o                         
   3  17   6        427.23        388.93        76.23 o                         
   4  17   6       1526.86       1571.87       171.61 o                         
   5  17   6       2762.93       3104.24       242.00 o                         
   6  17   6          0.80        104.15        99.77 o                         
  -5  18   6        470.57        583.23       131.25 o                         
  -4  18   6        405.35        444.80        96.86 o                         
  -3  18   6        791.58        779.79        88.20 o                         
  -2  18   6         83.20        127.35        65.44 o                         
  -1  18   6       3725.53       4083.13       180.82 o                         
   0  18   6        453.82        611.88        75.27 o                         
   1  18   6        589.88        647.14        71.42 o                         
   2  18   6        355.12        495.33        77.22 o                         
   3  18   6       1568.82       1496.84       116.94 o                         
   4  18   6        162.56        238.50       106.78 o                         
  -3  19   6         49.68         13.55       128.78 o                         
  -2  19   6         56.50        -46.32        64.20 o                         
  -1  19   6        484.64        642.41        75.81 o                         
   0  19   6       2801.68       3099.86       147.15 o                         
   1  19   6        573.90        636.98        74.01 o                         
   2  19   6          8.50         66.68        54.85 o                         
   3  19   6         80.53         45.70        59.37 o                         
 -11   0   7         13.59         52.46        80.41 o                         
  -9   0   7       6061.98       5948.65       215.49 o                         
  -7   0   7      14252.31      13287.04       204.92 o                         
  -5   0   7      29310.66      29684.82       293.46 o                         
  -3   0   7      18057.35      21639.12       288.22 o                         
  -1   0   7     138703.11     139188.89      1015.41 o                         
   1   0   7      24930.38      23126.62       483.26 o                         
   3   0   7      55658.56      56945.23       410.94 o                         
   5   0   7        601.05        781.21        56.83 o                         
   7   0   7        189.14        156.99        56.43 o                         
   9   0   7       5721.87       5866.12       275.95 o                         
  11   0   7        791.29       1120.44       147.03 o                         
 -12   1   7        385.32        385.64        75.50 o                         
 -11   1   7        457.76        284.57        69.03 o                         
 -10   1   7        133.16        178.07        60.30 o                         
  -9   1   7        999.10        902.36        73.16 o                         
  -8   1   7        275.93        375.26        45.91 o                         
  -7   1   7       5242.70       4801.82        92.30 o                         
  -6   1   7        153.43        138.91        24.47 o                         
  -5   1   7        465.23        446.48        28.13 o                         
  -4   1   7      10159.35      11671.23       126.17 o                         
  -3   1   7       9189.02      11232.06       109.67 o                         
  -2   1   7         86.70         86.40        19.38 o                         
  -1   1   7      10506.65      11966.79       214.68 o                         
   0   1   7        443.44        423.00        39.67 o                         
   1   1   7       7502.61       7866.00       114.47 o                         
   2   1   7         86.08         48.21        24.72 o                         
   3   1   7      17529.65      16757.32       138.52 o                         
   4   1   7         20.60         48.67        18.79 o                         
   5   1   7      22029.09      21822.00       230.18 o                         
   6   1   7         27.29         37.87        22.89 o                         
   7   1   7        870.55        936.63        54.87 o                         
   8   1   7          1.22         11.41        37.72 o                         
   9   1   7        149.72        185.19        49.90 o                         
  10   1   7        136.94        194.71        67.96 o                         
  11   1   7       1402.43       1554.42       120.64 o                         
 -12   2   7        392.85        437.34        79.58 o                         
 -11   2   7         96.39         93.40        49.99 o                         
 -10   2   7       5456.53       5463.31       172.48 o                         
  -9   2   7       3940.00       3876.61       138.93 o                         
  -8   2   7         29.29         30.40        32.93 o                         
  -7   2   7      16575.66      16408.56       200.15 o                         
  -6   2   7       3224.15       3060.72        70.56 o                         
  -5   2   7       4347.32       4303.39        80.68 o                         
  -4   2   7       9558.01       9850.91       111.20 o                         
  -3   2   7        443.56        293.92        26.56 o                         
  -2   2   7      10158.64      10178.32       215.96 o                         
  -1   2   7      23959.45      22882.59       186.27 o                         
   0   2   7       3397.72       3650.96        75.27 o                         
   1   2   7       2087.86       2527.54        61.69 o                         
   2   2   7      10131.35      10955.63       121.62 o                         
   3   2   7      24862.48      25435.51       156.68 o                         
   4   2   7      49620.13      49001.63       327.76 o                         
   5   2   7        715.73        812.18        32.89 o                         
   6   2   7         15.09         17.81        20.28 o                         
   7   2   7         99.72        101.53        32.79 o                         
   8   2   7       6743.18       6801.14       142.97 o                         
   9   2   7       5686.55       5961.32       239.57 o                         
  10   2   7        208.61        399.99        68.55 o                         
  11   2   7        535.13        549.56       100.20 o                         
 -11   3   7        252.86        269.54        69.01 o                         
 -10   3   7          1.53        125.02        49.14 o                         
  -9   3   7         42.56         17.23        41.19 o                         
  -8   3   7      10262.11      10141.45       172.41 o                         
  -7   3   7         20.27         27.61        27.55 o                         
  -6   3   7       4526.75       4484.39        91.03 o                         
  -5   3   7       1392.65       1568.11        59.86 o                         
  -4   3   7      58403.86      62018.60       534.33 o                         
  -3   3   7       3217.66       3029.80        75.21 o                         
  -2   3   7      17421.29      17698.46       238.31 o                         
  -1   3   7       8433.38       9051.33       131.15 o                         
   0   3   7      24652.80      26466.34       230.58 o                         
   1   3   7        193.36        399.90        25.02 o                         
   2   3   7      26366.32      25015.00       154.45 o                         
   3   3   7      23200.11      22828.09       279.23 o                         
   4   3   7        542.18        634.17        35.83 o                         
   5   3   7      10740.29      10266.62        99.46 o                         
   6   3   7       5031.44       5065.29        76.01 o                         
   7   3   7        324.26        348.26        44.26 o                         
   8   3   7         53.71         83.05        37.51 o                         
   9   3   7          4.11         13.95        43.26 o                         
  10   3   7       2772.14       2575.77       142.34 o                         
  11   3   7        114.04        174.34        60.61 o                         
 -11   4   7        693.96        696.88        89.30 o                         
 -10   4   7       5985.86       6085.49       207.42 o                         
  -9   4   7        122.19         32.15        48.53 o                         
  -8   4   7        504.70        421.05        45.11 o                         
  -7   4   7         32.97         17.08        47.35 o                         
  -6   4   7       5504.76       5698.47       110.55 o                         
  -5   4   7      14222.49      13693.62       161.96 o                         
  -4   4   7      11085.78      11159.28       307.96 o                         
  -3   4   7       8454.82       8188.24       175.83 o                         
  -2   4   7       3006.18       3126.77       127.06 o                         
  -1   4   7         78.36        102.95        14.30 o                         
   0   4   7       6649.06       7100.43        96.18 o                         
   1   4   7       6277.63       5263.76        72.16 o                         
   2   4   7       1292.72       1361.50        45.83 o                         
   3   4   7      21983.57      22959.87       162.15 o                         
   4   4   7      13171.21      13061.83       124.45 o                         
   5   4   7       4509.96       4207.96        79.74 o                         
   6   4   7        303.54        280.39        38.70 o                         
   7   4   7       3408.54       3544.84       103.68 o                         
   8   4   7       7960.49       8067.75       159.96 o                         
   9   4   7        387.42        463.98        57.74 o                         
  10   4   7        141.38         96.74        52.50 o                         
  11   4   7         19.12         34.34        50.59 o                         
 -11   5   7        948.08       1098.69       103.74 o                         
 -10   5   7        150.42         93.79        63.42 o                         
  -9   5   7        687.92        654.74        53.78 o                         
  -8   5   7       2582.53       2684.16        94.26 o                         
  -7   5   7        165.34         56.94        41.35 o                         
  -6   5   7        862.76        871.85        55.15 o                         
  -5   5   7       1046.89       1136.77        62.27 o                         
  -4   5   7      15316.47      15763.07       287.60 o                         
  -3   5   7        144.87        279.67        93.26 o                         
  -2   5   7      10021.36      10707.98       244.06 o                         
  -1   5   7        339.96        584.61        33.78 o                         
   0   5   7       6128.58       6036.44        94.11 o                         
   1   5   7      40925.59      42008.46       229.90 o                         
   2   5   7       3757.87       3495.48        77.05 o                         
   3   5   7          1.03          2.94        23.13 o                         
   4   5   7         50.32        119.51        17.29 o                         
   5   5   7        254.83        254.91        23.04 o                         
   6   5   7       3741.13       3507.03        97.49 o                         
   7   5   7       6376.19       6129.36       142.01 o                         
   8   5   7        383.36        286.56        47.01 o                         
   9   5   7       1769.16       1775.41        91.04 o                         
  10   5   7       1908.19       1884.02       109.88 o                         
  11   5   7        588.91        596.21        73.24 o                         
 -11   6   7        917.54        968.91        99.73 o                         
 -10   6   7       1364.58       1326.46        85.16 o                         
  -9   6   7       1042.21       1046.38        66.14 o                         
  -8   6   7         10.73        -70.75        48.13 o                         
  -7   6   7         51.13         95.83        46.82 o                         
  -6   6   7        573.38        547.87        46.56 o                         
  -5   6   7      46685.25      46963.44       372.42 o                         
  -4   6   7       9718.26      10143.88       185.66 o                         
  -3   6   7       6885.07       7130.96       173.54 o                         
  -2   6   7       5963.94       6167.41       133.24 o                         
  -1   6   7       1484.30       1229.32        56.52 o                         
   0   6   7      10916.02      11748.67       164.72 o                         
   1   6   7       9453.51       8321.83       128.44 o                         
   2   6   7       3306.38       3605.82        81.77 o                         
   3   6   7        745.44        603.61        39.72 o                         
   4   6   7       4080.25       4159.84       145.94 o                         
   5   6   7       1509.57       1729.34        49.33 o                         
   6   6   7        393.01        473.07        50.15 o                         
   7   6   7       6206.73       5972.21       144.00 o                         
   8   6   7        344.21        336.66        47.82 o                         
   9   6   7        829.11        770.47        64.56 o                         
  10   6   7          0.47        -18.21        44.04 o                         
  11   6   7         98.57        142.44        56.81 o                         
 -11   7   7       1233.57       1236.90       107.13 o                         
 -10   7   7         45.56        133.87        51.14 o                         
  -9   7   7       3297.82       3504.94       115.32 o                         
  -8   7   7        373.05        186.02        43.64 o                         
  -7   7   7       4425.06       4285.86       134.91 o                         
  -6   7   7       1049.77       1023.65        70.47 o                         
  -5   7   7       3613.69       3396.61       118.87 o                         
  -4   7   7        299.69        278.95        59.83 o                         
  -3   7   7      13862.00      14242.97       307.60 o                         
  -2   7   7        791.69        913.62        58.83 o                         
  -1   7   7        443.54        556.91        48.42 o                         
   0   7   7        441.46        637.68        46.85 o                         
   1   7   7      65643.19      64609.44       475.60 o                         
   2   7   7        797.92        902.49        47.34 o                         
   3   7   7       1217.60       1253.15        47.94 o                         
   4   7   7        518.68        460.81        43.32 o                         
   5   7   7      10374.47      10008.03       165.39 o                         
   6   7   7        161.30        294.14        49.69 o                         
   7   7   7      15776.08      14833.87       225.25 o                         
   8   7   7        404.56        540.68        56.93 o                         
   9   7   7       1100.08       1235.30        78.60 o                         
  10   7   7         34.13         61.61        45.67 o                         
 -11   8   7       1163.88       1163.97        99.60 o                         
 -10   8   7       1473.39       1555.37       107.38 o                         
  -9   8   7        420.44        506.37        59.20 o                         
  -8   8   7       2115.24       1861.93        96.88 o                         
  -7   8   7        300.15        234.19        49.88 o                         
  -6   8   7       6161.96       6074.69       133.02 o                         
  -5   8   7      21228.16      20982.71       248.66 o                         
  -4   8   7       2148.71       2493.66       103.16 o                         
  -3   8   7       8985.58       9571.56       186.29 o                         
  -2   8   7        355.70        455.47        41.92 o                         
  -1   8   7       8020.17       7483.58       131.65 o                         
   0   8   7        258.23        265.78        36.45 o                         
   1   8   7       5322.63       5509.74       117.61 o                         
   2   8   7       1224.43       1218.55        67.31 o                         
   3   8   7      13263.80      13609.71       177.79 o                         
   4   8   7       6349.18       5550.76       107.06 o                         
   5   8   7       5274.42       4852.20       124.31 o                         
   6   8   7        800.38        888.58        87.16 o                         
   7   8   7       1913.66       1957.03        87.45 o                         
   8   8   7       1277.73       1227.29        75.76 o                         
   9   8   7        568.73        596.82        67.00 o                         
  10   8   7        261.99        329.52        60.77 o                         
 -10   9   7         59.24        206.95        65.75 o                         
  -9   9   7       1558.05       1635.74       120.21 o                         
  -8   9   7       4025.89       3940.87       139.13 o                         
  -7   9   7        366.88        336.95        61.60 o                         
  -6   9   7          6.40         32.99        41.69 o                         
  -5   9   7        108.43         92.29        44.52 o                         
  -4   9   7      15808.09      15881.06       254.26 o                         
  -3   9   7        464.01        532.14        51.62 o                         
  -2   9   7      10978.35      10860.80       170.51 o                         
  -1   9   7       5309.95       4998.58       113.65 o                         
   0   9   7       3368.00       3664.98        89.96 o                         
   1   9   7      21183.64      21401.22       242.26 o                         
   2   9   7      19700.17      19535.17       258.18 o                         
   3   9   7       1253.15       1197.45        50.31 o                         
   4   9   7         36.30         58.18        25.32 o                         
   5   9   7        801.85        638.52        53.32 o                         
   6   9   7       3159.18       3205.01       141.53 o                         
   7   9   7       1010.41       1092.34        80.10 o                         
   8   9   7        143.45        215.30        52.81 o                         
   9   9   7       1100.51       1307.58        93.91 o                         
  10   9   7       1071.27       1202.20        94.24 o                         
 -10  10   7       1616.38       1674.91       101.57 o                         
  -9  10   7        370.30        367.84        70.59 o                         
  -8  10   7        819.33        770.79        87.14 o                         
  -7  10   7        578.89        763.37        97.88 o                         
  -6  10   7       4867.64       4868.33       138.56 o                         
  -5  10   7       2234.07       2160.58        86.78 o                         
  -4  10   7       1831.97       1598.38        89.50 o                         
  -3  10   7       6271.89       5963.94       157.72 o                         
  -2  10   7       4181.71       3994.32       108.96 o                         
  -1  10   7          2.90         39.93        46.17 o                         
   0  10   7       1932.40       2145.98        72.88 o                         
   1  10   7        648.06        756.36        41.41 o                         
   2  10   7       3864.89       3860.03       124.37 o                         
   3  10   7       1003.73        941.97        47.63 o                         
   4  10   7       6874.88       6478.96       208.47 o                         
   5  10   7         84.75         55.25        32.10 o                         
   6  10   7       1298.41       1301.94        97.39 o                         
   7  10   7        810.90        842.42        73.24 o                         
   8  10   7       2447.03       2263.97       115.98 o                         
   9  10   7         25.19         90.71        51.59 o                         
  10  10   7        131.38        134.37        66.29 o                         
 -10  11   7          9.97         31.64        73.76 o                         
  -9  11   7         80.67         85.32        79.34 o                         
  -8  11   7       4873.66       5308.83       197.93 o                         
  -7  11   7         94.40        107.96        55.26 o                         
  -6  11   7        466.49        390.13        93.75 o                         
  -5  11   7         46.55         72.87        50.93 o                         
  -4  11   7       4848.18       4740.43       149.89 o                         
  -3  11   7        377.21        315.60        48.45 o                         
  -2  11   7       9606.99       9305.16       168.49 o                         
  -1  11   7       3137.92       3076.65       135.56 o                         
   0  11   7       1926.26       1794.84        88.27 o                         
   1  11   7       2970.53       2654.35        97.50 o                         
   2  11   7      13928.30      13430.75       237.93 o                         
   3  11   7         59.04         53.52        33.62 o                         
   4  11   7         75.83         85.42        57.30 o                         
   5  11   7       1037.96       1065.65       100.93 o                         
   6  11   7       1905.32       2006.43       120.33 o                         
   7  11   7          6.99         71.56        52.81 o                         
   8  11   7         71.62         86.03        46.05 o                         
   9  11   7          1.27         89.15        59.46 o                         
  -9  12   7        330.53        297.42        65.99 o                         
  -8  12   7         50.25         55.41        57.72 o                         
  -7  12   7       2664.81       2724.38       188.52 o                         
  -6  12   7       4775.08       4723.03       204.79 o                         
  -5  12   7         41.20         84.00        38.98 o                         
  -4  12   7       1110.04       1163.25       102.23 o                         
  -3  12   7        923.57       1004.30        66.38 o                         
  -2  12   7       4332.02       4263.26       119.21 o                         
  -1  12   7      12538.63      13025.00       195.93 o                         
   0  12   7       9728.22       9849.39       190.11 o                         
   1  12   7       1063.98        959.94        67.18 o                         
   2  12   7       1284.73       1308.18        83.75 o                         
   3  12   7       2261.02       2015.00       100.84 o                         
   4  12   7       4412.06       4226.64       180.09 o                         
   5  12   7       2393.74       2190.80       141.88 o                         
   6  12   7         10.52         59.83        48.77 o                         
   7  12   7        935.90        848.61        89.69 o                         
   8  12   7       1667.49       1759.32       127.94 o                         
   9  12   7        546.30        550.39       102.98 o                         
  -9  13   7        424.73        324.26        69.98 o                         
  -8  13   7        493.54        665.86        86.89 o                         
  -7  13   7       5198.17       5452.37       202.91 o                         
  -6  13   7        351.04        400.14        93.22 o                         
  -5  13   7         28.72         77.48        64.47 o                         
  -4  13   7        524.37        401.78        56.34 o                         
  -3  13   7      13841.11      13440.23       219.49 o                         
  -2  13   7         92.28        186.94        43.75 o                         
  -1  13   7       1975.51       2137.95       117.59 o                         
   0  13   7        722.69        764.58        65.40 o                         
   1  13   7        936.81        822.81        64.82 o                         
   2  13   7       1057.88        882.37        66.82 o                         
   3  13   7       1985.35       2106.55       107.58 o                         
   4  13   7        161.10        190.44        69.70 o                         
   5  13   7       5752.52       5789.27       271.56 o                         
   6  13   7        844.27        982.05        92.36 o                         
   7  13   7        476.34        594.55        94.07 o                         
   8  13   7          2.82         24.11        55.61 o                         
  -8  14   7         36.99        192.24        70.33 o                         
  -7  14   7       2643.68       2770.36       149.62 o                         
  -6  14   7        180.83        108.94        57.44 o                         
  -5  14   7        361.34        260.36        63.74 o                         
  -4  14   7        100.39         95.40        36.50 o                         
  -3  14   7          9.44         59.64        56.36 o                         
  -2  14   7        647.79        664.79        68.96 o                         
  -1  14   7      15736.64      15343.52       331.42 o                         
   0  14   7        257.11        296.82        48.15 o                         
   1  14   7         12.86        -14.20        39.83 o                         
   2  14   7       1065.11       1021.15        73.97 o                         
   3  14   7       3120.13       2686.30       124.84 o                         
   4  14   7        109.31        137.22        92.88 o                         
   5  14   7        567.62        507.59        84.67 o                         
   6  14   7         62.24         27.25        55.19 o                         
   7  14   7        446.25        709.76        88.14 o                         
   8  14   7        153.15        338.56        94.51 o                         
  -7  15   7       1607.31       1697.14       122.86 o                         
  -6  15   7         88.88        103.90        62.35 o                         
  -5  15   7         11.20       -119.11       122.39 o                         
  -4  15   7        317.04        292.06        68.40 o                         
  -3  15   7       3787.30       3748.08       183.20 o                         
  -2  15   7        745.04        733.17        73.12 o                         
  -1  15   7       2674.53       2550.70       112.10 o                         
   0  15   7          6.77         54.00        38.56 o                         
   1  15   7       1561.26       1413.27        87.23 o                         
   2  15   7       1428.18       1460.99       111.75 o                         
   3  15   7        701.34        660.25        89.80 o                         
   4  15   7          4.71        107.77        81.51 o                         
   5  15   7       3525.16       3342.09       182.65 o                         
   6  15   7         87.78         79.07        69.14 o                         
   7  15   7        205.36        248.87        93.23 o                         
  -7  16   7        421.57        596.85       105.72 o                         
  -6  16   7       1464.59       1580.85       180.14 o                         
  -5  16   7        189.14        369.25       119.37 o                         
  -4  16   7        103.16        147.42        95.78 o                         
  -3  16   7        458.87        535.69        75.33 o                         
  -2  16   7       1207.27       1103.93       114.00 o                         
  -1  16   7       2397.11       2480.20       115.16 o                         
   0  16   7        521.48        585.75        57.25 o                         
   1  16   7        302.95        395.64        54.62 o                         
   2  16   7        984.75        979.29        79.37 o                         
   3  16   7        902.67        893.54        90.89 o                         
   4  16   7        572.65        552.58       104.58 o                         
   5  16   7        249.98        329.99        96.05 o                         
   6  16   7         26.63          4.46        63.26 o                         
  -6  17   7        195.40        174.86       108.87 o                         
  -5  17   7         16.22         25.91       147.22 o                         
  -4  17   7       2018.57       2165.45       165.14 o                         
  -3  17   7        848.09        930.94        93.49 o                         
  -2  17   7       2885.55       2912.28       222.57 o                         
  -1  17   7         39.28        119.60        51.54 o                         
   0  17   7        879.43        931.95        72.64 o                         
   1  17   7          1.68         39.94        40.89 o                         
   2  17   7       4712.89       4549.77       161.61 o                         
   3  17   7        607.92        572.52        78.22 o                         
   4  17   7        116.18        159.00       131.41 o                         
   5  17   7        800.35        761.87       136.85 o                         
  -5  18   7       1203.39       1430.96       186.32 o                         
  -4  18   7        676.18        953.56       142.01 o                         
  -3  18   7        300.63        374.98        72.93 o                         
  -2  18   7        902.71        984.32       118.19 o                         
  -1  18   7         31.37         50.56        45.62 o                         
   0  18   7       2296.05       2369.93       126.14 o                         
   1  18   7        321.20        497.08        70.22 o                         
   2  18   7        380.40        352.94        69.29 o                         
   3  18   7        110.29        -10.91        51.66 o                         
   4  18   7       1215.75       1371.21       136.27 o                         
  -3  19   7        616.80        927.53       127.92 o                         
  -2  19   7        285.00        197.56        67.98 o                         
  -1  19   7         83.81        106.39        58.33 o                         
   0  19   7         50.03        164.73        56.67 o                         
   1  19   7       2263.40       2455.47       119.98 o                         
   2  19   7        863.53        853.68       101.22 o                         
   3  19   7         77.31         -3.29        57.91 o                         
 -12   0   8        907.92       1301.90       192.41 o                         
 -10   0   8        190.07        110.65        58.04 o                         
  -8   0   8      21636.98      20688.98       326.96 o                         
  -6   0   8       4863.78       4382.06       114.38 o                         
  -4   0   8       7522.61       8551.78       165.53 o                         
  -2   0   8        147.36        224.28        54.08 o                         
   0   0   8        463.29        477.18        78.36 o                         
   2   0   8       6045.08       5616.48       151.16 o                         
   4   0   8      57975.31      56886.88       461.75 o                         
   6   0   8       9551.53       9267.54       202.30 o                         
   8   0   8        243.94        232.77        70.11 o                         
  10   0   8       3986.83       4377.56       257.78 o                         
 -12   1   8       1458.16       1526.01       152.61 o                         
 -11   1   8        870.32        859.70        80.07 o                         
 -10   1   8        541.01        481.79        59.94 o                         
  -9   1   8        981.83        913.25        66.57 o                         
  -8   1   8       2280.16       2222.06        76.14 o                         
  -7   1   8       1966.95       1936.90        61.79 o                         
  -6   1   8      14048.08      14061.66       142.09 o                         
  -5   1   8        552.63        510.35        45.30 o                         
  -4   1   8      11526.12      14666.17       153.85 o                         
  -3   1   8        212.24        257.20        30.53 o                         
  -2   1   8     153501.05     154693.94       439.95 o                         
  -1   1   8         99.53         38.43        33.12 o                         
   0   1   8       4575.40       5541.37       141.82 o                         
   1   1   8         13.72         65.85        27.70 o                         
   2   1   8      13448.68      12783.03       158.16 o                         
   3   1   8        533.33        437.45        26.62 o                         
   4   1   8      13846.75      14330.41       127.60 o                         
   5   1   8         31.07         35.58        19.23 o                         
   6   1   8       3621.99       3357.76        82.91 o                         
   7   1   8        859.08        858.38        47.24 o                         
   8   1   8         79.81         49.05        45.47 o                         
   9   1   8        127.60        210.39        65.14 o                         
  10   1   8        610.25        852.19        92.96 o                         
  11   1   8         26.30        143.03        66.09 o                         
 -12   2   8         54.72        108.36        48.64 o                         
 -11   2   8        174.26        187.90        51.76 o                         
 -10   2   8        202.57        186.38        51.81 o                         
  -9   2   8       3807.63       3908.32       138.86 o                         
  -8   2   8      12635.66      12228.78       187.45 o                         
  -7   2   8        122.97        177.57        33.06 o                         
  -6   2   8      13289.80      12943.50       142.88 o                         
  -5   2   8      16432.71      16469.26       158.45 o                         
  -4   2   8       3192.70       3137.93        68.27 o                         
  -3   2   8      40135.95      41883.77       530.38 o                         
  -2   2   8       5499.21       6995.35       113.61 o                         
  -1   2   8      23972.13      26891.22       208.31 o                         
   0   2   8      18059.62      18997.69       233.19 o                         
   1   2   8      24014.00      24589.09       218.81 o                         
   2   2   8      11307.27      12568.82       133.18 o                         
   3   2   8        500.05        594.59        30.50 o                         
   4   2   8      29602.22      30682.47       249.59 o                         
   5   2   8      12386.60      11791.71       120.81 o                         
   6   2   8       4393.77       4313.47        86.32 o                         
   7   2   8        321.71        272.45        39.08 o                         
   8   2   8        637.59        637.98        55.62 o                         
   9   2   8       4395.95       4402.26       156.78 o                         
  10   2   8       3811.95       3966.54       156.52 o                         
  11   2   8         77.04        264.71        73.93 o                         
 -11   3   8       5061.34       4987.83       195.57 o                         
 -10   3   8        625.02        736.27        94.43 o                         
  -9   3   8          3.08        -39.41        41.98 o                         
  -8   3   8        876.63        950.01        59.04 o                         
  -7   3   8      11049.77      10386.43       147.37 o                         
  -6   3   8        382.76        399.79        39.54 o                         
  -5   3   8       7324.02       8000.03       133.27 o                         
  -4   3   8       1659.04       1578.33        67.65 o                         
  -3   3   8      37772.15      39824.77       455.94 o                         
  -2   3   8       3699.89       3888.83       119.92 o                         
  -1   3   8        140.63        218.92        35.86 o                         
   0   3   8      13046.13      13718.35       121.99 o                         
   1   3   8      31786.86      32581.90       260.22 o                         
   2   3   8        228.64        282.94        22.27 o                         
   3   3   8      47740.00      47408.34       247.79 o                         
   4   3   8       9948.19       9068.12       109.51 o                         
   5   3   8        931.10        897.34        35.20 o                         
   6   3   8       5856.66       5725.57        98.68 o                         
   7   3   8      17701.95      17097.75       278.61 o                         
   8   3   8         37.89        169.87        62.41 o                         
   9   3   8        392.65        515.36        63.45 o                         
  10   3   8          3.21        106.18        85.71 o                         
  11   3   8        930.52        950.09        96.47 o                         
 -11   4   8         37.09        246.85        69.69 o                         
 -10   4   8        852.65        832.60        82.12 o                         
  -9   4   8       5204.27       5189.07       144.66 o                         
  -8   4   8         62.23         92.20        41.80 o                         
  -7   4   8       1745.66       1509.43        58.98 o                         
  -6   4   8       2795.39       2589.93        73.35 o                         
  -5   4   8      19261.74      20304.90       270.48 o                         
  -4   4   8      24751.40      24437.27       313.55 o                         
  -3   4   8      23472.65      23004.14       290.70 o                         
  -2   4   8       9371.73       9259.34       187.59 o                         
  -1   4   8      10455.91       9880.40        95.90 o                         
   0   4   8       6403.72       6878.74        82.52 o                         
   1   4   8      35113.73      35160.86       198.54 o                         
   2   4   8        998.58        968.51        41.51 o                         
   3   4   8       1161.95       1118.60        41.00 o                         
   4   4   8       9025.53       9280.77       116.38 o                         
   5   4   8       4511.67       4359.72        64.59 o                         
   6   4   8       4726.20       4342.88       108.39 o                         
   7   4   8        121.51        185.73        41.01 o                         
   8   4   8       1775.54       1850.23        83.75 o                         
   9   4   8       4264.51       4386.35       128.00 o                         
  10   4   8         75.16        103.28        46.84 o                         
  11   4   8        152.63        159.66        61.20 o                         
 -11   5   8       1324.10       1426.83       115.18 o                         
 -10   5   8        604.78        754.58        76.24 o                         
  -9   5   8        299.36        216.01        55.76 o                         
  -8   5   8       1148.82       1020.83        64.35 o                         
  -7   5   8       2054.75       1848.98        71.09 o                         
  -6   5   8       2203.21       2136.34        74.31 o                         
  -5   5   8       2723.65       2669.47        86.03 o                         
  -4   5   8       3795.89       3611.98       113.94 o                         
  -3   5   8       6544.72       6689.36       214.86 o                         
  -2   5   8        121.00        115.06        36.47 o                         
  -1   5   8        668.11        937.75        32.48 o                         
   0   5   8       5670.34       5404.23        92.20 o                         
   1   5   8       1244.45       1200.48        39.43 o                         
   2   5   8      11918.21      11749.07       153.97 o                         
   3   5   8      10256.81       9963.88       139.01 o                         
   4   5   8       1194.00        974.10        39.03 o                         
   5   5   8        161.84        173.57        25.21 o                         
   6   5   8        147.37         93.94        25.95 o                         
   7   5   8       7067.45       7032.14       145.63 o                         
   8   5   8       2492.09       2324.64        92.03 o                         
   9   5   8        578.95        535.97        59.60 o                         
  10   5   8        516.33        569.51        70.35 o                         
  11   5   8        653.43        690.15        79.28 o                         
 -11   6   8         20.91         72.66        54.32 o                         
 -10   6   8       2646.02       2759.27       132.02 o                         
  -9   6   8        998.37        943.38        69.22 o                         
  -8   6   8       1672.83       1528.43        78.31 o                         
  -7   6   8        254.88        286.47        46.98 o                         
  -6   6   8        406.43        336.08        73.25 o                         
  -5   6   8       2368.64       2447.93       101.52 o                         
  -4   6   8      37526.03      36317.05       420.30 o                         
  -3   6   8       2831.35       3368.40       127.27 o                         
  -2   6   8        488.35        586.84        48.85 o                         
  -1   6   8       7836.31       7805.76       118.80 o                         
   0   6   8      20997.35      22051.11       212.81 o                         
   1   6   8       1391.35       1276.02        49.16 o                         
   2   6   8        915.60       1037.69        47.57 o                         
   3   6   8       1990.11       2221.71        70.55 o                         
   4   6   8       2252.99       2276.77        74.61 o                         
   5   6   8        979.49        864.22        36.52 o                         
   6   6   8       8802.38       8656.71       153.26 o                         
   7   6   8         20.65        154.31        44.03 o                         
   8   6   8       1001.09        995.28        68.98 o                         
   9   6   8        290.97        367.22        52.17 o                         
  10   6   8        685.42        586.21        68.96 o                         
  11   6   8         91.44        139.47        59.57 o                         
 -11   7   8        417.49        450.16        69.77 o                         
 -10   7   8       1666.57       1891.09       104.71 o                         
  -9   7   8         18.44         77.51        42.00 o                         
  -8   7   8       2529.17       2418.25        99.61 o                         
  -7   7   8       1857.26       1731.56        89.70 o                         
  -6   7   8       7273.21       7485.55       173.76 o                         
  -5   7   8         43.51         34.79        57.53 o                         
  -4   7   8       8280.72       8088.89       177.28 o                         
  -3   7   8        168.80        160.88        47.04 o                         
  -2   7   8      11098.95      10483.10       183.67 o                         
  -1   7   8        752.21        883.23        47.29 o                         
   0   7   8        714.19        747.87        57.12 o                         
   1   7   8        348.50        429.41        37.53 o                         
   2   7   8      48630.99      45162.87       399.72 o                         
   3   7   8       1444.51       1406.27        65.30 o                         
   4   7   8        236.69        196.37        34.82 o                         
   5   7   8        159.10        165.70        34.50 o                         
   6   7   8       1185.60       1212.31        76.71 o                         
   7   7   8          5.82         72.16        39.26 o                         
   8   7   8       3564.79       3375.07       117.88 o                         
   9   7   8        184.29        266.57        51.95 o                         
  10   7   8        712.32        766.61        78.57 o                         
 -11   8   8        232.71        214.19        72.10 o                         
 -10   8   8       3806.46       3757.03       159.30 o                         
  -9   8   8       3927.96       4082.62       127.39 o                         
  -8   8   8        471.54        389.52        53.92 o                         
  -7   8   8        689.26        703.71        62.87 o                         
  -6   8   8          3.41         30.28        95.27 o                         
  -5   8   8      11140.88      10700.29       260.14 o                         
  -4   8   8      23546.75      22324.40       353.43 o                         
  -3   8   8       5734.37       5558.22       146.66 o                         
  -2   8   8       5280.66       5376.49       119.94 o                         
  -1   8   8       3535.86       3817.87        96.80 o                         
   0   8   8       1684.94       1732.48        75.26 o                         
   1   8   8       6180.96       5874.60       123.03 o                         
   2   8   8       2010.80       1943.43        82.60 o                         
   3   8   8       1077.59        960.88        65.59 o                         
   4   8   8      13250.01      12827.33       235.75 o                         
   5   8   8        544.72        562.78        54.69 o                         
   6   8   8       9208.17       8855.22       224.34 o                         
   7   8   8        593.35        618.31        57.82 o                         
   8   8   8       2030.38       2127.81       111.34 o                         
   9   8   8        437.34        568.26        68.58 o                         
  10   8   8        677.70        652.17        73.12 o                         
 -10   9   8        721.33        793.18        75.65 o                         
  -9   9   8        461.19        448.58        66.00 o                         
  -8   9   8        488.63        407.85        64.58 o                         
  -7   9   8       2080.75       1873.24       104.60 o                         
  -6   9   8       4566.07       5075.82       150.54 o                         
  -5   9   8        565.64        568.20        73.88 o                         
  -4   9   8        326.94        358.16        54.68 o                         
  -3   9   8       4822.56       4526.82       136.48 o                         
  -2   9   8       3646.34       3454.37       101.30 o                         
  -1   9   8       4261.76       4684.45        98.99 o                         
   0   9   8      14825.61      15219.74       226.58 o                         
   1   9   8      17276.04      17377.61       220.61 o                         
   2   9   8      24474.80      22875.89       296.51 o                         
   3   9   8      16448.57      15898.10       230.78 o                         
   4   9   8        827.20        708.67        55.13 o                         
   5   9   8        110.62        112.18        31.82 o                         
   6   9   8         49.85         25.68        46.15 o                         
   7   9   8       2492.23       2525.79       115.62 o                         
   8   9   8        530.99        603.37        67.62 o                         
   9   9   8        462.76        451.66        63.88 o                         
  10   9   8        224.37        239.98        55.62 o                         
 -10  10   8        551.65        657.76        69.73 o                         
  -9  10   8       1934.04       1932.69       129.63 o                         
  -8  10   8       1065.50       1027.15        97.54 o                         
  -7  10   8        245.05        264.96        59.81 o                         
  -6  10   8        317.34        316.18        54.96 o                         
  -5  10   8      11002.79      10929.45       189.22 o                         
  -4  10   8        261.89        222.84        54.52 o                         
  -3  10   8       7967.69       8017.01       247.71 o                         
  -2  10   8       3003.59       2940.36        98.05 o                         
  -1  10   8       1237.41       1273.34        59.13 o                         
   0  10   8        613.88        582.34        45.68 o                         
   1  10   8       9032.04       8861.45       167.02 o                         
   2  10   8        223.70        260.56        43.76 o                         
   3  10   8          8.36         -0.87        32.99 o                         
   4  10   8         89.58         62.18        35.16 o                         
   5  10   8       4971.30       4930.07       135.77 o                         
   6  10   8         83.02         94.60        54.02 o                         
   7  10   8        173.15        225.80        63.31 o                         
   8  10   8        794.66        922.95        82.91 o                         
   9  10   8       1192.77       1119.75        90.12 o                         
  10  10   8         61.85        121.77        57.55 o                         
 -10  11   8          1.09         32.25        63.13 o                         
  -9  11   8        101.14         78.07        56.23 o                         
  -8  11   8        116.41        184.34        65.39 o                         
  -7  11   8       6137.51       6191.55       205.96 o                         
  -6  11   8         40.42         68.41        57.47 o                         
  -5  11   8       1630.78       1444.02        90.93 o                         
  -4  11   8          1.72         19.49        47.97 o                         
  -3  11   8       2755.94       2807.77       116.27 o                         
  -2  11   8       1418.40       1419.10        72.03 o                         
  -1  11   8       9880.54       9794.73       153.84 o                         
   0  11   8       1463.22       1327.69        59.49 o                         
   1  11   8       4621.84       4534.49        93.17 o                         
   2  11   8       5518.18       5440.50       139.52 o                         
   3  11   8      10714.99      10235.10       241.47 o                         
   4  11   8       3647.29       3601.69       166.01 o                         
   5  11   8       1065.47        991.15        87.60 o                         
   6  11   8        533.04        560.03        74.45 o                         
   7  11   8       2258.10       2199.41       131.38 o                         
   8  11   8          2.95         54.46        44.40 o                         
   9  11   8        488.00        406.46        88.39 o                         
  -9  12   8        897.48        892.08        97.87 o                         
  -8  12   8        906.83        883.76        97.14 o                         
  -7  12   8          5.10        128.97        85.56 o                         
  -6  12   8         69.85         19.53        60.06 o                         
  -5  12   8       4029.82       3914.65       146.64 o                         
  -4  12   8         10.65        -50.34        79.07 o                         
  -3  12   8       2378.21       2196.65       116.26 o                         
  -2  12   8       1321.44       1390.29        73.40 o                         
  -1  12   8       3430.81       3495.13        96.92 o                         
   0  12   8       7794.05       7598.61       167.29 o                         
   1  12   8      11167.69      10801.10       201.06 o                         
   2  12   8        317.30        313.32        46.94 o                         
   3  12   8       1945.59       1976.87       100.11 o                         
   4  12   8       8769.78       8789.20       258.73 o                         
   5  12   8       2125.82       2073.85       120.43 o                         
   6  12   8       1018.10        914.04        90.92 o                         
   7  12   8         20.10        136.84        62.15 o                         
   8  12   8        167.78        229.24        53.81 o                         
   9  12   8       1057.49       1331.01       117.85 o                         
  -9  13   8         33.21        -39.64        56.80 o                         
  -8  13   8       1622.95       1679.19       126.82 o                         
  -7  13   8        434.10        578.60        80.90 o                         
  -6  13   8       5509.79       5461.97       225.70 o                         
  -5  13   8        294.57        277.57        55.50 o                         
  -4  13   8        398.84        319.19        47.97 o                         
  -3  13   8       1370.09       1495.17        79.27 o                         
  -2  13   8      21351.53      20941.10       270.93 o                         
  -1  13   8        243.55        322.78        54.93 o                         
   0  13   8         77.17        100.15        44.99 o                         
   1  13   8          3.63        -44.27        40.30 o                         
   2  13   8        707.04        772.63        61.76 o                         
   3  13   8        297.17        365.01        54.68 o                         
   4  13   8       7965.63       7687.76       260.24 o                         
   5  13   8         17.27        156.37        73.51 o                         
   6  13   8       3853.11       4107.84       174.30 o                         
   7  13   8        262.01        290.32        67.70 o                         
   8  13   8        273.05        356.01        72.55 o                         
  -8  14   8       2153.87       2277.73       144.23 o                         
  -7  14   8        115.03        239.53        81.52 o                         
  -6  14   8       1523.00       1584.53       134.14 o                         
  -5  14   8       1013.04       1005.55       117.53 o                         
  -4  14   8        824.89        833.31        69.64 o                         
  -3  14   8        221.05        259.69        68.97 o                         
  -2  14   8         91.64        101.83        45.59 o                         
  -1  14   8        129.60        182.57        56.26 o                         
   0  14   8      10920.68      11028.88       221.55 o                         
   1  14   8         83.40         34.16        44.59 o                         
   2  14   8        664.27        736.85        64.26 o                         
   3  14   8         52.91          1.24        55.33 o                         
   4  14   8       3365.02       3313.09       289.78 o                         
   5  14   8          4.39         36.47        56.39 o                         
   6  14   8        120.64        114.55        58.71 o                         
   7  14   8         47.65        146.16        57.53 o                         
   8  14   8         75.86        183.99        64.70 o                         
  -7  15   8        463.24        600.23        83.65 o                         
  -6  15   8       1770.90       1729.39       186.21 o                         
  -5  15   8        946.40       1022.26       150.63 o                         
  -4  15   8        741.98        596.54        76.59 o                         
  -3  15   8        256.24        180.83        67.70 o                         
  -2  15   8       4681.08       4789.18       169.40 o                         
  -1  15   8        568.15        580.51        69.72 o                         
   0  15   8        519.52        560.25        56.73 o                         
   1  15   8        372.89        293.96        56.63 o                         
   2  15   8        936.50        944.70        74.95 o                         
   3  15   8       1521.45       1479.97       106.05 o                         
   4  15   8       1925.58       1720.72       170.84 o                         
   5  15   8          2.82         67.42        88.13 o                         
   6  15   8       2306.81       2262.47       138.08 o                         
   7  15   8        309.41        402.90        75.53 o                         
  -7  16   8         54.14        134.46        98.18 o                         
  -6  16   8        694.39        684.52       133.58 o                         
  -5  16   8       1824.37       1970.49       289.01 o                         
  -4  16   8        589.11        643.31       152.03 o                         
  -3  16   8        365.09        339.07        89.47 o                         
  -2  16   8         68.64         75.57        58.37 o                         
  -1  16   8        366.09        381.74        56.47 o                         
   0  16   8       3451.51       3659.37       128.49 o                         
   1  16   8       2252.28       2134.25       109.88 o                         
   2  16   8        276.58        331.48        53.53 o                         
   3  16   8         72.93         75.90        53.68 o                         
   4  16   8        768.78        850.01       134.13 o                         
   5  16   8        579.34        600.28       121.60 o                         
   6  16   8         63.85         77.68        53.28 o                         
  -6  17   8        117.06         46.24        85.24 o                         
  -5  17   8        600.39        596.69       133.17 o                         
  -4  17   8         41.48          8.54        68.27 o                         
  -3  17   8       1780.43       1966.15       131.93 o                         
  -2  17   8        485.12        439.78        81.02 o                         
  -1  17   8       2408.98       2501.78       110.38 o                         
   0  17   8        134.99        167.37        45.60 o                         
   1  17   8       1182.95       1230.20        90.07 o                         
   2  17   8         30.94         53.12        56.81 o                         
   3  17   8       2938.54       2924.49       155.15 o                         
   4  17   8        262.55        256.33        71.17 o                         
   5  17   8         41.37        -20.83        82.54 o                         
  -4  18   8        940.63       1076.20       135.78 o                         
  -3  18   8        891.26        947.39        98.24 o                         
  -2  18   8        353.85        441.69       105.56 o                         
  -1  18   8        284.94        223.61        62.36 o                         
   0  18   8        144.81         86.99        43.87 o                         
   1  18   8       2800.90       2805.61       133.02 o                         
   2  18   8         14.86         44.98        54.87 o                         
   3  18   8         49.45        -27.50        53.92 o                         
   4  18   8        144.90         99.54        70.05 o                         
  -3  19   8        723.75        748.23       121.20 o                         
  -2  19   8        528.07        505.07        93.94 o                         
  -1  19   8        467.33        405.52        76.39 o                         
   0  19   8        581.56        666.75        76.98 o                         
   1  19   8        120.79        283.48        60.06 o                         
   2  19   8       1833.96       1860.32       133.96 o                         
 -11   0   9        110.90        163.13        83.14 o                         
  -9   0   9        473.21        337.52        70.03 o                         
  -7   0   9      30034.08      29645.72       312.83 o                         
  -5   0   9       4482.56       4720.58       127.78 o                         
  -3   0   9       6019.25       5506.52       121.49 o                         
  -1   0   9      22469.54      23580.39       478.13 o                         
   1   0   9       2791.38       2951.74       115.86 o                         
   3   0   9         57.61         11.23        61.10 o                         
   5   0   9       6310.52       5683.77       128.80 o                         
   7   0   9         45.30         86.21        40.44 o                         
   9   0   9        705.19       1045.70       131.81 o                         
  11   0   9       2355.87       2273.59       204.08 o                         
 -11   1   9       1471.05       1557.01       101.19 o                         
 -10   1   9        963.82        992.04        79.91 o                         
  -9   1   9       4765.39       5039.42       138.60 o                         
  -8   1   9        339.54        302.26        32.34 o                         
  -7   1   9       2111.26       2080.46        64.61 o                         
  -6   1   9       4697.06       4941.91        86.80 o                         
  -5   1   9       7958.31       7297.63       106.47 o                         
  -4   1   9       1266.29       1057.50        42.06 o                         
  -3   1   9       4207.02       5051.10        81.42 o                         
  -2   1   9        453.60        556.20        31.51 o                         
  -1   1   9      56404.84      59019.42       535.40 o                         
   0   1   9       3903.19       3901.23       113.71 o                         
   1   1   9       7280.66       7410.86       126.69 o                         
   2   1   9        289.34        242.85        29.82 o                         
   3   1   9      16701.96      17179.97       168.12 o                         
   4   1   9       3956.27       4280.54        77.11 o                         
   5   1   9      13428.81      12527.09       147.37 o                         
   6   1   9         28.35         50.03        28.01 o                         
   7   1   9       2019.17       2058.78       102.79 o                         
   8   1   9        311.50        365.85        62.06 o                         
   9   1   9       3384.93       3735.92       161.54 o                         
  10   1   9         47.80        313.10        72.95 o                         
  11   1   9         37.81        162.09        67.18 o                         
 -11   2   9        189.27        221.58        52.97 o                         
 -10   2   9        359.79        303.55        50.86 o                         
  -9   2   9        697.08        611.58        57.67 o                         
  -8   2   9       2534.17       2270.10        85.20 o                         
  -7   2   9      13065.82      12402.61       193.51 o                         
  -6   2   9       3105.53       3122.90        77.44 o                         
  -5   2   9       6483.83       6696.21       103.13 o                         
  -4   2   9      14036.93      12993.99       136.29 o                         
  -3   2   9      17485.73      17240.59       139.05 o                         
  -2   2   9       5909.01       6798.28       152.89 o                         
  -1   2   9      18225.34      20445.55       245.95 o                         
   0   2   9      18149.70      19609.08       178.34 o                         
   1   2   9      35144.33      36862.98       419.55 o                         
   2   2   9      21772.79      20789.09       163.25 o                         
   3   2   9       3112.25       3202.59        65.55 o                         
   4   2   9        573.55        489.38        30.28 o                         
   5   2   9      13953.97      13220.39       133.02 o                         
   6   2   9      11712.87      11226.77       141.37 o                         
   7   2   9        377.16        308.75        44.11 o                         
   8   2   9        568.12        514.51        51.24 o                         
   9   2   9          9.96         60.21        48.84 o                         
  10   2   9       2198.07       2497.44       142.96 o                         
  11   2   9       1429.43       1728.69       130.32 o                         
 -11   3   9        183.15        320.21        70.57 o                         
 -10   3   9       4053.12       3804.04       144.95 o                         
  -9   3   9        355.32        209.41        50.14 o                         
  -8   3   9        893.34        809.49        56.31 o                         
  -7   3   9        313.95        181.23        35.06 o                         
  -6   3   9      12473.29      12836.16       167.35 o                         
  -5   3   9       1154.31       1354.20        60.65 o                         
  -4   3   9      24717.61      25176.47       225.31 o                         
  -3   3   9       7531.76       8256.05       126.08 o                         
  -2   3   9      17807.07      19748.34       268.33 o                         
  -1   3   9        159.05        240.96        28.50 o                         
   0   3   9      15903.70      13672.76       157.98 o                         
   1   3   9        679.49        691.79        40.77 o                         
   2   3   9       7350.37       7216.46        96.74 o                         
   3   3   9       7515.97       8055.98       101.67 o                         
   4   3   9      14734.39      14245.68       188.98 o                         
   5   3   9       3491.53       3413.01        72.48 o                         
   6   3   9         72.25         72.35        19.05 o                         
   7   3   9        657.65        626.18        54.72 o                         
   8   3   9       9321.02       9326.42       173.36 o                         
   9   3   9        307.24        388.46       102.61 o                         
  10   3   9        124.95        172.71        52.61 o                         
  11   3   9         17.15        210.63        67.69 o                         
 -11   4   9        528.71        576.25        82.45 o                         
 -10   4   9        263.87        131.99        55.12 o                         
  -9   4   9        564.57        472.20        57.96 o                         
  -8   4   9       8610.04       8123.11       172.15 o                         
  -7   4   9        361.20        325.89        38.45 o                         
  -6   4   9       4100.00       3827.60        95.79 o                         
  -5   4   9       1119.42       1014.77        51.25 o                         
  -4   4   9      16523.74      16121.37       230.07 o                         
  -3   4   9      12298.79      13854.08       663.46 o                         
  -2   4   9      26000.62      27769.65       669.96 o                         
  -1   4   9        140.50        190.38        16.64 o                         
   0   4   9       7480.36       7330.56        84.83 o                         
   1   4   9        602.77        510.93        28.28 o                         
   2   4   9      26389.92      27290.18       202.46 o                         
   3   4   9       3437.77       3392.46        67.37 o                         
   4   4   9        305.45        445.08        31.63 o                         
   5   4   9          3.99          9.09        20.53 o                         
   6   4   9      12203.33      11809.42       154.71 o                         
   7   4   9       3446.09       3409.85       105.58 o                         
   8   4   9       2838.85       2682.58        98.36 o                         
   9   4   9       2166.89       2344.21       108.49 o                         
  10   4   9       1252.67       1399.67       107.91 o                         
  11   4   9        137.74        122.29        63.83 o                         
 -11   5   9          3.59        110.46        60.03 o                         
 -10   5   9       1432.50       1546.55       117.22 o                         
  -9   5   9       1608.03       1511.60        98.08 o                         
  -8   5   9         59.19         15.42        44.00 o                         
  -7   5   9          5.75         14.38        29.42 o                         
  -6   5   9       1545.32       1609.67        66.49 o                         
  -5   5   9       9629.08       9826.90       162.06 o                         
  -4   5   9       3788.11       4156.37       114.21 o                         
  -3   5   9         42.14        169.38        44.59 o                         
  -2   5   9      14118.78      16430.68       199.96 o                         
  -1   5   9         21.95         38.67        21.30 o                         
   0   5   9      11837.45      11067.38       104.78 o                         
   1   5   9       4826.36       4277.56        72.07 o                         
   2   5   9       4012.24       3754.43        79.04 o                         
   3   5   9      27396.95      25559.89       227.90 o                         
   4   5   9       2478.97       2330.77        60.92 o                         
   5   5   9         79.12         90.70        20.68 o                         
   6   5   9       1230.64       1143.85        51.39 o                         
   7   5   9         62.56         96.59        37.04 o                         
   8   5   9       1001.20        994.90        65.99 o                         
   9   5   9       2027.65       1948.01        95.30 o                         
  10   5   9          7.41         55.09        46.04 o                         
  11   5   9          1.90        102.08        55.00 o                         
 -11   6   9        705.50        937.24        97.12 o                         
 -10   6   9         60.56         26.85        55.52 o                         
  -9   6   9       4466.96       4421.54       139.65 o                         
  -8   6   9       1083.89       1079.35        71.17 o                         
  -7   6   9       2981.12       2940.50        90.89 o                         
  -6   6   9          2.46         24.47        33.46 o                         
  -5   6   9         54.36          4.78        40.91 o                         
  -4   6   9       5993.45       5896.59       164.73 o                         
  -3   6   9      48071.33      48134.05      1048.87 o                         
  -2   6   9        987.44       1126.31        66.13 o                         
  -1   6   9         27.19         49.73        19.07 o                         
   0   6   9       2107.65       2209.63        57.69 o                         
   1   6   9       9180.70       8754.67       106.03 o                         
   2   6   9       2118.96       2443.74        70.84 o                         
   3   6   9       1744.11       1864.02        67.16 o                         
   4   6   9         38.15         27.91        26.02 o                         
   5   6   9        422.81        520.81        32.36 o                         
   6   6   9       1825.59       1754.72        80.82 o                         
   7   6   9       5614.02       5410.82       131.14 o                         
   8   6   9        254.16        355.36        50.57 o                         
   9   6   9       1968.02       2276.73       103.57 o                         
  10   6   9        759.57        841.68        82.70 o                         
 -11   7   9        699.93        613.27        72.77 o                         
 -10   7   9         67.24        113.78        75.01 o                         
  -9   7   9       3858.60       3737.17       121.74 o                         
  -8   7   9        371.30        365.68        49.63 o                         
  -7   7   9        133.88        110.46        40.91 o                         
  -6   7   9         53.64        104.26        48.07 o                         
  -5   7   9      12595.06      12658.57       231.67 o                         
  -4   7   9         45.93         88.99        47.40 o                         
  -3   7   9      15379.14      16281.24       281.84 o                         
  -2   7   9        548.74        419.00        47.58 o                         
  -1   7   9       2083.41       2267.94        68.08 o                         
   0   7   9       6075.40       6606.15       136.47 o                         
   1   7   9       3179.81       2644.56        83.02 o                         
   2   7   9      10050.01       9641.38       131.08 o                         
   3   7   9      27238.22      26293.73       261.33 o                         
   4   7   9       2392.93       2555.26        83.38 o                         
   5   7   9       1934.72       1887.14        73.87 o                         
   6   7   9          0.26         14.99        49.46 o                         
   7   7   9       1093.32       1025.74        68.57 o                         
   8   7   9          0.07         48.99        39.01 o                         
   9   7   9       3849.12       3914.64       133.87 o                         
  10   7   9          6.91        166.65        62.13 o                         
 -10   8   9        175.75        334.09        59.35 o                         
  -9   8   9       4402.36       4617.69       145.19 o                         
  -8   8   9       1679.89       1508.63        82.56 o                         
  -7   8   9       1003.87       1076.61        85.84 o                         
  -6   8   9        218.31        162.87        77.42 o                         
  -5   8   9        215.26        149.77        57.46 o                         
  -4   8   9       8193.72       8164.78       220.07 o                         
  -3   8   9      33903.52      32347.41       402.05 o                         
  -2   8   9       3547.58       3241.25       112.93 o                         
  -1   8   9         16.02         26.26        28.73 o                         
   0   8   9      12234.53      11580.66       190.57 o                         
   1   8   9      12170.36      11735.64       174.50 o                         
   2   8   9      11242.78      10621.24       174.97 o                         
   3   8   9        384.70        415.01        44.07 o                         
   4   8   9         53.83         44.47        32.37 o                         
   5   8   9       2349.61       2584.55        94.29 o                         
   6   8   9       2960.59       3363.12       142.58 o                         
   7   8   9       2692.94       2716.48       117.88 o                         
   8   8   9        171.44        281.76        58.24 o                         
   9   8   9       2291.57       2547.40       126.62 o                         
  10   8   9        177.01        283.22        57.93 o                         
 -10   9   9       1633.42       1618.77       100.49 o                         
  -9   9   9       1181.09       1317.89        95.12 o                         
  -8   9   9       1045.94        793.84        69.38 o                         
  -7   9   9         30.33        -26.99        54.01 o                         
  -6   9   9      12107.52      12334.62       197.40 o                         
  -5   9   9       6100.03       5985.23       176.46 o                         
  -4   9   9       3009.77       2912.17       119.52 o                         
  -3   9   9        268.98        281.72        53.36 o                         
  -2   9   9       3630.20       3627.02       107.19 o                         
  -1   9   9         13.55         17.46        31.52 o                         
   0   9   9       5053.60       5057.02       156.53 o                         
   1   9   9      22420.79      22484.16       253.95 o                         
   2   9   9       1808.44       1944.42        80.91 o                         
   3   9   9      10571.17      10332.99       233.45 o                         
   4   9   9       1096.23       1030.48        65.35 o                         
   5   9   9       2692.88       2641.54       128.48 o                         
   6   9   9         99.52        127.50        50.52 o                         
   7   9   9         90.05         55.36        45.53 o                         
   8   9   9       1046.09       1065.49        85.20 o                         
   9   9   9        717.56        699.48        75.76 o                         
  10   9   9         66.65         77.46        48.41 o                         
 -10  10   9         65.34         98.49        54.68 o                         
  -9  10   9        349.62        275.67        57.63 o                         
  -8  10   9       1681.76       1632.10       116.13 o                         
  -7  10   9        413.99        181.41        58.71 o                         
  -6  10   9       1366.89       1256.96        74.62 o                         
  -5  10   9       4634.53       4548.41       154.39 o                         
  -4  10   9       4480.48       4037.52       141.48 o                         
  -3  10   9       1375.68       1346.03        83.73 o                         
  -2  10   9       3271.21       3174.72       103.88 o                         
  -1  10   9       1055.28       1093.93        61.59 o                         
   0  10   9        381.20        454.43        45.77 o                         
   1  10   9        389.89        353.01        43.63 o                         
   2  10   9      10039.32      10008.56       181.01 o                         
   3  10   9        689.01        516.69        56.55 o                         
   4  10   9        151.33        206.85        38.88 o                         
   5  10   9       1675.25       1616.17        83.49 o                         
   6  10   9       7833.36       7869.66       221.89 o                         
   7  10   9        184.24        121.83        54.87 o                         
   8  10   9        431.03        487.93        65.70 o                         
   9  10   9        297.30        275.47        64.98 o                         
  -9  11   9          1.43        -21.23        53.94 o                         
  -8  11   9        251.34        276.41        62.14 o                         
  -7  11   9        310.84        362.63        87.41 o                         
  -6  11   9      12521.51      11934.29       313.31 o                         
  -5  11   9        683.25        631.76       111.65 o                         
  -4  11   9       4109.07       4244.02       149.43 o                         
  -3  11   9       4123.03       4156.10       141.77 o                         
  -2  11   9       8388.69       8455.91       168.81 o                         
  -1  11   9       3380.16       3409.14        94.49 o                         
   0  11   9      16918.11      16929.42       197.15 o                         
   1  11   9       6154.50       5814.02       111.97 o                         
   2  11   9         71.43         84.65        34.76 o                         
   3  11   9         16.96          3.50        52.40 o                         
   4  11   9       7853.51       7932.40       196.58 o                         
   5  11   9       3608.39       3710.80       154.76 o                         
   6  11   9         15.69         39.17        48.33 o                         
   7  11   9        298.61        272.93        65.74 o                         
   8  11   9       1583.90       1725.74       106.29 o                         
   9  11   9          2.92        124.91        52.15 o                         
  -9  12   9         58.03         45.73        57.44 o                         
  -8  12   9       1783.56       1724.57       124.42 o                         
  -7  12   9       3402.53       3526.03       164.93 o                         
  -6  12   9         49.48         -8.47        82.31 o                         
  -5  12   9       1828.76       1845.61       106.55 o                         
  -4  12   9       2982.91       3017.06       130.10 o                         
  -3  12   9       2083.11       1950.15        89.35 o                         
  -2  12   9        673.21        694.52        58.14 o                         
  -1  12   9       1953.08       1821.97        73.01 o                         
   0  12   9       2934.91       2961.91       109.12 o                         
   1  12   9         66.57         38.00        37.70 o                         
   2  12   9       6950.20       7032.84       165.64 o                         
   3  12   9        886.36        759.15        67.50 o                         
   4  12   9       1545.01       1611.87       112.89 o                         
   5  12   9       1189.68       1315.22        99.59 o                         
   6  12   9       3521.03       3339.40       155.56 o                         
   7  12   9        157.40        177.98        64.42 o                         
   8  12   9          4.63        120.28        50.39 o                         
   9  12   9        132.72        139.57        61.04 o                         
  -8  13   9          7.32         22.88        60.32 o                         
  -7  13   9       1021.32       1118.17       102.41 o                         
  -6  13   9        221.79        224.25        74.84 o                         
  -5  13   9       1656.90       1667.74       104.73 o                         
  -4  13   9        393.01        326.52        48.82 o                         
  -3  13   9         28.97         10.43        40.12 o                         
  -2  13   9        479.26        509.80        54.22 o                         
  -1  13   9      27067.23      28126.48       330.38 o                         
   0  13   9       1877.62       1788.07        91.55 o                         
   1  13   9        398.12        308.32        47.85 o                         
   2  13   9         48.25        -27.01        38.82 o                         
   3  13   9       4907.76       5211.99       150.34 o                         
   4  13   9        782.96       1013.78       131.18 o                         
   5  13   9       6490.46       6862.93       212.84 o                         
   6  13   9          6.52        270.71        69.49 o                         
   7  13   9       2819.30       2916.05       156.67 o                         
   8  13   9        257.00        359.97        75.15 o                         
  -8  14   9         28.09         91.96        70.88 o                         
  -7  14   9       5230.69       5396.12       209.43 o                         
  -6  14   9         38.42        138.06       100.09 o                         
  -5  14   9       1792.01       1817.12       137.06 o                         
  -4  14   9         17.86         38.19        39.96 o                         
  -3  14   9       2315.07       2252.37       117.09 o                         
  -2  14   9          0.22        -37.72        42.83 o                         
  -1  14   9         15.93         41.69        43.38 o                         
   0  14   9         90.61        143.57        39.92 o                         
   1  14   9       2920.58       2736.07       113.65 o                         
   2  14   9        169.45        138.47        41.01 o                         
   3  14   9        174.21        255.71        58.88 o                         
   4  14   9         20.87         66.01        81.65 o                         
   5  14   9       2318.74       2103.77       161.98 o                         
   6  14   9         20.27        167.23        63.49 o                         
   7  14   9        102.71         81.43        53.21 o                         
  -7  15   9         57.49         17.33        61.79 o                         
  -6  15   9       1579.66       1566.44       137.11 o                         
  -5  15   9        880.96        973.28       144.56 o                         
  -4  15   9        771.55        782.11        84.82 o                         
  -3  15   9       1131.05       1140.91       110.80 o                         
  -2  15   9        668.13        742.21        67.13 o                         
  -1  15   9       6272.02       6337.43       173.47 o                         
   0  15   9        814.89        974.89        91.17 o                         
   1  15   9        206.75        205.76        50.13 o                         
   2  15   9         36.17         37.01        40.33 o                         
   3  15   9        534.31        509.08        98.88 o                         
   4  15   9        257.07        390.18        98.56 o                         
   5  15   9       1801.10       1535.39       166.07 o                         
   6  15   9         17.72         29.66        54.44 o                         
   7  15   9        549.31        519.46        83.58 o                         
  -6  16   9        528.68        597.04       137.29 o                         
  -5  16   9       1158.20       1427.83       171.53 o                         
  -4  16   9        286.21        147.53        76.88 o                         
  -3  16   9        521.00        426.85        79.27 o                         
  -2  16   9       1338.47       1409.05       103.01 o                         
  -1  16   9         94.36        123.81        42.82 o                         
   0  16   9        384.33        471.07        57.63 o                         
   1  16   9       2851.72       2911.80       126.11 o                         
   2  16   9       3709.83       3517.34       139.14 o                         
   3  16   9        486.97        466.79        73.02 o                         
   4  16   9        231.41        185.53        71.44 o                         
   5  16   9       1158.09       1427.14       172.79 o                         
   6  16   9        930.16       1036.07       121.55 o                         
  -5  17   9         87.62         74.45        89.41 o                         
  -4  17   9        645.22        702.50       107.03 o                         
  -3  17   9        200.92        176.42        86.47 o                         
  -2  17   9       1458.33       1426.19       129.35 o                         
  -1  17   9        455.44        436.48        54.30 o                         
   0  17   9       2214.90       2182.83       104.96 o                         
   1  17   9        296.01        427.19        61.61 o                         
   2  17   9         80.02         69.80        59.36 o                         
   3  17   9          0.44          5.84        54.27 o                         
   4  17   9       1471.02       1284.99       130.06 o                         
   5  17   9         11.09        -25.03        65.56 o                         
  -4  18   9       1266.33       1496.45       145.36 o                         
  -3  18   9       1153.05       1246.60       112.38 o                         
  -2  18   9       1263.64       1358.63       130.95 o                         
  -1  18   9         35.78         18.03        55.79 o                         
   0  18   9        575.19        545.36        60.86 o                         
   1  18   9        229.86        287.89        53.96 o                         
   2  18   9       3163.50       3358.25       169.01 o                         
   3  18   9          7.96         73.51        57.50 o                         
   4  18   9        295.11        464.64        96.64 o                         
  -2  19   9        405.92        322.06        88.63 o                         
  -1  19   9        222.23        386.52        79.64 o                         
   0  19   9        331.68        264.40        71.63 o                         
   1  19   9        490.83        468.67        64.07 o                         
   2  19   9          9.85         73.27        60.63 o                         
 -10   0  10       3274.43       3342.22       171.05 o                         
  -8   0  10       4759.40       4000.81       125.61 o                         
  -6   0  10      41604.02      41147.42       370.49 o                         
  -4   0  10      11277.90      10887.66       190.78 o                         
  -2   0  10      39263.93      43975.67       693.23 o                         
   0   0  10       4217.94       4031.96       210.45 o                         
   2   0  10      27735.19      27381.01       359.71 o                         
   4   0  10       7390.31       8331.20       139.42 o                         
   6   0  10        159.52        224.08        51.99 o                         
   8   0  10       1278.99       1305.48       137.23 o                         
  10   0  10          1.24        122.90        82.18 o                         
 -11   1  10         46.40         23.17        46.08 o                         
 -10   1  10       3107.66       3085.61       130.37 o                         
  -9   1  10        957.32        924.18        66.22 o                         
  -8   1  10       7547.18       7274.06       122.69 o                         
  -7   1  10       1241.97       1236.43        50.14 o                         
  -6   1  10       5893.96       6219.04        97.84 o                         
  -5   1  10       4057.22       4165.50        87.47 o                         
  -4   1  10      18669.70      20554.00       171.55 o                         
  -3   1  10       5877.53       5748.33        87.61 o                         
  -2   1  10       3911.97       3577.19       158.52 o                         
  -1   1  10      23897.10      25414.16       369.03 o                         
   0   1  10      19670.43      20715.36       324.00 o                         
   1   1  10       2228.99       2241.05        77.86 o                         
   2   1  10       1175.03       1163.66        56.05 o                         
   3   1  10         40.60         49.63        23.55 o                         
   4   1  10       5740.98       5729.79        99.10 o                         
   5   1  10       8519.94       8338.01       114.01 o                         
   6   1  10       4374.90       4675.13       107.26 o                         
   7   1  10        788.79        713.48        61.60 o                         
   8   1  10       6056.22       6157.13       193.83 o                         
   9   1  10        783.04        803.51        84.69 o                         
  10   1  10       2426.05       2879.30       154.20 o                         
  11   1  10         60.60        233.30        81.78 o                         
 -11   2  10       2708.00       2537.85       126.80 o                         
 -10   2  10        175.26         10.30        46.82 o                         
  -9   2  10         21.68        -11.16        37.82 o                         
  -8   2  10        972.47        911.63        57.98 o                         
  -7   2  10       7471.06       7308.16       117.88 o                         
  -6   2  10      20721.55      19979.31       181.07 o                         
  -5   2  10       4259.54       4341.30        88.87 o                         
  -4   2  10      17712.79      15628.85       149.96 o                         
  -3   2  10      16574.57      18522.29       197.37 o                         
  -2   2  10       4702.59       5452.39       143.02 o                         
  -1   2  10      16789.58      16587.55       376.49 o                         
   0   2  10       1978.68       2423.27        60.55 o                         
   1   2  10         44.23         41.40        31.83 o                         
   2   2  10       9481.49       9176.79       134.38 o                         
   3   2  10      12501.26      13212.95       134.88 o                         
   4   2  10       6657.18       6445.68       117.68 o                         
   5   2  10       1436.83       1489.30        46.80 o                         
   6   2  10      10929.26      10623.02       167.77 o                         
   7   2  10       4027.03       3909.17       123.49 o                         
   8   2  10        617.09        561.43        54.75 o                         
   9   2  10          2.16         77.25        50.46 o                         
  10   2  10        197.83        324.52        73.57 o                         
  11   2  10       1592.37       2021.79       140.29 o                         
 -11   3  10          3.66        165.56        68.61 o                         
 -10   3  10        326.02        178.34        55.37 o                         
  -9   3  10       1929.73       1773.17        80.08 o                         
  -8   3  10        432.55        454.59        46.46 o                         
  -7   3  10        192.33        187.44        33.69 o                         
  -6   3  10        303.82        298.42        44.83 o                         
  -5   3  10      29635.51      30289.62       264.51 o                         
  -4   3  10       5865.96       5803.85       117.66 o                         
  -3   3  10      19921.62      23042.60       353.34 o                         
  -2   3  10      16077.82      15401.23       271.51 o                         
  -1   3  10      38706.52      38201.10       430.06 o                         
   0   3  10       9475.95       9269.47       130.87 o                         
   1   3  10      34378.20      34247.45       335.78 o                         
   2   3  10       6695.19       7013.37       102.41 o                         
   3   3  10      12103.28      11314.86       124.58 o                         
   4   3  10       1109.01       1117.67        44.47 o                         
   5   3  10      15838.48      14867.87       140.49 o                         
   6   3  10       1250.26       1345.46        44.06 o                         
   7   3  10        547.86        567.24        50.68 o                         
   8   3  10        901.55        960.43        63.81 o                         
   9   3  10       3380.50       3830.05       148.58 o                         
  10   3  10          2.95         55.79        53.30 o                         
  11   3  10        403.95        598.92        90.86 o                         
 -11   4  10       1940.81       2026.81       147.09 o                         
 -10   4  10       1132.41       1034.83        84.67 o                         
  -9   4  10        692.57        628.35        58.60 o                         
  -8   4  10       1006.88       1017.10       100.76 o                         
  -7   4  10      10413.75      10206.09       161.50 o                         
  -6   4  10       3133.07       3061.97        87.86 o                         
  -5   4  10       5038.89       5220.83       114.71 o                         
  -4   4  10         41.29         30.08        45.04 o                         
  -3   4  10       7500.92       7595.10       235.68 o                         
  -2   4  10      11167.24      11503.94       219.51 o                         
  -1   4  10      16892.56      18430.07       155.12 o                         
   0   4  10       1045.83       1398.19        39.42 o                         
   1   4  10       4864.45       5295.97        81.52 o                         
   2   4  10       5860.43       6328.21       100.79 o                         
   3   4  10      20226.33      20020.16       233.68 o                         
   4   4  10        192.15        227.23        27.40 o                         
   5   4  10         22.73         13.71        21.73 o                         
   6   4  10          7.95         13.58        27.68 o                         
   7   4  10      12523.12      12482.45       176.51 o                         
   8   4  10       1421.10       1408.12        74.09 o                         
   9   4  10        206.03        320.43        56.49 o                         
  10   4  10        370.99        525.37       107.18 o                         
  11   4  10        726.29        859.87        99.65 o                         
 -11   5  10        133.90        116.53        72.33 o                         
 -10   5  10        530.77        511.96        64.64 o                         
  -9   5  10       3387.85       3421.64       122.11 o                         
  -8   5  10       3545.55       3480.98       129.21 o                         
  -7   5  10       5033.31       4990.36       126.15 o                         
  -6   5  10        257.78        329.99        47.62 o                         
  -5   5  10       7628.02       7813.67       148.17 o                         
  -4   5  10      12859.06      12729.74       216.77 o                         
  -3   5  10       6348.10       6375.03       180.37 o                         
  -2   5  10       1493.99       1825.46        90.36 o                         
  -1   5  10      18336.77      19935.94       159.64 o                         
   0   5  10         71.24         74.85        16.12 o                         
   1   5  10      16933.15      17676.31       152.66 o                         
   2   5  10       2047.72       2101.50        62.01 o                         
   3   5  10       1240.52       1287.88        61.62 o                         
   4   5  10      11088.91      10807.03       132.34 o                         
   5   5  10        175.94        189.43        35.71 o                         
   6   5  10        130.96        158.18        28.45 o                         
   7   5  10       1374.85       1297.29        70.05 o                         
   8   5  10         11.74         60.57        36.84 o                         
   9   5  10        426.24        419.06        51.18 o                         
  10   5  10        554.94        537.92        68.14 o                         
  11   5  10        163.30         45.38        55.32 o                         
 -11   6  10        851.49        881.50        84.80 o                         
 -10   6  10       2514.70       2690.57       132.03 o                         
  -9   6  10        537.12        503.24        60.85 o                         
  -8   6  10       2719.01       2345.85       106.57 o                         
  -7   6  10       3583.85       3521.14       101.79 o                         
  -6   6  10        217.13        277.37        56.13 o                         
  -5   6  10        142.96        136.23        44.82 o                         
  -4   6  10         79.05        142.46        41.07 o                         
  -3   6  10       9401.59       9848.67       229.48 o                         
  -2   6  10      59392.01      60017.91       471.85 o                         
  -1   6  10       2156.98       2524.47        54.45 o                         
   0   6  10        934.51        954.39        35.95 o                         
   1   6  10       2547.11       2618.50        60.96 o                         
   2   6  10      22296.37      23000.51       214.61 o                         
   3   6  10       6211.81       5882.85       125.42 o                         
   4   6  10        197.74        209.88        36.18 o                         
   5   6  10        152.54        141.17        40.22 o                         
   6   6  10        568.32        630.13        61.94 o                         
   7   6  10       3929.03       3985.99       114.87 o                         
   8   6  10       4702.85       4808.77       131.05 o                         
   9   6  10          4.91        130.78        46.27 o                         
  10   6  10        300.95        434.76        65.45 o                         
 -11   7  10        198.49        211.69        65.20 o                         
 -10   7  10       3544.63       3442.08       148.86 o                         
  -9   7  10         42.36         51.88        54.03 o                         
  -8   7  10       5181.83       5249.98       146.74 o                         
  -7   7  10         21.94         63.38        41.01 o                         
  -6   7  10        574.11        598.89        52.72 o                         
  -5   7  10         76.69        169.91        43.09 o                         
  -4   7  10      24826.57      25730.59       325.09 o                         
  -3   7  10          4.21         37.64        68.57 o                         
  -2   7  10       6372.09       6862.06       119.99 o                         
  -1   7  10       1375.82       1223.91        54.25 o                         
   0   7  10        534.81        498.02        34.36 o                         
   1   7  10          8.90         69.95        22.01 o                         
   2   7  10       8369.27       8797.83       127.36 o                         
   3   7  10        639.47        629.75        50.35 o                         
   4   7  10      16070.16      15273.08       198.34 o                         
   5   7  10          0.45         -3.64        30.87 o                         
   6   7  10        165.71         91.61        42.32 o                         
   7   7  10        105.24         72.24        45.86 o                         
   8   7  10       1435.50       1368.54        90.81 o                         
   9   7  10         36.80        222.54        48.53 o                         
  10   7  10       1615.69       1813.55       129.41 o                         
 -10   8  10       3172.54       3458.61       151.37 o                         
  -9   8  10          5.06         63.93        46.81 o                         
  -8   8  10       2889.75       2835.94       111.69 o                         
  -7   8  10       1306.45       1158.90        70.28 o                         
  -6   8  10       1193.59       1245.75        89.76 o                         
  -5   8  10       2686.06       2588.00       115.58 o                         
  -4   8  10          6.18         57.94        52.15 o                         
  -3   8  10       6389.18       6768.44       169.16 o                         
  -2   8  10      14128.04      15070.88       176.88 o                         
  -1   8  10       1300.20       1159.75        57.02 o                         
   0   8  10        609.49        550.68        43.60 o                         
   1   8  10       9241.39       9155.54       159.48 o                         
   2   8  10      19513.91      18182.99       206.38 o                         
   3   8  10       2413.29       2306.48        96.64 o                         
   4   8  10         12.03         46.67        32.41 o                         
   5   8  10        468.48        535.52        50.51 o                         
   6   8  10        343.57        367.44        59.67 o                         
   7   8  10        723.57        847.16        73.01 o                         
   8   8  10       4236.20       4230.32       152.72 o                         
   9   8  10        154.83        264.76        58.61 o                         
  10   8  10        555.08        705.12        77.98 o                         
 -10   9  10        218.97        271.70        54.23 o                         
  -9   9  10       2002.06       1789.64       109.82 o                         
  -8   9  10        127.42         84.15        41.85 o                         
  -7   9  10          4.87         -9.32        79.12 o                         
  -6   9  10          3.47        -17.69        60.05 o                         
  -5   9  10      10552.84      10209.03       266.50 o                         
  -4   9  10       9731.18       9256.02       209.53 o                         
  -3   9  10       1743.90       1813.83        96.48 o                         
  -2   9  10        459.99        455.51        44.91 o                         
  -1   9  10       4763.92       4881.01       117.31 o                         
   0   9  10         16.42         21.87        30.38 o                         
   1   9  10      11666.09      11960.99       234.40 o                         
   2   9  10      14265.25      15445.75       222.70 o                         
   3   9  10       1427.31       1394.37        81.43 o                         
   4   9  10       5826.29       5904.28       144.84 o                         
   5   9  10       5597.65       5421.60       141.24 o                         
   6   9  10       1066.90        901.21        83.03 o                         
   7   9  10          2.83         33.59        48.75 o                         
   8   9  10        642.29        788.81        88.98 o                         
   9   9  10        613.69        549.21        66.52 o                         
  10   9  10        130.48        175.11        53.58 o                         
 -10  10  10        873.37        818.58        76.66 o                         
  -9  10  10        190.62        168.57        66.96 o                         
  -8  10  10        217.76        106.71        60.57 o                         
  -7  10  10       5977.83       6115.28       233.30 o                         
  -6  10  10        749.37        818.18        85.36 o                         
  -5  10  10       6724.88       6937.41       191.08 o                         
  -4  10  10       5733.31       5671.27       171.12 o                         
  -3  10  10       1065.42       1086.61        77.78 o                         
  -2  10  10         13.63        120.73        44.30 o                         
  -1  10  10       9205.82       9457.71       155.24 o                         
   0  10  10        167.71        114.91        34.23 o                         
   1  10  10         81.80         48.26        34.36 o                         
   2  10  10        283.37        265.98        51.80 o                         
   3  10  10       2795.93       2648.72       110.17 o                         
   4  10  10       1808.26       1734.38        85.28 o                         
   5  10  10          3.77         70.76        51.47 o                         
   6  10  10          1.98         16.67        52.02 o                         
   7  10  10        891.53        879.58        88.43 o                         
   8  10  10        294.01        197.32        49.20 o                         
   9  10  10        256.02        281.98        57.83 o                         
  -9  11  10       1407.63       1549.23       107.40 o                         
  -8  11  10        521.76        723.57       102.78 o                         
  -7  11  10        244.38        102.61        75.20 o                         
  -6  11  10        856.19        660.51       124.55 o                         
  -5  11  10       7510.18       7681.89       205.53 o                         
  -4  11  10        570.16        614.84        68.64 o                         
  -3  11  10       1860.14       1824.05        99.19 o                         
  -2  11  10       8126.29       7914.05       144.72 o                         
  -1  11  10       8711.56       8735.20       149.68 o                         
   0  11  10        551.59        781.16        52.82 o                         
   1  11  10      21626.39      22185.27       302.79 o                         
   2  11  10       3579.90       3392.55       112.87 o                         
   3  11  10       2307.01       2314.96        99.25 o                         
   4  11  10        577.11        623.64        82.11 o                         
   5  11  10      10349.50      10017.11       244.73 o                         
   6  11  10        927.81        877.42        86.79 o                         
   7  11  10         66.69         57.93        56.19 o                         
   8  11  10         62.28        158.77        50.12 o                         
   9  11  10       1151.96       1109.61        91.43 o                         
  -9  12  10         78.53         12.59        54.34 o                         
  -8  12  10          3.41         76.27        56.10 o                         
  -7  12  10       3462.36       3561.11       165.95 o                         
  -6  12  10       1525.88       1296.73       115.67 o                         
  -5  12  10        741.82        665.51       101.68 o                         
  -4  12  10       2215.57       2187.00       121.20 o                         
  -3  12  10       1913.90       1731.62        98.04 o                         
  -2  12  10       2646.61       2723.31        90.87 o                         
  -1  12  10       3432.66       3243.27        97.09 o                         
   0  12  10       1119.54       1351.94        78.03 o                         
   1  12  10        669.87        568.41        56.59 o                         
   2  12  10       2987.13       3017.85       110.98 o                         
   3  12  10       2123.90       1974.28       112.06 o                         
   4  12  10       3687.02       3248.26       134.79 o                         
   5  12  10        234.47        230.45        61.25 o                         
   6  12  10       1923.43       1974.14       124.87 o                         
   7  12  10       2975.53       3003.44       180.02 o                         
   8  12  10        275.76        393.86        67.90 o                         
  -8  13  10       1291.33       1386.50       115.64 o                         
  -7  13  10         66.20        178.07        80.04 o                         
  -6  13  10       1533.54       1591.83       173.01 o                         
  -5  13  10        671.74        773.66        85.08 o                         
  -4  13  10       2989.57       3054.74       121.95 o                         
  -3  13  10        529.81        445.80        50.83 o                         
  -2  13  10        446.37        540.17        47.33 o                         
  -1  13  10        464.07        534.32        60.28 o                         
   0  13  10      20129.19      20186.77       286.11 o                         
   1  13  10       4415.09       4476.68       139.00 o                         
   2  13  10        747.04        745.34        64.54 o                         
   3  13  10         45.43         62.75        47.25 o                         
   4  13  10        525.34        535.58        75.74 o                         
   5  13  10        218.88        339.71        80.02 o                         
   6  13  10       2305.55       2225.04       134.40 o                         
   7  13  10          4.18        143.90        61.15 o                         
   8  13  10       1175.74       1339.41       118.81 o                         
  -8  14  10         14.45         96.69        66.80 o                         
  -7  14  10        118.17        130.95        58.22 o                         
  -6  14  10       4982.33       5195.01       227.15 o                         
  -5  14  10        415.57        370.69        81.30 o                         
  -4  14  10        222.75        248.23        62.21 o                         
  -3  14  10        338.91        387.16        61.02 o                         
  -2  14  10       5189.74       5065.01       148.40 o                         
  -1  14  10         96.09        169.37        44.18 o                         
   0  14  10        114.41        173.11        41.87 o                         
   1  14  10        120.04        119.43        39.84 o                         
   2  14  10       3703.21       3476.08       129.36 o                         
   3  14  10        291.45        133.55        48.40 o                         
   4  14  10       2195.53       2272.94       124.36 o                         
   5  14  10         19.83         92.56        65.91 o                         
   6  14  10       3777.81       3780.59       173.59 o                         
   7  14  10          0.02         41.96        52.85 o                         
  -7  15  10          8.75         70.10        70.79 o                         
  -6  15  10        181.71        248.41        77.12 o                         
  -5  15  10        380.04        403.91       109.98 o                         
  -4  15  10        620.01        697.65        98.91 o                         
  -3  15  10         26.62         67.40        51.62 o                         
  -2  15  10        802.99        725.03        85.36 o                         
  -1  15  10        387.91        343.70        53.43 o                         
   0  15  10       4276.68       4235.78       133.33 o                         
   1  15  10       2552.18       2483.51       114.01 o                         
   2  15  10          5.23         87.87        43.80 o                         
   3  15  10         24.86         -7.92        47.75 o                         
   4  15  10          8.30        -10.81        45.97 o                         
   5  15  10       1135.56       1101.49       118.34 o                         
   6  15  10       1274.85       1407.33       138.31 o                         
   7  15  10         72.06        102.22        58.33 o                         
  -6  16  10       1011.53        987.00       155.45 o                         
  -5  16  10       1567.96       1577.36       182.78 o                         
  -4  16  10        781.95        770.61       110.81 o                         
  -3  16  10        788.97        541.16        86.64 o                         
  -2  16  10       1028.19        994.58       110.05 o                         
  -1  16  10       1530.14       1507.85        86.19 o                         
   0  16  10        110.25         77.00        39.66 o                         
   1  16  10          4.83         52.49        43.11 o                         
   2  16  10       2479.95       2505.28       120.27 o                         
   3  16  10       1280.62       1239.71       103.42 o                         
   4  16  10        309.24        226.40        76.32 o                         
   5  16  10         43.79         83.83        60.25 o                         
   6  16  10       1429.83       1596.40       143.28 o                         
  -5  17  10        974.12       1024.81       158.66 o                         
  -4  17  10        123.77        228.71        75.46 o                         
  -3  17  10       1027.61       1122.13       118.91 o                         
  -2  17  10        363.57        215.25        81.72 o                         
  -1  17  10        997.68       1068.80        85.26 o                         
   0  17  10        754.77        800.56        69.94 o                         
   1  17  10       3608.29       3746.81       148.01 o                         
   2  17  10        192.16        163.03        53.40 o                         
   3  17  10         60.72         65.73        52.18 o                         
   4  17  10          0.56         39.83        70.91 o                         
   5  17  10       2220.49       2261.03       175.38 o                         
  -4  18  10          3.53          5.41        63.81 o                         
  -3  18  10       2005.35       2294.25       147.59 o                         
  -2  18  10       1073.23       1261.22       145.23 o                         
  -1  18  10        712.66        620.90       108.51 o                         
   0  18  10          6.11         45.88        51.78 o                         
   1  18  10        686.99        799.81        74.95 o                         
   2  18  10        485.35        445.18        77.58 o                         
   3  18  10       1309.35       1327.01       114.12 o                         
  -2  19  10        100.68         78.34        61.63 o                         
  -1  19  10         44.79        139.78        77.51 o                         
   0  19  10         12.11         33.17        51.80 o                         
   1  19  10        765.51        739.19        90.96 o                         
 -11   0  11       5176.76       5193.13       285.77 o                         
  -9   0  11      11858.39      11637.82       293.11 o                         
  -7   0  11        819.30        693.91        57.65 o                         
  -5   0  11      56100.67      55733.16       476.93 o                         
  -3   0  11       3263.67       4143.94       110.49 o                         
  -1   0  11       5439.82       5260.35       256.62 o                         
   1   0  11       5469.85       6433.75       184.24 o                         
   3   0  11       7797.15       8286.54       214.04 o                         
   5   0  11       6360.31       6289.44       145.37 o                         
   7   0  11       4387.71       4410.64       156.19 o                         
   9   0  11       1775.18       1726.28       165.67 o                         
  11   0  11         35.33        110.27        77.56 o                         
 -11   1  11        765.38        769.25        88.47 o                         
 -10   1  11         16.17         42.21        48.31 o                         
  -9   1  11        288.93        298.22        43.28 o                         
  -8   1  11       1504.44       1438.52        58.92 o                         
  -7   1  11       3925.28       4050.74        86.09 o                         
  -6   1  11       6358.81       6171.01       103.28 o                         
  -5   1  11       8832.30       8820.10       125.49 o                         
  -4   1  11        494.12        425.21        31.11 o                         
  -3   1  11       7711.31       7543.56       106.98 o                         
  -2   1  11      19586.22      21993.02       291.67 o                         
  -1   1  11      31308.43      33586.48       447.93 o                         
   0   1  11       1625.77       1967.84        91.88 o                         
   1   1  11      63293.51      62756.92       401.05 o                         
   2   1  11        722.30        725.22        49.48 o                         
   3   1  11       1090.09       1022.47        50.95 o                         
   4   1  11        459.61        498.78        36.37 o                         
   5   1  11       1594.76       1485.32        49.89 o                         
   6   1  11       2676.67       2476.02        73.35 o                         
   7   1  11       2045.99       1864.86        90.55 o                         
   8   1  11         24.10         78.12        57.63 o                         
   9   1  11        427.10        368.22        70.08 o                         
  10   1  11       1168.22       1207.22       105.64 o                         
  11   1  11       1474.74       1815.90       130.58 o                         
 -11   2  11       2173.87       2172.81       117.98 o                         
 -10   2  11       1537.27       1599.03        96.72 o                         
  -9   2  11        171.11        100.19        44.32 o                         
  -8   2  11         59.18        114.44        36.08 o                         
  -7   2  11        448.85        485.79        38.77 o                         
  -6   2  11       5757.73       5586.13       111.92 o                         
  -5   2  11      11513.94      11551.60       142.78 o                         
  -4   2  11       1596.77       1518.48        48.64 o                         
  -3   2  11       6945.15       7259.12       151.41 o                         
  -2   2  11      20352.83      20034.15       279.90 o                         
  -1   2  11       2675.20       2701.23       102.31 o                         
   0   2  11      57511.07      57710.82       467.70 o                         
   1   2  11        900.76        993.85        76.31 o                         
   2   2  11       2274.81       2145.89        70.45 o                         
   3   2  11      13768.66      13888.19       195.06 o                         
   4   2  11      11653.52      10701.97       138.85 o                         
   5   2  11       3142.36       3092.66        77.12 o                         
   6   2  11       2580.83       2701.39        66.63 o                         
   7   2  11      10223.08      10185.19       200.75 o                         
   8   2  11       1504.07       1643.12        91.21 o                         
   9   2  11        650.70        671.78        77.58 o                         
  10   2  11        219.45        364.29        94.69 o                         
  11   2  11          4.48        190.38        71.96 o                         
 -11   3  11        230.71        134.04        51.72 o                         
 -10   3  11        304.04        151.04        44.61 o                         
  -9   3  11        572.21        546.40        58.79 o                         
  -8   3  11      11167.95      10993.84       184.05 o                         
  -7   3  11       3107.31       3013.22       115.94 o                         
  -6   3  11       4126.20       4017.20       106.42 o                         
  -5   3  11        592.70        586.29        70.45 o                         
  -4   3  11      25066.45      25773.18       247.71 o                         
  -3   3  11       2133.09       2613.53        81.29 o                         
  -2   3  11      34570.36      37929.09       456.20 o                         
  -1   3  11      27992.51      27873.68       271.02 o                         
   0   3  11      13754.58      13258.20       138.03 o                         
   1   3  11       7885.23       6909.00       128.02 o                         
   2   3  11       7842.22       7433.10       115.16 o                         
   3   3  11       4111.69       3937.83        87.05 o                         
   4   3  11       3244.42       3195.17        73.83 o                         
   5   3  11        515.42        479.78        48.97 o                         
   6   3  11      17521.67      16691.51       168.92 o                         
   7   3  11          4.25         13.53        30.99 o                         
   8   3  11        439.57        320.26        45.64 o                         
   9   3  11         47.87         85.25        49.84 o                         
  10   3  11       2359.60       2876.05       154.11 o                         
  11   3  11         22.22        181.11        70.40 o                         
 -11   4  11         40.56        -23.49        53.10 o                         
 -10   4  11       1798.69       1668.21       104.55 o                         
  -9   4  11       1388.57       1509.56        87.19 o                         
  -8   4  11         74.56        105.61        35.22 o                         
  -7   4  11       1989.99       2093.50        79.58 o                         
  -6   4  11       3127.22       3051.41        96.36 o                         
  -5   4  11        175.60        139.29        36.04 o                         
  -4   4  11       5569.32       5557.53       164.31 o                         
  -3   4  11       6823.72       7083.35       186.56 o                         
  -2   4  11      21137.22      20533.22       403.29 o                         
  -1   4  11       7937.90       7759.38       125.77 o                         
   0   4  11      43592.36      46262.52       300.47 o                         
   1   4  11        721.90        747.55        28.86 o                         
   2   4  11       2202.43       2380.25        69.37 o                         
   3   4  11        951.16        694.22        40.45 o                         
   4   4  11      18644.56      17163.75       234.77 o                         
   5   4  11       2669.65       2389.30        71.63 o                         
   6   4  11        229.30        178.89        33.53 o                         
   7   4  11        760.26        741.49        57.19 o                         
   8   4  11       2281.79       2130.66        89.63 o                         
   9   4  11       1157.97       1262.92        93.01 o                         
  10   4  11        143.99        219.72        52.28 o                         
  11   4  11         89.45        155.69        77.52 o                         
 -11   5  11        110.27          6.26        62.22 o                         
 -10   5  11          7.85         -5.57        53.42 o                         
  -9   5  11        385.93        370.34        53.77 o                         
  -8   5  11      12972.49      12935.01       241.59 o                         
  -7   5  11       2457.88       2326.90       106.09 o                         
  -6   5  11       2059.81       1973.63       109.95 o                         
  -5   5  11       1013.16       1077.50        72.16 o                         
  -4   5  11       8492.59       8627.67       210.57 o                         
  -3   5  11      37201.15      37657.02      1120.73 o                         
  -2   5  11      17902.14      18906.22       176.26 o                         
  -1   5  11        212.19        208.51        22.30 o                         
   0   5  11       1616.59       1699.06        43.12 o                         
   1   5  11       4287.24       4681.35        81.08 o                         
   2   5  11      31811.96      31899.64       236.26 o                         
   3   5  11       9741.72       9014.90       139.15 o                         
   4   5  11        450.41        479.54        36.02 o                         
   5   5  11       4803.12       4441.37        92.90 o                         
   6   5  11       2862.63       3019.46       105.14 o                         
   7   5  11       1668.68       1625.94        76.34 o                         
   8   5  11        271.86        205.31        42.86 o                         
   9   5  11        100.15         57.71        38.28 o                         
  10   5  11        933.22        978.02        97.19 o                         
 -11   6  11        344.77        322.90        71.05 o                         
 -10   6  11        323.97        170.73        65.60 o                         
  -9   6  11       6881.74       6907.76       175.29 o                         
  -8   6  11          5.98         12.72        48.82 o                         
  -7   6  11        520.05        648.23        62.70 o                         
  -6   6  11       3152.62       3269.52       111.49 o                         
  -5   6  11       2371.50       2267.06       106.83 o                         
  -4   6  11        806.72        800.81        80.83 o                         
  -3   6  11        347.87        407.28        57.84 o                         
  -2   6  11       5571.94       5657.91        88.43 o                         
  -1   6  11      17925.92      18191.49       155.35 o                         
   0   6  11       6115.80       6300.43       125.11 o                         
   1   6  11       4331.43       4309.72        77.95 o                         
   2   6  11      14521.59      14783.51       166.35 o                         
   3   6  11      14692.69      14491.34       186.06 o                         
   4   6  11        172.19        146.20        31.41 o                         
   5   6  11        346.13        356.65        40.92 o                         
   6   6  11        224.76        158.98        42.79 o                         
   7   6  11        600.61        693.57        61.15 o                         
   8   6  11        315.56        407.49        52.72 o                         
   9   6  11       3807.48       3855.52       133.38 o                         
  10   6  11         65.71         93.57        50.89 o                         
 -11   7  11        549.72        482.00        69.48 o                         
 -10   7  11          4.97        -17.17        49.40 o                         
  -9   7  11       1603.31       1467.51        93.34 o                         
  -8   7  11        168.38        223.46        53.75 o                         
  -7   7  11       3347.08       3236.38       100.98 o                         
  -6   7  11       3392.57       3467.79       117.22 o                         
  -5   7  11       1581.58       1540.34        81.70 o                         
  -4   7  11        152.58        107.46        59.41 o                         
  -3   7  11      34882.16      35087.46       455.61 o                         
  -2   7  11       3464.27       3425.35        82.45 o                         
  -1   7  11       6037.84       6493.85       121.35 o                         
   0   7  11         88.96        105.48        19.96 o                         
   1   7  11       8729.46       8559.29       113.28 o                         
   2   7  11        212.64        168.12        27.63 o                         
   3   7  11       9497.80       8678.91       148.37 o                         
   4   7  11        456.45        507.99        46.85 o                         
   5   7  11       7660.76       7110.09       143.78 o                         
   6   7  11        388.58        330.49        55.17 o                         
   7   7  11       1229.91       1377.05        81.99 o                         
   8   7  11         33.87        191.15        55.25 o                         
   9   7  11        774.90        820.19       104.96 o                         
  10   7  11         57.10        108.30        58.60 o                         
 -10   8  11        263.60        173.52       104.56 o                         
  -9   8  11       5250.48       5417.25       173.29 o                         
  -8   8  11         95.65        132.14        45.27 o                         
  -7   8  11       4303.68       4008.93       127.39 o                         
  -6   8  11       1272.85       1050.32        73.98 o                         
  -5   8  11       5270.57       5625.63       151.49 o                         
  -4   8  11        650.53        872.68        79.69 o                         
  -3   8  11       2837.32       2754.65       133.94 o                         
  -2   8  11      10996.37      10761.70       233.95 o                         
  -1   8  11       5861.04       5689.25       106.07 o                         
   0   8  11        614.64        636.05        47.75 o                         
   1   8  11        956.49        955.63        51.31 o                         
   2   8  11       1186.77       1043.86        55.94 o                         
   3   8  11      10934.98      10688.15       168.61 o                         
   4   8  11       3067.74       2796.95       100.87 o                         
   5   8  11        500.56        661.63        55.15 o                         
   6   8  11         17.02         -5.66        44.71 o                         
   7   8  11        944.36        984.18        77.39 o                         
   8   8  11       1115.78       1122.23        88.64 o                         
   9   8  11       3605.13       3754.61       197.50 o                         
  10   8  11         28.07        183.28        61.16 o                         
 -10   9  11          1.79         52.49        58.32 o                         
  -9   9  11         94.87         85.91        50.25 o                         
  -8   9  11       2279.85       2215.70       102.85 o                         
  -7   9  11         25.37         80.65        49.71 o                         
  -6   9  11       4098.63       4414.85       139.09 o                         
  -5   9  11       1399.25       1455.83       111.45 o                         
  -4   9  11       8586.23       8338.54       233.34 o                         
  -3   9  11      12317.44      12420.14       234.54 o                         
  -2   9  11       9319.86       8940.64       155.16 o                         
  -1   9  11       4544.66       4615.89       116.36 o                         
   0   9  11       1689.86       1728.21        74.40 o                         
   1   9  11        611.23        650.18        52.62 o                         
   2   9  11       2959.40       3129.38        93.57 o                         
   3   9  11       5239.43       5026.96       133.71 o                         
   4   9  11        491.94        492.91        54.45 o                         
   5   9  11       2856.31       2842.03       106.10 o                         
   6   9  11       2747.57       2675.60       133.33 o                         
   7   9  11        418.88        387.37        66.98 o                         
   8   9  11         23.19         33.70        45.64 o                         
   9   9  11        184.00        196.50        52.75 o                         
 -10  10  11       2067.19       2151.94       133.53 o                         
  -9  10  11       1475.36       1382.18       100.47 o                         
  -8  10  11       1096.94       1168.65        90.65 o                         
  -7  10  11       1082.85       1166.28        88.87 o                         
  -6  10  11      11622.53      10982.22       238.69 o                         
  -5  10  11       1373.15       1491.50        97.48 o                         
  -4  10  11       1619.79       1747.79       104.01 o                         
  -3  10  11       1254.13       1245.88        86.93 o                         
  -2  10  11       8549.92       8662.88       145.62 o                         
  -1  10  11          6.94         25.67        35.39 o                         
   0  10  11      14730.45      14601.91       214.70 o                         
   1  10  11       3037.73       2952.02       101.52 o                         
   2  10  11        607.64        580.50        76.27 o                         
   3  10  11       1826.77       1919.79        89.41 o                         
   4  10  11      10914.56      10438.70       220.65 o                         
   5  10  11         27.53        -17.31        59.11 o                         
   6  10  11        976.54       1000.10        91.45 o                         
   7  10  11          5.82        -48.98        47.46 o                         
   8  10  11        671.36        731.94        95.31 o                         
   9  10  11        372.62        502.44        68.77 o                         
  -9  11  11        118.56        110.89        56.36 o                         
  -8  11  11       1737.12       1728.16       109.14 o                         
  -7  11  11        269.11        174.64        67.26 o                         
  -6  11  11       1352.15       1248.37       111.68 o                         
  -5  11  11        691.51        663.43        75.72 o                         
  -4  11  11       4148.35       4299.41       154.61 o                         
  -3  11  11       1304.80       1180.92        86.29 o                         
  -2  11  11       4540.61       4482.28       111.94 o                         
  -1  11  11       3670.93       3709.06       127.98 o                         
   0  11  11        892.43        931.16        64.21 o                         
   1  11  11       3283.53       3334.63       113.80 o                         
   2  11  11       7429.80       7263.08       169.34 o                         
   3  11  11         25.57         42.35        55.33 o                         
   4  11  11       1046.00       1140.48        91.22 o                         
   5  11  11       1101.02        950.56        88.88 o                         
   6  11  11       4378.62       4012.91       167.47 o                         
   7  11  11        464.92        437.19        71.67 o                         
   8  11  11        262.80        244.03        58.01 o                         
   9  11  11         33.34         59.36        50.02 o                         
  -9  12  11        128.77        113.36        52.49 o                         
  -8  12  11          3.23        -81.46        52.57 o                         
  -7  12  11        276.29        171.74        64.08 o                         
  -6  12  11       4362.54       4294.69       199.18 o                         
  -5  12  11       5697.81       5865.41       216.44 o                         
  -4  12  11       1759.13       1765.50       108.74 o                         
  -3  12  11        916.15        838.69        86.12 o                         
  -2  12  11       3764.57       3734.92       105.47 o                         
  -1  12  11       2158.02       2120.42        81.30 o                         
   0  12  11       6619.11       6931.10       163.54 o                         
   1  12  11        470.80        499.76        52.73 o                         
   2  12  11       1034.97       1167.75        73.38 o                         
   3  12  11       1661.71       1489.37        89.51 o                         
   4  12  11       3977.70       4002.65       134.86 o                         
   5  12  11       1812.88       1832.59       133.07 o                         
   6  12  11          9.61         56.88        85.64 o                         
   7  12  11       1137.49       1389.87       116.12 o                         
   8  12  11       1431.75       1534.99       105.58 o                         
  -8  13  11        210.14         74.57        66.21 o                         
  -7  13  11       1263.16       1232.38       105.94 o                         
  -6  13  11         14.13         37.63        98.39 o                         
  -5  13  11       3603.02       3942.04       159.38 o                         
  -4  13  11       1059.11       1153.27        90.97 o                         
  -3  13  11       1410.25       1443.19        92.88 o                         
  -2  13  11         18.09          9.24        35.92 o                         
  -1  13  11        135.13        190.06        42.96 o                         
   0  13  11        308.15        404.44        69.88 o                         
   1  13  11      15921.88      15938.19       264.76 o                         
   2  13  11       1574.41       1409.15        83.42 o                         
   3  13  11        108.75         93.35        42.41 o                         
   4  13  11        104.43        168.97        47.78 o                         
   5  13  11        943.31       1103.91       109.35 o                         
   6  13  11        745.81        697.76        98.73 o                         
   7  13  11       2145.06       2196.55       140.01 o                         
   8  13  11         11.43         78.39        50.06 o                         
  -8  14  11         47.02         63.79        59.73 o                         
  -7  14  11         21.50        104.22        58.91 o                         
  -6  14  11         28.40         53.14        91.67 o                         
  -5  14  11       7028.63       7557.00       222.23 o                         
  -4  14  11          0.12         -6.74        63.76 o                         
  -3  14  11        209.03        179.64        95.61 o                         
  -2  14  11       1033.96       1093.13        92.22 o                         
  -1  14  11       4790.34       4543.65       143.67 o                         
   0  14  11          0.91         69.97        40.34 o                         
   1  14  11        276.83        377.91        55.27 o                         
   2  14  11         12.44         14.59        36.21 o                         
   3  14  11        536.48        544.68        60.91 o                         
   4  14  11         44.72         58.33        43.84 o                         
   5  14  11       1891.43       1874.94       142.75 o                         
   6  14  11         43.61        305.19        88.77 o                         
   7  14  11       1692.36       1605.37       124.03 o                         
  -7  15  11       2270.09       2535.60       151.55 o                         
  -6  15  11        546.15        555.58       127.61 o                         
  -5  15  11       1112.47       1183.00       158.72 o                         
  -4  15  11          4.70         73.80        55.72 o                         
  -3  15  11        475.88        463.43        67.19 o                         
  -2  15  11        392.13        432.22        67.59 o                         
  -1  15  11       1461.14       1587.35        98.50 o                         
   0  15  11          2.92         60.85        53.07 o                         
   1  15  11       5310.96       5797.54       170.15 o                         
   2  15  11       1119.11       1105.35        80.68 o                         
   3  15  11         27.41         37.24        39.45 o                         
   4  15  11        432.88        414.88        67.57 o                         
   5  15  11        121.71        161.03        58.39 o                         
   6  15  11        305.47        290.67        75.25 o                         
  -6  16  11       1553.49       1627.68       183.10 o                         
  -5  16  11       1203.10       1202.29       170.11 o                         
  -4  16  11        474.79        450.10        75.33 o                         
  -3  16  11        501.68        483.03        91.40 o                         
  -2  16  11        862.31        940.93        91.90 o                         
  -1  16  11       1198.92       1253.22        94.47 o                         
   0  16  11       2561.88       2541.59       110.06 o                         
   1  16  11         15.89         56.97        39.62 o                         
   2  16  11        110.60        157.42        55.06 o                         
   3  16  11        835.90        665.30        83.88 o                         
   4  16  11       2772.42       2706.93       177.31 o                         
   5  16  11        334.73        303.74        87.07 o                         
   6  16  11         51.19         64.95        59.47 o                         
  -5  17  11        131.88        138.69        98.36 o                         
  -4  17  11       1177.15       1464.07       143.70 o                         
  -3  17  11        310.83        318.31        99.72 o                         
  -2  17  11       2305.27       2226.93       159.57 o                         
  -1  17  11        238.80        136.41        50.01 o                         
   0  17  11        669.18        520.38        66.19 o                         
   1  17  11        704.32        631.70        69.55 o                         
   2  17  11       2040.65       2074.84       131.47 o                         
   3  17  11        162.49        135.82        56.68 o                         
   4  17  11        160.87        267.33        79.40 o                         
  -4  18  11         28.37         -4.62        68.45 o                         
  -3  18  11         70.20        134.90        65.86 o                         
  -2  18  11       1276.04       1450.55       140.29 o                         
  -1  18  11        188.95        181.80        60.66 o                         
   0  18  11        683.81        719.03        75.25 o                         
   1  18  11         54.64        110.74        54.20 o                         
   2  18  11        372.38        522.78        84.17 o                         
   3  18  11        432.20        423.95        71.87 o                         
  -1  19  11        294.49        207.50        67.17 o                         
   0  19  11         96.72          4.99        56.38 o                         
 -10   0  12       4485.19       4691.65       262.36 o                         
  -8   0  12       1002.82        878.75        63.81 o                         
  -6   0  12       1095.86       1034.90        67.53 o                         
  -4   0  12      27254.56      26290.49       306.32 o                         
  -2   0  12        608.98        874.01       122.39 o                         
   0   0  12      46829.05      48017.33       776.44 o                         
   2   0  12       7182.75       7905.56       213.53 o                         
   4   0  12         83.26         85.24        44.14 o                         
   6   0  12      12980.17      12413.94       212.55 o                         
   8   0  12       2467.53       2964.17       201.80 o                         
  10   0  12        595.36        652.93       119.48 o                         
 -11   1  12        539.00        447.91        71.64 o                         
 -10   1  12       2254.02       2358.54       117.21 o                         
  -9   1  12        254.53        194.29        37.35 o                         
  -8   1  12        208.89        207.41        31.12 o                         
  -7   1  12        344.20        330.93        37.01 o                         
  -6   1  12      34444.17      34996.86       255.93 o                         
  -5   1  12       2831.06       2559.78        70.97 o                         
  -4   1  12      11730.77      12152.68       145.47 o                         
  -3   1  12        652.05        538.59        49.30 o                         
  -2   1  12       4444.01       5155.37       149.49 o                         
  -1   1  12      19017.00      20500.30       614.87 o                         
   0   1  12       6656.25       6584.73       165.73 o                         
   1   1  12        329.81        482.37        50.43 o                         
   2   1  12      40273.36      42491.53       347.10 o                         
   3   1  12      14776.24      14521.47       188.57 o                         
   4   1  12        864.96        686.37        56.56 o                         
   5   1  12       3976.05       3908.35        78.89 o                         
   6   1  12       2059.33       2119.47        66.51 o                         
   7   1  12        305.29        261.34        46.98 o                         
   8   1  12       6411.63       6148.72       199.71 o                         
   9   1  12         40.43         54.27        52.93 o                         
  10   1  12         17.66         61.01        54.18 o                         
  11   1  12        244.99        408.03        79.90 o                         
 -11   2  12         86.38         90.52        56.19 o                         
 -10   2  12       1650.86       1589.45        90.88 o                         
  -9   2  12       4542.19       4570.11       140.67 o                         
  -8   2  12        121.48        132.85        38.51 o                         
  -7   2  12        869.19        841.50        48.02 o                         
  -6   2  12       3757.70       3816.56       104.96 o                         
  -5   2  12      14398.46      15498.72       166.10 o                         
  -4   2  12       1166.03       1122.66        42.61 o                         
  -3   2  12      12669.22      13115.07       247.68 o                         
  -2   2  12          6.71         33.71        37.02 o                         
  -1   2  12       9357.69       9192.42       189.28 o                         
   0   2  12      13751.49      13212.34       234.35 o                         
   1   2  12       6619.72       6052.07       160.55 o                         
   2   2  12         53.67         86.78        29.06 o                         
   3   2  12       3801.26       3938.85        99.29 o                         
   4   2  12       6224.83       5691.50       111.79 o                         
   5   2  12       6138.61       6542.69       105.93 o                         
   6   2  12       2609.99       2540.20        69.43 o                         
   7   2  12        448.85        476.00        47.99 o                         
   8   2  12       3290.46       3667.63       155.58 o                         
   9   2  12       2497.87       2590.43       140.70 o                         
  10   2  12         53.28         66.56        57.94 o                         
  11   2  12        744.88       1191.52       113.46 o                         
 -11   3  12       1086.45        952.04        98.19 o                         
 -10   3  12        111.72        141.90        45.10 o                         
  -9   3  12        720.61        722.28        56.29 o                         
  -8   3  12         67.17        115.96        76.72 o                         
  -7   3  12       3846.66       3910.76       110.99 o                         
  -6   3  12       7648.28       7678.03       147.33 o                         
  -5   3  12       1909.47       1670.59        72.72 o                         
  -4   3  12       9670.18      10175.29       157.12 o                         
  -3   3  12      14195.77      14919.82       189.33 o                         
  -2   3  12       1814.43       1803.71        92.99 o                         
  -1   3  12      57547.11      59337.21       496.77 o                         
   0   3  12       5099.78       5289.16        91.15 o                         
   1   3  12      13041.99      13068.13       198.35 o                         
   2   3  12       6905.76       6909.63       149.87 o                         
   3   3  12      22183.12      21264.67       194.19 o                         
   4   3  12         10.64         48.79        25.84 o                         
   5   3  12        522.53        642.50        54.71 o                         
   6   3  12        190.67        166.53        41.61 o                         
   7   3  12       4473.75       4267.64       111.97 o                         
   8   3  12        769.02        784.14        62.80 o                         
   9   3  12         20.24         70.20        57.96 o                         
  10   3  12          0.97         42.09        52.53 o                         
 -11   4  12          0.09        -71.92        77.08 o                         
 -10   4  12        182.67        173.58        56.07 o                         
  -9   4  12       8061.56       7780.47       194.53 o                         
  -8   4  12        992.50       1078.29        66.76 o                         
  -7   4  12       5053.71       4974.55       117.99 o                         
  -6   4  12       9217.02       9311.50       170.51 o                         
  -5   4  12       9899.91       9883.86       172.06 o                         
  -4   4  12        540.16        428.27        62.55 o                         
  -3   4  12      10687.02      11097.27       237.61 o                         
  -2   4  12        297.35        229.07        52.76 o                         
  -1   4  12       5321.14       5793.27       113.52 o                         
   0   4  12      11607.16      11691.90       137.22 o                         
   1   4  12       4484.60       4409.94        76.65 o                         
   2   4  12         38.36        -34.03        27.27 o                         
   3   4  12       4091.55       3750.86        78.62 o                         
   4   4  12       5135.87       5275.44        96.56 o                         
   5   4  12       7601.45       7508.41       126.90 o                         
   6   4  12       1219.17       1113.27        58.79 o                         
   7   4  12       1052.23        863.67        65.09 o                         
   8   4  12        971.60        884.19        63.00 o                         
   9   4  12       3144.77       3033.21       135.68 o                         
  10   4  12        341.07        415.90        74.16 o                         
 -11   5  12       1389.60       1171.31        95.04 o                         
 -10   5  12       2022.98       2143.40       119.86 o                         
  -9   5  12         21.58         55.25        44.55 o                         
  -8   5  12       1217.59       1364.70        88.29 o                         
  -7   5  12      11127.84      10937.71       193.89 o                         
  -6   5  12       2228.58       2333.32       110.28 o                         
  -5   5  12       2115.53       2049.43       101.03 o                         
  -4   5  12       8352.70       8314.83       211.58 o                         
  -3   5  12      15417.76      15953.72       719.22 o                         
  -2   5  12      25149.54      24428.27       248.27 o                         
  -1   5  12      49563.36      51431.98       253.39 o                         
   0   5  12        506.19        554.62        33.97 o                         
   1   5  12       2250.38       2152.54        56.92 o                         
   2   5  12       1323.69       1151.92        49.88 o                         
   3   5  12      24545.80      25078.18       247.99 o                         
   4   5  12       3131.11       3262.11        80.51 o                         
   5   5  12        651.67        630.87        44.00 o                         
   6   5  12       5162.16       5231.31       152.11 o                         
   7   5  12       1694.03       1840.07        89.57 o                         
   8   5  12        981.70        978.04        73.15 o                         
   9   5  12          7.79        102.04        62.96 o                         
  10   5  12         20.92        189.94        53.09 o                         
 -11   6  12        102.59        -35.15        79.77 o                         
 -10   6  12        200.02        128.21        53.93 o                         
  -9   6  12       1209.05       1212.66        83.77 o                         
  -8   6  12       6755.86       6734.45       181.00 o                         
  -7   6  12        387.47        422.99        55.89 o                         
  -6   6  12       1406.00       1427.48        88.40 o                         
  -5   6  12       7665.67       7942.60       190.09 o                         
  -4   6  12       2470.92       2417.62       123.18 o                         
  -3   6  12       1014.17       1042.03       102.11 o                         
  -2   6  12          3.32         -9.28        13.74 o                         
  -1   6  12       2991.04       3040.18        73.01 o                         
   0   6  12      20493.31      21450.89       158.57 o                         
   1   6  12         65.50         97.38        20.11 o                         
   2   6  12       8115.66       7601.01       122.68 o                         
   3   6  12        205.47        130.16        29.33 o                         
   4   6  12       8411.35       8077.18       148.51 o                         
   5   6  12        558.71        456.42        43.97 o                         
   6   6  12        479.47        497.14        73.59 o                         
   7   6  12        340.73        285.90        53.97 o                         
   8   6  12         28.54         31.13        43.29 o                         
   9   6  12       1259.86       1183.14        84.04 o                         
  10   6  12       1327.50       1332.21       113.46 o                         
 -10   7  12       1790.52       1857.18       101.30 o                         
  -9   7  12         52.85         -8.28        44.84 o                         
  -8   7  12       3709.31       3701.19       138.30 o                         
  -7   7  12        726.85        692.20        60.44 o                         
  -6   7  12       7597.58       7782.68       180.97 o                         
  -5   7  12        651.04        663.88        68.72 o                         
  -4   7  12         91.97        167.26        55.93 o                         
  -3   7  12        739.97        699.94        90.96 o                         
  -2   7  12      26403.57      24429.55       224.03 o                         
  -1   7  12        768.63        684.12        35.92 o                         
   0   7  12       3463.73       2987.71        64.48 o                         
   1   7  12        487.48        558.48        33.88 o                         
   2   7  12       1705.61       1413.97        61.38 o                         
   3   7  12       1319.22       1240.86        62.31 o                         
   4   7  12       2826.48       2888.41        93.54 o                         
   5   7  12        506.69        456.07        46.99 o                         
   6   7  12       6269.51       6108.78       170.47 o                         
   7   7  12          3.69         74.18        39.63 o                         
   8   7  12       3617.48       3936.81       137.15 o                         
   9   7  12         16.27         65.73        47.85 o                         
  10   7  12        322.77        463.50        80.56 o                         
 -10   8  12         38.64        -48.47        50.80 o                         
  -9   8  12        474.93        394.55        60.78 o                         
  -8   8  12       3586.87       3758.16       142.13 o                         
  -7   8  12         21.65        119.88        86.54 o                         
  -6   8  12       5389.27       5202.69       151.94 o                         
  -5   8  12        110.01        110.59        85.40 o                         
  -4   8  12       2594.58       2783.33       176.35 o                         
  -3   8  12         87.60        108.21        26.26 o                         
  -2   8  12        126.44        106.92        26.34 o                         
  -1   8  12        320.59        427.11        31.95 o                         
   0   8  12      12911.27      13268.17       211.41 o                         
   1   8  12         25.06         67.18        25.49 o                         
   2   8  12       6439.61       6503.64       201.31 o                         
   3   8  12       4575.37       4625.47       114.24 o                         
   4   8  12      14914.45      14008.25       244.01 o                         
   5   8  12       1947.05       1689.74        77.64 o                         
   6   8  12        492.25        503.09        60.35 o                         
   7   8  12         89.99        160.56        53.87 o                         
   8   8  12        274.46        350.41        60.36 o                         
   9   8  12        399.98        499.83        69.62 o                         
  10   8  12        752.94        797.55        93.53 o                         
 -10   9  12       1053.40       1173.77        97.11 o                         
  -9   9  12         10.14        -25.71        53.24 o                         
  -8   9  12         17.67         35.89        48.60 o                         
  -7   9  12       4983.42       4975.02       144.51 o                         
  -6   9  12        810.32        779.54        78.35 o                         
  -5   9  12        837.03        872.36        73.34 o                         
  -4   9  12       1829.52       2038.70       112.48 o                         
  -3   9  12      18556.94      18234.23       486.40 o                         
  -2   9  12      10589.78      10248.55       147.35 o                         
  -1   9  12      10969.93      11071.14       165.31 o                         
   0   9  12       2101.97       1846.11        78.26 o                         
   1   9  12       2091.45       2037.22        73.60 o                         
   2   9  12        206.79        152.74        33.35 o                         
   3   9  12       9165.04       8816.75       177.57 o                         
   4   9  12       1349.42       1312.47        76.06 o                         
   5   9  12          8.02         43.80        36.84 o                         
   6   9  12        920.20        770.22        82.62 o                         
   7   9  12        872.06        801.99        87.71 o                         
   8   9  12        794.06        687.97        71.09 o                         
   9   9  12         30.75         57.96        47.40 o                         
  -9  10  12       3586.11       3778.25       158.76 o                         
  -8  10  12        982.31       1031.16        88.71 o                         
  -7  10  12       2367.57       2529.69       136.76 o                         
  -6  10  12        518.32        453.97        57.27 o                         
  -5  10  12       6313.28       6375.74       208.21 o                         
  -4  10  12         74.14         46.87        66.14 o                         
  -3  10  12      10146.29      10498.98       225.43 o                         
  -2  10  12       1133.39        999.23        60.31 o                         
  -1  10  12       1295.83       1409.29        71.41 o                         
   0  10  12        333.75        322.31        39.79 o                         
   1  10  12      10823.44      10761.29       193.17 o                         
   2  10  12       3153.65       3016.00        96.13 o                         
   3  10  12        810.48        713.82        60.59 o                         
   4  10  12       2957.67       2815.94       109.93 o                         
   5  10  12       6364.20       6107.38       221.24 o                         
   6  10  12         45.01         55.78        52.45 o                         
   7  10  12         66.70         71.35        55.41 o                         
   8  10  12         18.60         38.89        46.66 o                         
   9  10  12       1048.23       1099.15        94.61 o                         
  -9  11  12         29.28        127.57        56.52 o                         
  -8  11  12          0.22         71.25        58.84 o                         
  -7  11  12       2750.94       2756.96       130.92 o                         
  -6  11  12        281.11        143.26        57.14 o                         
  -5  11  12        410.49        374.58        58.06 o                         
  -4  11  12        239.91        274.58        69.87 o                         
  -3  11  12       4341.71       4304.36       165.61 o                         
  -2  11  12          4.46         23.96        36.52 o                         
  -1  11  12       4919.42       5005.28       134.11 o                         
   0  11  12       9103.11       8645.88       175.56 o                         
   1  11  12        955.54        905.08        66.97 o                         
   2  11  12       2666.98       2755.58        95.96 o                         
   3  11  12       7782.03       7470.13       173.81 o                         
   4  11  12          2.09         13.59        41.77 o                         
   5  11  12          0.33         70.32        51.60 o                         
   6  11  12         11.12        106.00        54.14 o                         
   7  11  12       1660.16       1671.13       119.09 o                         
   8  11  12        212.94        222.22        55.10 o                         
  -9  12  12       1476.64       1423.28       106.83 o                         
  -8  12  12        157.05        129.65        51.33 o                         
  -7  12  12        111.66        155.56        53.11 o                         
  -6  12  12         25.66         -5.70        65.48 o                         
  -5  12  12       3005.62       2987.31       140.24 o                         
  -4  12  12      11028.51      10970.40       397.22 o                         
  -3  12  12       1115.53       1189.63        86.73 o                         
  -2  12  12         18.72         74.84        42.99 o                         
  -1  12  12       2707.33       2448.45        87.10 o                         
   0  12  12      10026.80      10155.82       198.37 o                         
   1  12  12       7749.64       7402.22       171.68 o                         
   2  12  12         28.24         61.30        40.97 o                         
   3  12  12        156.00        127.57        39.60 o                         
   4  12  12         40.05         32.77        38.56 o                         
   5  12  12       3497.17       3455.39       177.97 o                         
   6  12  12       2375.56       2583.97       163.02 o                         
   7  12  12        198.92        320.65        72.61 o                         
   8  12  12        474.53        696.16        79.45 o                         
  -8  13  12         98.89         39.80        50.87 o                         
  -7  13  12        422.46        189.11        64.91 o                         
  -6  13  12       1625.78       1641.17       129.25 o                         
  -5  13  12         23.19         44.46        50.28 o                         
  -4  13  12          9.94         13.11        54.99 o                         
  -3  13  12        230.74        147.90        49.20 o                         
  -2  13  12        139.75        144.73        52.02 o                         
  -1  13  12        571.69        580.53        57.27 o                         
   0  13  12       1196.87       1179.92        71.94 o                         
   1  13  12         45.36         93.07        40.90 o                         
   2  13  12       6302.48       5903.09       165.29 o                         
   3  13  12        801.84        752.76        60.12 o                         
   4  13  12         43.28         70.19        40.40 o                         
   5  13  12        116.31        186.91        59.25 o                         
   6  13  12       1663.12       1758.59       140.33 o                         
   7  13  12        871.37       1088.30       126.25 o                         
  -7  14  12          0.01        -41.69        65.98 o                         
  -6  14  12        136.78        114.32        61.11 o                         
  -5  14  12        199.34        238.92        62.03 o                         
  -4  14  12       5960.64       6414.42       204.56 o                         
  -3  14  12        102.20          5.49        54.87 o                         
  -2  14  12         50.87         29.03        49.58 o                         
  -1  14  12         33.97         29.83        47.59 o                         
   0  14  12       6241.36       6466.32       157.67 o                         
   1  14  12         43.08         -8.64        36.07 o                         
   2  14  12        507.52        495.47        59.57 o                         
   3  14  12        214.09        204.59        46.25 o                         
   4  14  12         27.71         13.59        39.67 o                         
   5  14  12         53.24         73.67        51.27 o                         
   6  14  12       3480.76       3529.26       197.06 o                         
   7  14  12          1.01        213.07        89.71 o                         
  -7  15  12        385.24        374.31        87.01 o                         
  -6  15  12       3173.42       3387.20       247.64 o                         
  -5  15  12         87.20        111.80       103.01 o                         
  -4  15  12        676.04        678.93        87.01 o                         
  -3  15  12       1001.87       1165.65       119.21 o                         
  -2  15  12       1231.54       1105.86        93.48 o                         
  -1  15  12        252.21        234.50        54.00 o                         
   0  15  12       2561.51       2720.49       108.60 o                         
   1  15  12         34.98         80.00        42.13 o                         
   2  15  12       4817.28       4890.53       159.18 o                         
   3  15  12        656.16        569.18        67.54 o                         
   4  15  12        151.12        147.55        66.39 o                         
   5  15  12          3.83         15.02        55.64 o                         
   6  15  12        490.24        664.78        86.71 o                         
  -6  16  12          2.55         -7.14       116.96 o                         
  -5  16  12        738.58        692.83       132.26 o                         
  -4  16  12       1255.53       1340.69       114.07 o                         
  -3  16  12       2371.60       2566.69       165.43 o                         
  -2  16  12         54.72        110.39        49.58 o                         
  -1  16  12        108.91         98.47        43.00 o                         
   0  16  12        654.73        616.23        68.26 o                         
   1  16  12       2809.53       2867.81       127.52 o                         
   2  16  12        101.07        145.24        54.43 o                         
   3  16  12          5.13         -5.71        45.95 o                         
   4  16  12        261.09        257.52        76.23 o                         
   5  16  12       2170.08       2171.93       169.28 o                         
  -5  17  12         24.28         14.50       119.48 o                         
  -4  17  12        257.29        544.09       132.72 o                         
  -3  17  12       3111.08       3294.77       195.18 o                         
  -2  17  12        241.02        151.15        65.35 o                         
  -1  17  12       1046.02       1036.67        85.18 o                         
   0  17  12        238.01        338.07        62.37 o                         
   1  17  12        568.63        540.02        75.40 o                         
   2  17  12       1227.60       1295.07       109.69 o                         
   3  17  12       2022.49       1946.60       117.23 o                         
   4  17  12         49.54         66.03        96.72 o                         
  -3  18  12        562.13        464.34        90.80 o                         
  -2  18  12         41.19        125.96        65.12 o                         
  -1  18  12        480.94        395.40        64.81 o                         
   0  18  12         31.60        -13.89        48.83 o                         
   1  18  12       1324.29       1510.39       105.54 o                         
   2  18  12        245.61        179.17        72.85 o                         
   3  18  12        181.28        155.60        67.83 o                         
 -11   0  13       2743.98       2898.97       222.50 o                         
  -9   0  13       5216.39       5325.07       179.46 o                         
  -7   0  13       2194.24       2307.57       119.35 o                         
  -5   0  13       2291.36       2002.10        96.59 o                         
  -3   0  13      37046.21      38500.37       525.57 o                         
  -1   0  13       2420.18       2671.29       203.86 o                         
   1   0  13      50175.47      46977.02       720.49 o                         
   3   0  13         60.92         44.16        46.22 o                         
   5   0  13       4630.17       4389.81       156.86 o                         
   7   0  13       9089.28       9276.39       203.29 o                         
   9   0  13        561.47        595.12       106.83 o                         
 -11   1  13        964.09        849.60        92.49 o                         
 -10   1  13       1400.11       1483.38       108.55 o                         
  -9   1  13       1924.80       1968.03        94.50 o                         
  -8   1  13        761.24        747.30        46.28 o                         
  -7   1  13       1415.12       1450.34        62.00 o                         
  -6   1  13       2099.42       2000.64        68.33 o                         
  -5   1  13      23054.34      22753.37       204.83 o                         
  -4   1  13      12545.02      13324.55       154.34 o                         
  -3   1  13      16087.11      16004.66       185.68 o                         
  -2   1  13       5927.82       6477.56       173.63 o                         
  -1   1  13         92.63        153.12        56.40 o                         
   0   1  13       6674.01       6688.92       190.56 o                         
   1   1  13      28352.95      29247.60       376.02 o                         
   2   1  13       1286.47       1278.57        67.89 o                         
   3   1  13      18078.63      18549.40       281.28 o                         
   4   1  13       1503.88       1388.61        65.85 o                         
   5   1  13       3242.48       2949.04        74.10 o                         
   6   1  13        353.44        422.87        33.36 o                         
   7   1  13        880.86        933.49        63.19 o                         
   8   1  13        854.78        840.81        74.50 o                         
   9   1  13        479.19        315.71        79.65 o                         
  10   1  13        690.03        688.83        87.01 o                         
 -11   2  13        816.44        715.23        99.78 o                         
 -10   2  13        492.49        505.62        60.25 o                         
  -9   2  13       1167.38       1164.70        69.84 o                         
  -8   2  13       4327.40       4243.41       112.22 o                         
  -7   2  13       2549.52       2660.41        73.51 o                         
  -6   2  13        251.65        246.65        33.14 o                         
  -5   2  13        123.05         45.63        23.47 o                         
  -4   2  13      21539.76      22835.93       176.34 o                         
  -3   2  13       5454.40       4585.22       153.21 o                         
  -2   2  13      12476.62      13401.15       247.67 o                         
  -1   2  13        382.15        362.49        64.37 o                         
   0   2  13       8051.89       8113.48       158.52 o                         
   1   2  13      32993.67      32993.96       475.67 o                         
   2   2  13      15115.49      15222.12       217.32 o                         
   3   2  13       2484.15       2489.92        83.56 o                         
   4   2  13        324.38        384.29        36.45 o                         
   5   2  13       2530.99       2396.53        74.68 o                         
   6   2  13       4060.90       3909.19        92.42 o                         
   7   2  13       2773.03       2737.19        98.77 o                         
   8   2  13         14.08         87.17        43.66 o                         
   9   2  13        685.48        682.38        83.18 o                         
  10   2  13        616.24        607.33        85.45 o                         
 -11   3  13        153.29         12.52        82.59 o                         
 -10   3  13       2885.92       3048.14       123.79 o                         
  -9   3  13         23.17         58.48        37.75 o                         
  -8   3  13        974.36        890.65        63.96 o                         
  -7   3  13         49.01         25.03        52.27 o                         
  -6   3  13       1238.20       1282.35        85.29 o                         
  -5   3  13       2635.03       2334.83        80.80 o                         
  -4   3  13       8770.62       9128.12       151.51 o                         
  -3   3  13       5862.35       6108.01       122.96 o                         
  -2   3  13       8891.47       8837.89       203.04 o                         
  -1   3  13       1839.79       1975.34        65.12 o                         
   0   3  13      43975.39      46041.59       304.10 o                         
   1   3  13       7926.69       8566.69       200.11 o                         
   2   3  13       9916.20       9618.20       181.91 o                         
   3   3  13       6455.57       6707.06       132.14 o                         
   4   3  13      17232.65      17149.70       199.06 o                         
   5   3  13       1488.08       1444.05        63.68 o                         
   6   3  13          5.70         30.50        27.89 o                         
   7   3  13       2808.90       2920.35       110.79 o                         
   8   3  13       4978.37       4874.94       153.67 o                         
   9   3  13         38.92        180.96        63.34 o                         
  10   3  13        213.20        284.18        67.70 o                         
 -11   4  13        443.35        390.51        70.01 o                         
 -10   4  13          0.66        -49.54        45.04 o                         
  -9   4  13        323.38        311.71        62.59 o                         
  -8   4  13      15334.92      15140.28       234.51 o                         
  -7   4  13        731.06        779.24        54.17 o                         
  -6   4  13       1481.75       1647.57        74.81 o                         
  -5   4  13       1129.20       1090.01        84.81 o                         
  -4   4  13      10968.15      11651.49       166.69 o                         
  -3   4  13        485.94        519.10        62.01 o                         
  -2   4  13      21746.71      21597.35       321.90 o                         
  -1   4  13         15.65         85.44        47.82 o                         
   0   4  13       1025.40       1090.65        42.94 o                         
   1   4  13        380.83        441.37        30.54 o                         
   2   4  13      14927.22      14704.55       197.85 o                         
   3   4  13        122.99        110.18        38.33 o                         
   4   4  13         14.80         59.26        26.45 o                         
   5   4  13      10349.47      10345.66       150.75 o                         
   6   4  13       6218.86       5934.29       126.90 o                         
   7   4  13        199.71        149.95        42.56 o                         
   8   4  13        120.98        118.10        49.87 o                         
   9   4  13          8.94         51.49        52.08 o                         
  10   4  13       1053.79       1121.59       103.22 o                         
 -11   5  13        465.10        363.92        61.17 o                         
 -10   5  13       1653.45       1790.50       113.07 o                         
  -9   5  13       2391.71       2293.40       115.57 o                         
  -8   5  13        944.79        959.30        79.77 o                         
  -7   5  13        495.22        625.96        58.23 o                         
  -6   5  13      10175.21      10584.71       213.62 o                         
  -5   5  13       4289.45       4096.00       157.42 o                         
  -4   5  13       3926.13       4040.85       152.35 o                         
  -3   5  13       3701.44       3429.40       178.75 o                         
  -2   5  13      17964.68      17653.08       389.97 o                         
  -1   5  13      77564.80      82039.93      1038.59 o                         
   0   5  13      26852.01      26812.71       227.59 o                         
   1   5  13         22.59         18.11        25.25 o                         
   2   5  13       7392.27       6972.21       116.97 o                         
   3   5  13       1570.50       1668.47        64.20 o                         
   4   5  13       8515.67       8436.12       160.55 o                         
   5   5  13       5230.96       4959.01       104.74 o                         
   6   5  13         21.59         52.85        44.96 o                         
   7   5  13        116.26        139.48        40.33 o                         
   8   5  13       1813.22       1659.80        89.79 o                         
   9   5  13        538.60        665.65        86.36 o                         
  10   5  13        562.64        647.37       100.03 o                         
 -11   6  13        573.82        500.91        67.44 o                         
 -10   6  13          6.82        -23.76        75.81 o                         
  -9   6  13          3.68         26.77        43.71 o                         
  -8   6  13       1730.11       1900.35       103.35 o                         
  -7   6  13      14597.55      14806.19       255.65 o                         
  -6   6  13         31.30         99.11        46.75 o                         
  -5   6  13         27.53        103.94        54.43 o                         
  -4   6  13         56.75         34.87        65.28 o                         
  -3   6  13       3880.46       4181.41       246.53 o                         
  -2   6  13        806.65        833.72        79.67 o                         
  -1   6  13       2772.98       2780.40        65.78 o                         
   0   6  13         39.81         22.85        20.14 o                         
   1   6  13      10654.32      10586.19       129.55 o                         
   2   6  13       1586.58       1545.21        59.72 o                         
   3   6  13       3768.23       3383.63        89.69 o                         
   4   6  13        310.01        242.57        37.66 o                         
   5   6  13      10911.48       9877.29       186.16 o                         
   6   6  13       1550.25       1688.85        94.07 o                         
   7   6  13       1045.80       1036.12        71.60 o                         
   8   6  13          5.89        -40.49        38.81 o                         
   9   6  13          0.77         36.66        47.07 o                         
  10   6  13        324.22        332.47        83.10 o                         
 -10   7  13         34.59         -4.36        45.40 o                         
  -9   7  13       1302.53       1132.41        86.45 o                         
  -8   7  13         18.53         49.57        49.40 o                         
  -7   7  13       7113.15       6941.43       160.11 o                         
  -6   7  13        378.19        407.37        59.89 o                         
  -5   7  13       2851.74       2875.77       148.72 o                         
  -4   7  13        485.88        393.59        85.72 o                         
  -3   7  13        677.60        640.79       100.71 o                         
  -2   7  13        532.79        638.12        39.00 o                         
  -1   7  13      36618.80      35546.41       238.26 o                         
   0   7  13        404.92        424.57        35.17 o                         
   1   7  13        103.69        104.08        21.98 o                         
   2   7  13       1199.21       1286.82        56.94 o                         
   3   7  13       1712.45       1468.29        67.93 o                         
   4   7  13       3585.58       3726.41       107.39 o                         
   5   7  13       7727.20       7302.41       163.66 o                         
   6   7  13        402.36        367.35        57.09 o                         
   7   7  13       1411.91       1363.61        82.35 o                         
   8   7  13         94.20        132.55        44.15 o                         
   9   7  13       1648.05       1741.62       108.08 o                         
  10   7  13          7.10        186.85        64.39 o                         
 -10   8  13          0.13        -47.20        47.45 o                         
  -9   8  13        131.51         32.95        46.94 o                         
  -8   8  13        654.56        628.75        70.94 o                         
  -7   8  13       8268.70       8441.30       179.28 o                         
  -6   8  13       1805.17       1790.67       106.73 o                         
  -5   8  13         34.66         97.84        52.46 o                         
  -4   8  13       3004.95       2922.95       185.56 o                         
  -3   8  13       7230.45       7290.80       281.71 o                         
  -2   8  13        561.95        708.46        49.04 o                         
  -1   8  13        647.10        634.23        46.67 o                         
   0   8  13       1314.04       1365.34        54.33 o                         
   1   8  13       7781.19       7207.92       111.21 o                         
   2   8  13         32.19         57.06        29.93 o                         
   3   8  13       2442.61       2723.46        90.41 o                         
   4   8  13       1018.97        843.67        60.00 o                         
   5   8  13      13018.19      13096.46       270.77 o                         
   6   8  13         48.91         59.85        60.30 o                         
   7   8  13        463.49        444.01        70.50 o                         
   8   8  13          2.43        -21.34        45.73 o                         
   9   8  13         49.05         63.98        47.24 o                         
 -10   9  13       1389.70       1404.30       183.24 o                         
  -9   9  13       1043.31        979.32       100.40 o                         
  -8   9  13         82.29         73.23        46.38 o                         
  -7   9  13       1497.32       1474.36        84.78 o                         
  -6   9  13       3367.73       3317.97       128.51 o                         
  -5   9  13        656.78        655.62        66.30 o                         
  -4   9  13       1713.93       1948.89       133.38 o                         
  -3   9  13       4773.49       5227.13       167.76 o                         
  -2   9  13       7032.91       7119.33       122.80 o                         
  -1   9  13      13317.77      12795.44       179.76 o                         
   0   9  13       5546.93       5706.85       113.23 o                         
   1   9  13        384.08        291.02        42.37 o                         
   2   9  13       2025.76       2125.99        79.21 o                         
   3   9  13         32.16        143.18        38.92 o                         
   4   9  13       7578.99       7549.36       172.01 o                         
   5   9  13       3030.14       2731.60       117.20 o                         
   6   9  13          7.99         25.56        61.00 o                         
   7   9  13        870.03        841.33        88.39 o                         
   8   9  13       1753.63       1884.18       109.17 o                         
   9   9  13        752.72        893.42        87.39 o                         
  -9  10  13        590.38        585.33       117.10 o                         
  -8  10  13       3192.53       3335.00       145.82 o                         
  -7  10  13       1988.29       2115.46       101.56 o                         
  -6  10  13       1591.32       1717.99       110.10 o                         
  -5  10  13        292.53        384.59        65.79 o                         
  -4  10  13      12949.37      13109.72       309.95 o                         
  -3  10  13       1064.69       1136.04        78.46 o                         
  -2  10  13      13684.56      13735.05       189.13 o                         
  -1  10  13        387.32        345.36        41.30 o                         
   0  10  13       4704.07       4327.78       102.37 o                         
   1  10  13       2468.36       2402.44        83.75 o                         
   2  10  13      20198.17      19701.41       238.85 o                         
   3  10  13        755.10        645.19        73.95 o                         
   4  10  13         29.15         60.33        37.17 o                         
   5  10  13       1062.51       1139.38       136.34 o                         
   6  10  13       3004.22       3018.13       167.26 o                         
   7  10  13         26.68         63.92        51.99 o                         
   8  10  13        193.78        167.60        51.73 o                         
   9  10  13        192.38        134.68        55.26 o                         
  -9  11  13         64.63         31.76        61.16 o                         
  -8  11  13        675.17        751.55        85.45 o                         
  -7  11  13        176.27         74.93        68.76 o                         
  -6  11  13       4551.64       4417.50       154.44 o                         
  -5  11  13       4165.96       4486.34       153.47 o                         
  -4  11  13       4503.99       4488.36       239.11 o                         
  -3  11  13        147.81        131.90        53.08 o                         
  -2  11  13        633.29        680.98        58.53 o                         
  -1  11  13       2572.85       2577.55        91.53 o                         
   0  11  13       4615.14       4259.86       128.14 o                         
   1  11  13       4416.67       4185.76       112.29 o                         
   2  11  13       1575.29       1519.08        75.18 o                         
   3  11  13       3507.19       3428.97       121.72 o                         
   4  11  13       3720.83       3245.36       120.50 o                         
   5  11  13          7.51         20.91        59.13 o                         
   6  11  13         47.57        107.93        59.65 o                         
   7  11  13        139.63        144.09        58.88 o                         
   8  11  13       1187.03       1290.11        99.52 o                         
  -8  12  13       1106.97       1077.19        91.66 o                         
  -7  12  13        142.86        120.10        55.30 o                         
  -6  12  13         42.90        -21.62        52.99 o                         
  -5  12  13        604.46        569.08        74.95 o                         
  -4  12  13       2254.51       2364.94       142.17 o                         
  -3  12  13       1659.20       1552.33       101.70 o                         
  -2  12  13        161.64        207.90        44.67 o                         
  -1  12  13        249.77        148.60        36.31 o                         
   0  12  13       2747.31       2868.40       100.90 o                         
   1  12  13       5399.64       5237.53       149.44 o                         
   2  12  13       3808.22       3614.90       132.69 o                         
   3  12  13         45.32         48.29        38.54 o                         
   4  12  13         11.03        -23.52        37.21 o                         
   5  12  13        728.90        850.60        85.78 o                         
   6  12  13       2031.88       2282.14       153.76 o                         
   7  12  13       1944.38       2041.65       154.42 o                         
   8  12  13        208.13        136.27        51.62 o                         
  -8  13  13         37.73        106.02        54.25 o                         
  -7  13  13          1.82        -54.74        54.15 o                         
  -6  13  13        658.05        560.33        92.27 o                         
  -5  13  13       3756.51       3761.00       161.38 o                         
  -4  13  13        807.24        655.81        86.24 o                         
  -3  13  13        565.59        652.28        74.46 o                         
  -2  13  13       1524.50       1467.04       100.94 o                         
  -1  13  13       2414.37       2412.13       125.41 o                         
   0  13  13       1831.05       1803.46        84.95 o                         
   1  13  13        832.70        912.98        73.21 o                         
   2  13  13         37.18         76.39        54.73 o                         
   3  13  13       1964.59       1747.03        94.76 o                         
   4  13  13        132.31        104.75        40.50 o                         
   5  13  13         95.67        139.21        58.01 o                         
   6  13  13          0.77        128.58        61.15 o                         
   7  13  13         66.92        167.63        73.46 o                         
  -7  14  13       1244.98       1356.57       115.50 o                         
  -6  14  13         47.91        -48.90        68.10 o                         
  -5  14  13         26.31         49.16        52.07 o                         
  -4  14  13          7.10         20.74        74.61 o                         
  -3  14  13       3072.85       3169.95       178.28 o                         
  -2  14  13        154.44        196.25        51.91 o                         
  -1  14  13        615.49        607.29        64.46 o                         
   0  14  13        357.25        347.99        46.50 o                         
   1  14  13       4132.82       4310.32       131.91 o                         
   2  14  13         79.36         74.24        47.95 o                         
   3  14  13        170.31        100.06        42.30 o                         
   4  14  13         28.51          4.01        44.12 o                         
   5  14  13        393.97        440.90        70.79 o                         
   6  14  13        117.27        119.12        56.80 o                         
   7  14  13       2826.60       2743.01       161.19 o                         
  -7  15  13        142.87        146.51        55.72 o                         
  -6  15  13        229.62        384.97       113.06 o                         
  -5  15  13       6659.21       6676.88       482.49 o                         
  -4  15  13         68.26        171.10        89.15 o                         
  -3  15  13       1356.96       1534.08       133.60 o                         
  -2  15  13         22.52         37.56        54.99 o                         
  -1  15  13       1441.35       1517.72        97.17 o                         
   0  15  13        121.80        164.31        53.59 o                         
   1  15  13        816.84        773.83        69.88 o                         
   2  15  13         48.66        122.14        47.62 o                         
   3  15  13       1814.13       1830.50       106.92 o                         
   4  15  13        907.69       1063.84       117.75 o
[truncated: 309,583 more chars]
